# Supplementary material for: In silico analysis of differentially expressed genesets in metastatic breast cancer identifies potential prognostic biomarkers
Source: World J Surg Oncol. 2021 Jun 25;19:188. doi: 10.1186/s12957-021-02301-7 (PMC8235641; doi:10.1186/s12957-021-02301-7)
Supplement: Supplementary file 2 — Additional file 2:. Table S1. Twelve raw datasets with over-expressed genes. [file 12957_2021_2301_MOESM2_ESM.xlsx]

## Sheet: Bos Breast_OE
Gene Rank	Gene Name	Gene Symbol	Reporter ID	t-Test	P-value	Q-value	Fold Change
1	phosphoglycerate dehydrogenase	PHGDH	201397_at	5.80143	3.67646e-08	0.0020101	2.24236
2	prenyl (decaprenyl) diphosphate synthase, subunit 1	PDSS1	220865_s_at	5.66768	6.74793e-08	0.00184472	1.53992
3	trafficking protein particle complex 10	TRAPPC10	208184_s_at	5.57398	1.09463e-07	0.00199496	1.3418
4	origin recognition complex, subunit 6 like (yeast)	ORC6L	219105_x_at	5.59029	1.35233e-07	0.00184846	1.74888
5	coiled-coil domain containing 99	CCDC99	221685_s_at	5.458	1.89537e-07	0.00207259	1.53511
6	SHC SH2-domain binding protein 1	SHCBP1	219493_at	5.31912	3.89945e-07	0.00355337	1.77659
7	RAP2A, member of RAS oncogene family	RAP2A	221830_at	5.20652	4.67136e-07	0.00364866	1.36456
8	patched domain containing 1	PTCHD1	1552848_a_at	5.09888	6.44085e-07	0.00440192	2.40581
9	thymosin beta 15a	TMSB15A	205347_s_at	5.10778	7.08892e-07	0.00430652	2.42399
10	vaccinia related kinase 1	VRK1	203856_at	5.12243	7.39723e-07	0.00404444	1.46961
11	Fanconi anemia, complementation group D2	FANCD2	242560_at	4.99764	1.01731e-06	0.00505649	1.51706
12	transmembrane protein 65	TMEM65	238045_at	4.98244	1.0811e-06	0.00492576	1.51341
13	hypothetical protein LOC100128098	LOC100128098	242350_s_at	5.01358	1.25837e-06	0.00529242	4.56779
14	meiotic nuclear divisions 1 homolog (S. cerevisiae)	MND1	223700_at	5.00393	1.50855e-06	0.00549868	1.80198
15	atlastin GTPase 2	ATL2	222700_at	4.88095	1.6808e-06	0.0057436	1.45482
16	peroxisome proliferator-activated receptor gamma, coactivator 1 beta	PPARGC1B	232181_at	5.01051	1.70848e-06	0.00549477	1.69368
17	DEAD (Asp-Glu-Ala-Asp) box polypeptide 18	DDX18	208896_at	4.85877	1.91072e-06	0.00580381	1.2887
18	UDP-GlcNAc:betaGal beta-1,3-N-acetylglucosaminyltransferase 5	B3GNT5	225612_s_at	4.83122	1.99301e-06	0.00573514	1.98803
19	centromere protein N	CENPN	219555_s_at	4.90502	2.09646e-06	0.00573118	1.81013
20	interferon-related developmental regulator 1	IFRD1	202147_s_at	4.86302	2.21317e-06	0.00576214	1.61965
21	UTP6, small subunit (SSU) processome component, homolog (yeast)	UTP6	218715_at	4.85131	2.28233e-06	0.0056721	1.46834
22	nucleoporin 93kDa	NUP93	202188_at	4.87897	2.33747e-06	0.00555657	1.51889
23	stimulator of chondrogenesis 1	SCRG1	205475_at	4.69833	2.84982e-06	0.00649225	2.24751
24	hyaluronan-mediated motility receptor (RHAMM)	HMMR	207165_at	4.79085	2.8881e-06	0.00631628	1.60979
25	ATPase, class VI, type 11C	ATP11C	226785_at	4.80598	3.00467e-06	0.00631847	1.53141
26	phosphodiesterase 7B	PDE7B	228069_at*	4.84247	3.01428e-06	0.00610393	1.83742
27	family with sequence similarity 54, member A	FAM54A	228069_at*	4.84247	3.01428e-06	0.00610393	1.83742
28	protease, serine, 33	PRSS33	1552348_at	4.66413	3.72209e-06	0.00726804	2.21323
29	exportin, tRNA (nuclear export receptor for tRNAs)	XPOT	212160_at	4.73009	3.81667e-06	0.00719573	1.33192
30	high-mobility group box 3	HMGB3	203744_at	4.72919	3.84309e-06	0.00700402	1.65873
31	dynamin 3	DNM3	209839_at	4.67861	4.2962e-06	0.00757724	1.50533
32	DNA (cytosine-5-)-methyltransferase 3 beta	DNMT3B	220668_s_at	4.71846	4.3611e-06	0.00745135	1.50045
33	HRAS-like suppressor	HRASLS	219983_at	4.71701	4.95214e-06	0.00773595	2.32182
34	chromosome 16 open reading frame 61	C16orf61	218447_at	4.68173	5.24795e-06	0.00797032	1.4413
35	thyroid hormone receptor interactor 13	TRIP13	204033_at	4.62139	5.58567e-06	0.00825396	1.73231
36	centromere protein H	CENPH	231772_x_at	4.65583	5.97092e-06	0.00859106	1.43244
37	TTK protein kinase	TTK	204822_at	4.6491	6.06433e-06	0.00850172	1.79271
38	myelin oligodendrocyte glycoprotein	MOG	205989_s_at	4.57979	6.16993e-06	0.00843352	2.18544
39	mitochondrial ribosomal protein S25	MRPS25	224869_s_at	4.49227	7.2306e-06	0.00941269	1.34103
40	sperm associated antigen 5	SPAG5	203145_at	4.57238	7.31296e-06	0.00929851	1.59968
41	RAS protein activator like 2	RASAL2	219026_s_at	4.56071	8.28175e-06	0.010291	1.46964
42	cyclin E1	CCNE1	213523_at	4.49267	8.63081e-06	0.0104864	1.7394
43	serine hydroxymethyltransferase 2 (mitochondrial)	SHMT2	214437_s_at	4.56748	8.77036e-06	0.0104243	1.41896
44	phosphofructokinase, platelet	PFKP	201037_at	4.50572	9.00773e-06	0.0104787	1.9693
45	zinc finger protein 207	ZNF207	200829_x_at	4.49934	9.48569e-06	0.0108048	1.20585
46	cyclin-dependent kinase 2 associated protein 1	CDK2AP1	201938_at	4.46706	9.75529e-06	0.0108851	1.31327
47	cyclin B2	CCNB2	202705_at	4.5	1.08081e-05	0.011587	1.67533
48	zinc finger protein 711	ZNF711	228988_at	4.50215	1.1224e-05	0.0118014	2.209
49	phosphoserine aminotransferase 1	PSAT1	223062_s_at	4.43297	1.15612e-05	0.0117058	2.68884
50	tet oncogene family member 3	TET3	235542_at	4.44013	1.24914e-05	0.0124175	1.41553
51	ATPase family, AAA domain containing 5	ATAD5	220223_at	4.50152	1.28513e-05	0.0125473	1.45376
52	ankyrin repeat domain 27 (VPS9 domain)	ANKRD27	221522_at	4.41476	1.32077e-05	0.0126689	1.35845
53	chromosome 13 open reading frame 34	C13orf34	219544_at	4.44239	1.34626e-05	0.0126909	1.4141
54	maternal embryonic leucine zipper kinase	MELK	204825_at	4.44215	1.34912e-05	0.0125023	1.8246
55	vacuolar protein sorting 35 homolog (S. cerevisiae)	VPS35	233864_s_at	4.45177	1.35033e-05	0.0123049	1.31121
56	non-SMC condensin I complex, subunit G	NCAPG	218662_s_at	4.43455	1.43055e-05	0.0126153	1.67629
57	thymosin beta 15B	TMSB15B	214051_at	4.34254	1.44783e-05	0.0125651	1.75261
58	tigger transposable element derived 2	TIGD2	229983_at	4.33312	1.52767e-05	0.0126553	1.42991
59	microtubule associated serine/threonine kinase-like	MASTL	228468_at	4.38494	1.54406e-05	0.0126002	1.51603
60	SRY (sex determining region Y)-box 11	SOX11	204913_s_at	4.37183	1.65747e-05	0.0131337	3.09581
61	pyruvate dehydrogenase (lipoamide) alpha 1	PDHA1	200980_s_at	4.35068	1.72099e-05	0.0134422	1.30411
62	malic enzyme 1, NADP(+)-dependent, cytosolic	ME1	204059_s_at	4.33492	1.86162e-05	0.0143358	1.74272
63	kinesin family member 1B	KIF1B	225878_at	4.27249	1.87882e-05	0.0142673	1.42519
64	DEAD (Asp-Glu-Ala-Asp) box polypeptide 52	DDX52	210320_s_at	4.29284	1.92849e-05	0.0144438	1.35145
65	cyclin A2	CCNA2	213226_at	4.37637	1.93922e-05	0.014328	1.68282
66	solute carrier family 25, member 32	SLC25A32	221020_s_at	4.27373	1.94962e-05	0.0142128	1.32482
67	required for meiotic nuclear division 5 homolog A (S. cerevisiae)	RMND5A	212479_s_at	4.28921	2.01958e-05	0.014529	1.37644
68	kinesin family member 21A	KIF21A	226003_at	4.32923	2.03741e-05	0.0144669	1.4498
69	BCL2-associated athanogene 5	BAG5	202985_s_at	4.27616	2.08969e-05	0.0144625	1.24699
70	retinol dehydrogenase 10 (all-trans)	RDH10	227467_at	4.23571	2.16651e-05	0.0148067	1.84151
71	proteasome (prosome, macropain) 26S subunit, non-ATPase, 11	PSMD11	208777_s_at	4.26393	2.17731e-05	0.0146968	1.39115
72	RNA binding motif protein 26	RBM26	229433_at	4.29948	2.22947e-05	0.0148654	1.37076
73	defective in sister chromatid cohesion 1 homolog (S. cerevisiae)	DSCC1	219000_s_at	4.28114	2.27423e-05	0.0149811	1.60433
74	microtubule-associated protein, RP/EB family, member 2	MAPRE2	202501_at	4.24717	2.32845e-05	0.0151557	1.36795
75	TAF2 RNA polymerase II, TATA box binding protein (TBP)-associated factor, 150kDa	TAF2	209523_at	4.26912	2.33741e-05	0.015035	1.3853
76	structural maintenance of chromosomes 6	SMC6	218781_at	4.23337	2.39196e-05	0.0150322	1.28731
77	ATM interactor	ATMIN	201854_s_at	4.24107	2.42983e-05	0.0150967	1.25147
78	dysferlin, limb girdle muscular dystrophy 2B (autosomal recessive)	DYSF	218660_at	4.21091	2.43274e-05	0.014945	1.22683
79	nuclear receptor binding factor 2	NRBF2	221803_s_at	4.24225	2.46925e-05	0.0150007	1.28897
80	chromobox homolog 2 (Pc class homolog, Drosophila)	CBX2	226473_at	4.26553	2.47509e-05	0.0148709	1.98778
81	SEC63 homolog (S. cerevisiae)	SEC63	201916_s_at	4.30024	2.48963e-05	0.0146366	1.36158
82	family with sequence similarity 124A	FAM124A	230067_at	4.30546	2.53302e-05	0.0147333	2.19194
83	KIAA1609	KIAA1609	65438_at	4.23231	2.59935e-05	0.01496	1.38636
84	fibrillin 3	FBN3	240117_at	4.23953	2.59997e-05	0.0148077	1.90269
85	protein inhibitor of activated STAT, 2	PIAS2	214442_s_at	4.2148	2.62018e-05	0.0147689	1.3107
86	methylenetetrahydrofolate dehydrogenase (NADP+ dependent) 2, methenyltetrahydrofolate cyclohydrolase	MTHFD2	201761_at	4.25257	2.6268e-05	0.0146552	1.43588
87	Notch homolog 1, translocation-associated (Drosophila)	NOTCH1	218902_at	4.16369	2.78971e-05	0.0154068	1.33448
88	AFG3 ATPase family gene 3-like 2 (yeast)	AFG3L2	1557820_at	4.19148	2.7994e-05	0.0151542	1.33211
89	echinoderm microtubule associated protein like 4	EML4	223068_at	4.22544	2.87338e-05	0.0152526	1.3121
90	chromosome 13 open reading frame 27	C13orf27	213346_at	4.24631	2.90514e-05	0.015273	1.47381
91	CDC28 protein kinase regulatory subunit 1B	CKS1B	201897_s_at	4.19608	2.90696e-05	0.015137	1.41787
92	transferrin receptor (p90, CD71)	TFRC	208691_at	4.2285	3.13389e-05	0.0157198	1.61056
93	NADH dehydrogenase (ubiquinone) 1 alpha subcomplex, assembly factor 4	NDUFAF4	219006_at	4.17274	3.1617e-05	0.0157151	1.41653
94	karyopherin alpha 3 (importin alpha 4)	KPNA3	221502_at	4.19756	3.1915e-05	0.0157203	1.27298
95	family with sequence similarity 119, member A	FAM119A	235177_at	4.18629	3.19884e-05	0.0156158	1.34543
96	golgi transport 1 homolog B (S. cerevisiae)	GOLT1B	218193_s_at	4.14027	3.20164e-05	0.0154911	1.35224
97	DnaJ (Hsp40) homolog, subfamily C, member 9	DNAJC9	213088_s_at	4.16523	3.38015e-05	0.0160704	1.36352
98	centromere protein W	CENPW	226936_at	4.18553	3.42324e-05	0.016135	1.68582
99	exonuclease 1	EXO1	204603_at	4.20126	3.46262e-05	0.0161811	1.66113
100	budding uninhibited by benzimidazoles 1 homolog beta (yeast)	BUB1B	203755_at	4.17386	3.56959e-05	0.0165396	1.54823
101	cytoskeleton associated protein 2	CKAP2	218252_at	4.17106	3.62772e-05	0.0166677	1.37762
102	G protein-coupled receptor 180	GPR180	231871_at	4.14407	3.68932e-05	0.0168094	1.32241
103	Bloom syndrome, RecQ helicase-like	BLM	205733_at	4.17977	3.7366e-05	0.0168842	1.41079
104	killer cell lectin-like receptor subfamily G, member 2	KLRG2	231195_at	4.15358	3.88282e-05	0.0169834	2.63773
105	cancer susceptibility candidate 5	CASC5	228323_at	4.14844	3.92031e-05	0.0170113	1.44791
106	lamin B receptor	LBR	201795_at	4.11639	3.94824e-05	0.0169976	1.5209
107	spindle and kinetochore associated complex subunit 3	SKA3	227165_at	4.14597	4.22596e-05	0.0179112	1.49968
108	G protein-coupled receptor, family C, group 5, member B	GPRC5B	203632_s_at	4.11599	4.26316e-05	0.0179299	1.72691
109	heterogeneous nuclear ribonucleoprotein A/B	HNRNPAB	201277_s_at	4.09085	4.31317e-05	0.0178653	1.22695
110	kinesin family member 20A	KIF20A	218755_at	4.1153	4.3269e-05	0.0177875	1.46997
111	allograft inflammatory factor 1-like	AIF1L	223075_s_at	4.14288	4.36537e-05	0.0178117	1.97643
112	non-SMC condensin I complex, subunit H	NCAPH	212949_at	4.16181	4.40052e-05	0.0178221	1.79057
113	cyclin Y-like 1	CCNYL1	227280_s_at	4.03379	4.47719e-05	0.0178679	1.25911
114	KDEL (Lys-Asp-Glu-Leu) endoplasmic reticulum protein retention receptor 2	KDELR2	200698_at	4.09184	4.56348e-05	0.0180803	1.28085
115	3'-phosphoadenosine 5'-phosphosulfate synthase 1	PAPSS1	209043_at	4.03557	4.59295e-05	0.0180662	1.31114
116	fidgetin-like 1	FIGNL1	222843_at	4.11124	4.60453e-05	0.0179823	1.40521
117	cytokine receptor-like factor 3	CRLF3	205474_at	4.08899	4.65284e-05	0.0180421	1.29471
118	cyclin B1	CCNB1	214710_s_at	4.09634	4.75215e-05	0.0181695	1.49253
119	cytochrome c oxidase subunit VIIb	COX7B	202110_at	4.10691	4.76934e-05	0.0181086	1.23631
120	centromere protein K	CENPK	222848_at	4.09146	4.83829e-05	0.0178739	1.49322
121	glycogenin 2	GYG2	215695_s_at	4.14116	4.87073e-05	0.017873	1.88404
122	prefoldin subunit 2	PFDN2	218336_at	4.02613	4.88969e-05	0.0178229	1.31981
123	tyrosine 3-monooxygenase/tryptophan 5-monooxygenase activation protein, theta polypeptide	YWHAQ	212426_s_at	4.05285	4.9087e-05	0.0177737	1.23624
124	caspase 8 associated protein 2	CASP8AP2	222201_s_at	4.09131	4.94068e-05	0.0177718	1.31401
125	M-phase phosphoprotein 10 (U3 small nucleolar ribonucleoprotein)	MPHOSPH10	212885_at	4.00379	4.9722e-05	0.0176529	1.19732
126	galanin prepropeptide	GAL	214240_at	4.05259	5.04056e-05	0.0176662	2.18359
127	insulin-like growth factor 2 receptor	IGF2R	201393_s_at	4.05371	5.32191e-05	0.0185335	1.28095
128	NFKB repressing factor	NKRF	205004_at	4.02253	5.41423e-05	0.0187356	1.29709
129	RANBP2-like and GRIP domain containing 2	RGPD2	235597_s_at	4.04695	5.43826e-05	0.0187004	1.98851
130	ArfGAP with coiled-coil, ankyrin repeat and PH domains 2	ACAP2	1552472_a_at	4.02331	5.47716e-05	0.0186002	1.27474
131	MyoD family inhibitor	MDFI	205375_at	4.04549	5.51653e-05	0.0186183	1.63671
132	related RAS viral (r-ras) oncogene homolog 2	RRAS2	212590_at	4.07181	5.54923e-05	0.0186137	1.75157
133	DIM1 dimethyladenosine transferase 1-like (S. cerevisiae)	DIMT1L	217106_x_at	4.00219	5.60383e-05	0.0186823	1.18381
134	NEDD4 binding protein 1	N4BP1	32069_at	4.0279	5.86858e-05	0.0193292	1.33562
135	nucleoporin 205kDa	NUP205	212247_at	3.99054	5.94438e-05	0.0194616	1.29549
136	phosphoglycerate kinase 1	PGK1	227068_at	4.03938	6.10742e-05	0.0198764	1.3944
137	CDC28 protein kinase regulatory subunit 2	CKS2	204170_s_at	4.02182	6.11647e-05	0.019788	1.4632
138	folate receptor 1 (adult)	FOLR1	204437_s_at	3.94635	6.13607e-05	0.0197347	1.90623
139	actin-like 8	ACTL8	214957_at	3.94622	6.14546e-05	0.0196493	2.01782
140	minichromosome maintenance complex component 10	MCM10	223570_at	4.03989	6.23273e-05	0.0198125	1.65219
141	death-associated protein kinase 1	DAPK1	203139_at	3.97765	6.33186e-05	0.0198962	1.43771
142	centromere protein E, 312kDa	CENPE	205046_at	4.00473	6.59807e-05	0.0206143	1.5779
143	translocase of inner mitochondrial membrane 23 homolog (yeast)-like	LOC10431	225535_s_at	3.94755	6.61422e-05	0.0205473	1.21961
144	neurolysin (metallopeptidase M3 family)	NLN	225943_at	4.00322	6.72721e-05	0.0206635	1.35067
145	jerky homolog-like (mouse)	JRKL	206734_at	3.99367	6.85865e-05	0.0209495	1.47821
146	MAD2 mitotic arrest deficient-like 1 (yeast)	MAD2L1	203362_s_at	3.98794	7.01352e-05	0.0213036	1.54576
147	leucine rich repeat containing 37, member B2	LRRC37B2	229231_at	3.93432	7.07426e-05	0.0213693	1.2279
148	flap structure-specific endonuclease 1	FEN1	204767_s_at	4.00222	7.09303e-05	0.0213083	1.50603
149	translocase of inner mitochondrial membrane 23 homolog (yeast)	TIMM23	218118_s_at	3.93251	7.14847e-05	0.0213575	1.24372
150	RAD51 homolog (RecA homolog, E. coli) (S. cerevisiae)	RAD51	205024_s_at	3.94246	7.19345e-05	0.0213751	1.38984
151	v-Ki-ras2 Kirsten rat sarcoma viral oncogene homolog	KRAS	204009_s_at	3.92122	7.2287e-05	0.0212489	1.23648
152	Kruppel-like factor 6	KLF6	1555832_s_at	3.96627	7.30831e-05	0.0212543	1.34551
153	perilipin 2	PLIN2	209122_at	3.94927	7.31099e-05	0.0211497	1.53973
154	aldo-keto reductase family 1, member C1 (dihydrodiol dehydrogenase 1; 20-alpha (3-alpha)-hydroxysteroid dehydrogenase)	AKR1C1	216594_x_at	3.90555	7.33231e-05	0.0210997	1.91102
155	ring finger protein 149	RNF149	225414_at	3.95958	7.39494e-05	0.0211685	1.25616
156	WD repeat domain 43	WDR43	214662_at	3.92762	7.47633e-05	0.02129	1.24529
157	NEDD8 activating enzyme E1 subunit 1	NAE1	202268_s_at	3.96031	7.47636e-05	0.0211798	1.32288
158	isoleucyl-tRNA synthetase	IARS	204744_s_at	3.95376	7.48366e-05	0.0210912	1.26111
159	son of sevenless homolog 1 (Drosophila)	SOS1	212780_at	3.97877	7.48424e-05	0.0209847	1.28195
160	BEN domain containing 3	BEND3	227920_at	3.95349	7.50093e-05	0.0209241	1.36617
161	replication factor C (activator 1) 4, 37kDa	RFC4	204023_at	3.94704	7.53331e-05	0.0209078	1.39788
162	transmembrane protein 170A	TMEM170A	228505_s_at	3.97969	7.63846e-05	0.0210926	1.33927
163	tropomodulin 3 (ubiquitous)	TMOD3	223078_s_at	3.95745	7.64739e-05	0.0210111	1.29527
164	phosphodiesterase 9A	PDE9A	205593_s_at	3.96178	7.96993e-05	0.0217878	2.12974
165	ARP3 actin-related protein 3 homolog (yeast)	ACTR3	200996_at	3.93276	8.00923e-05	0.0217863	1.24734
166	Ras-related GTP binding D	RRAGD	221524_s_at	3.89114	8.01883e-05	0.0217044	1.48475
167	abl-interactor 1	ABI1	209027_s_at	3.90575	8.08858e-05	0.0216786	1.25199
168	tetratricopeptide repeat domain 35	TTC35	203584_at	3.91204	8.23717e-05	0.0219691	1.30307
169	ATPase family, AAA domain containing 2B	ATAD2B	213387_at	3.92691	8.35253e-05	0.0221687	1.32403
170	ribosomal RNA processing 1 homolog (S. cerevisiae)	RRP1	218758_s_at	3.89659	8.43385e-05	0.0222764	1.25913
171	protein kinase, X-linked	PRKX	204061_at	3.92108	8.44971e-05	0.022211	1.70054
172	aldo-keto reductase family 1, member C2 (dihydrodiol dehydrogenase 2; bile acid binding protein; 3-alpha hydroxysteroid dehydrogenase, type III)	AKR1C2	211653_x_at	3.87426	8.48063e-05	0.0221856	1.91194
173	glutamate-cysteine ligase, catalytic subunit	GCLC	202923_s_at	3.92404	8.49418e-05	0.0221152	1.25332
174	solute carrier family 7 (cationic amino acid transporter, y+ system), member 5	SLC7A5	201195_s_at	3.91118	8.53018e-05	0.0221037	1.67993
175	guanine monphosphate synthetase	GMPS	214431_at	3.89832	8.67803e-05	0.0223807	1.38842
176	holocytochrome c synthase	HCCS	203746_s_at	3.87884	8.70876e-05	0.0223545	1.28939
177	COMM domain containing 2	COMMD2	223491_at	3.91144	8.9492e-05	0.0228644	1.42642
178	nucleolar protein 10	NOL10	222684_s_at	3.88218	8.97833e-05	0.0228321	1.2903
179	coiled-coil domain containing 93	CCDC93	219774_at	3.92905	8.98273e-05	0.0227375	1.2829
180	NHS-like 1	NHSL1	226490_at	3.92148	8.9902e-05	0.0226516	1.60653
181	diaphanous homolog 3 (Drosophila)	DIAPH3	229097_at	3.93248	9.03991e-05	0.0226723	1.54567
182	ubiquitin specific peptidase 39	USP39	217829_s_at	3.85643	9.04429e-05	0.0225797	1.20412
183	phosphatidylinositol glycan anchor biosynthesis, class A	PIGA	205281_s_at	3.91489	9.26703e-05	0.0229265	1.31867
184	RAS protein activator like 1 (GAP1 like)	RASAL1	219752_at	3.89703	9.42668e-05	0.0232164	1.65473
185	pituitary tumor-transforming 1	PTTG1	203554_x_at	3.89914	9.5356e-05	0.0233793	1.53788
186	chromosome 9 open reading frame 40	C9orf40	222781_s_at	3.87416	9.58352e-05	0.0233919	1.44822
187	Cdc42 guanine nucleotide exchange factor (GEF) 9	ARHGEF9	203263_s_at	3.85457	9.6046e-05	0.0233392	1.36556
188	CCAAT/enhancer binding protein (C/EBP), gamma	CEBPG	204203_at	3.86834	9.61087e-05	0.0232511	1.34971
189	cytidine monophosphate N-acetylneuraminic acid synthetase	CMAS	218111_s_at	3.87683	9.73132e-05	0.0232341	1.3611
190	gamma-aminobutyric acid (GABA) B receptor, 2	GABBR2	209990_s_at	3.8676	9.82379e-05	0.0233529	2.56831
191	transient receptor potential cation channel, subfamily C, member 6	TRPC6	217287_s_at	3.96651	9.89515e-05	0.0234207	1.8713
192	cullin 2	CUL2	203079_s_at	3.84056	9.96267e-05	0.0234788	1.17495
193	NDC80 homolog, kinetochore complex component (S. cerevisiae)	NDC80	204162_at	3.86569	0.000100898	0.0236764	1.53697
194	premature ovarian failure, 1B	POF1B	219756_s_at	3.89417	0.00010092	0.0235804	2.01363
195	HD domain containing 2	HDDC2	203259_s_at	3.87717	0.000102067	0.0237468	1.3029
196	potassium channel tetramerisation domain containing 10	KCTD10	223208_at	3.83822	0.000105206	0.0243734	1.16564
197	solute carrier family 16, member 10 (aromatic amino acid transporter)	SLC16A10	222939_s_at	3.85804	0.000105905	0.0244319	2.522
198	protein tyrosine phosphatase, non-receptor type 2	PTPN2	213136_at	3.82571	0.00010611	0.0243764	1.29184
199	replication factor C (activator 1) 3, 38kDa	RFC3	204127_at	3.85819	0.000106562	0.0243778	1.34071
200	proteasome (prosome, macropain) subunit, beta type, 3	PSMB3	201400_at	3.80982	0.000107521	0.0243931	1.26765
201	translocase of inner mitochondrial membrane 10 homolog (yeast)	TIMM10	218408_at	3.865	0.000107601	0.0243102	1.28096
202	minichromosome maintenance complex component 6	MCM6	201930_at	3.88752	0.000107621	0.0242147	1.37731
203	inner membrane protein, mitochondrial	IMMT	200955_at	3.83515	0.000107754	0.0241452	1.24559
204	centromere protein L	CENPL	1554271_a_at	3.8507	0.000108742	0.0242671	1.35657
205	coiled-coil-helix-coiled-coil-helix domain containing 3	CHCHD3	217972_at	3.85187	0.000111595	0.0248027	1.26803
206	phospholipase C, eta 1	PLCH1	214745_at	3.87337	0.000111714	0.0247287	1.88299
207	coronin, actin binding protein, 1C	CORO1C	221676_s_at	3.84288	0.000112708	0.0248481	1.41553
208	golgin A3	GOLGA3	226949_at	3.83076	0.000115796	0.0254263	1.21075
209	polo-like kinase 1 (Drosophila)	PLK1	202240_at	3.84566	0.00011883	0.0257818	1.56631
210	budding uninhibited by benzimidazoles 1 homolog (yeast)	BUB1	209642_at	3.845	0.00012046	0.0260323	1.5803
211	S-phase kinase-associated protein 2 (p45)	SKP2	203625_x_at	3.80161	0.000120519	0.0259423	1.45245
212	solute carrier family 16, member 1 (monocarboxylic acid transporter 1)	SLC16A1	202236_s_at	3.82679	0.000121592	0.0260708	1.66627
213	cell division cycle associated 3	CDCA3	223307_at	3.83447	0.000121853	0.0260247	1.573
214	coenzyme Q2 homolog, prenyltransferase (yeast)	COQ2	213379_at	3.82647	0.000122321	0.0260231	1.35083
215	PITPNM family member 3	PITPNM3	230076_at	3.85274	0.000126466	0.0268005	1.59677
216	downstream neighbor of SON	DONSON	221677_s_at	3.80691	0.000128373	0.0270995	1.38309
217	GINS complex subunit 3 (Psf3 homolog)	GINS3	45633_at	3.84311	0.000128381	0.0269971	1.40103
218	kinesin family member 14	KIF14	206364_at	3.81884	0.000128385	0.0268944	1.56992
219	TBC1 domain family, member 7	TBC1D7	223461_at	3.80097	0.000129705	0.0270673	1.30298
220	diacylglycerol O-acyltransferase homolog 2 (mouse)	DGAT2	226064_s_at	3.84747	0.000130319	0.027092	2.01283
221	mitogen-activated protein kinase kinase 3	MAP2K3	207667_s_at	3.78087	0.000131212	0.0271742	1.25582
222	PWP2 periodic tryptophan protein homolog (yeast)	PWP2	209336_at	3.79109	0.000132441	0.0272227	1.27322
223	cell division cycle 6 homolog (S. cerevisiae)	CDC6	203968_s_at	3.79648	0.000133169	0.0272697	1.56344
224	nuclear fragile X mental retardation protein interacting protein 1 pseudogene	NUFIP1P	205135_s_at	3.80125	0.000133322	0.0271992	1.26853
225	pseudouridylate synthase 7 homolog (S. cerevisiae)	PUS7	218984_at	3.76736	0.000133687	0.0271723	1.32633
226	synaptotagmin binding, cytoplasmic RNA interacting protein	SYNCRIP	209025_s_at	3.83371	0.000133713	0.0270768	1.35836
227	centromere protein A	CENPA	204962_s_at	3.82046	0.000134148	0.0270648	1.6371
228	cathepsin L1	CTSL1	202087_s_at	3.7671	0.000134266	0.0269889	1.32231
229	SMT3 suppressor of mif two 3 homolog 3 (S. cerevisiae)	SUMO3	200740_s_at	3.76527	0.000137731	0.0273835	1.19185
230	chromosome 8 open reading frame 76	C8orf76	225702_at	3.7854	0.000138392	0.0274152	1.37195
231	testis expressed 10	TEX10	218104_at	3.74965	0.000140115	0.0276562	1.2726
232	DEAD/H (Asp-Glu-Ala-Asp/His) box polypeptide 26B	DDX26B	227485_at	3.8003	0.000141353	0.0277005	1.44926
233	lysosomal protein transmembrane 4 beta	LAPTM4B	214039_s_at	3.772	0.000141697	0.0276689	1.43786
234	chromosome 11 open reading frame 82	C11orf82	228281_at	3.77663	0.000142376	0.0277026	1.58756
235	protein phosphatase 1, catalytic subunit, beta isozyme	PPP1CB	201409_s_at	3.75401	0.000142577	0.0276432	1.24166
236	dihydrolipoamide S-acetyltransferase	DLAT	213149_at	3.78043	0.000143344	0.0276938	1.25186
237	coactosin-like 1 (Dictyostelium)	COTL1	224583_at	3.75365	0.000143892	0.0276046	1.48124
238	ubiquitin carboxyl-terminal esterase L3 (ubiquitin thiolesterase)	UCHL3	204616_at	3.76602	0.00014604	0.0279187	1.32426
239	chromosome 16 open reading frame 80	C16orf80	217957_at	3.76555	0.000148208	0.0280389	1.28762
240	solute carrier family 31 (copper transporters), member 1	SLC31A1	203971_at	3.75411	0.000149143	0.0281185	1.37091
241	preferentially expressed antigen in melanoma	PRAME	204086_at	3.7636	0.000150323	0.0282436	3.4612
242	growth factor receptor-bound protein 10	GRB10	210999_s_at	3.75713	0.000153026	0.0285553	1.46219
243	potassium channel modulatory factor 1	KCMF1	217938_s_at	3.72237	0.000155083	0.0287429	1.23177
244	SFT2 domain containing 2	SFT2D2	214838_at	3.74432	0.000155824	0.0287826	1.43098
245	histone deacetylase 2	HDAC2	201833_at	3.76133	0.000156325	0.0287781	1.36429
246	tripartite motif-containing 2	TRIM2	202342_s_at	3.72997	0.000156725	0.0287548	1.76987
247	cathepsin C	CTSC	201487_at	3.74168	0.000157098	0.0287269	1.54035
248	chemokine (C-C motif) ligand 28	CCL28	224240_s_at	3.7409	0.000157912	0.0287794	1.7325
249	SUMO1/sentrin specific peptidase 5	SENP5	57703_at	3.74076	0.000159554	0.028982	1.31074
250	forkhead box L1	FOXL1	243409_at	3.70941	0.000161222	0.0290918	1.82159
251	chromosome 6 open reading frame 115	C6orf115	223361_at	3.74604	0.000163403	0.0293883	1.45447
252	ubiquitin specific peptidase 14 (tRNA-guanine transglycosylase)	USP14	201672_s_at	3.73312	0.00016495	0.0295693	1.2631
253	mex-3 homolog A (C. elegans)	MEX3A	226346_at	3.72553	0.000165294	0.0295342	1.3862
254	P450 (cytochrome) oxidoreductase	POR	208928_at	3.68206	0.000166571	0.0296653	1.23151
255	cAMP responsive element binding protein 3-like 2	CREB3L2	228759_at	3.70553	0.000166973	0.0296404	1.35003
256	anaphase promoting complex subunit 1	ANAPC1	218575_at	3.70351	0.000168431	0.0298024	1.24952
257	centromere protein O	CENPO	226118_at	3.71557	0.000168929	0.0297942	1.34719
258	coiled-coil domain containing 50	CCDC50	225331_at	3.69985	0.00016979	0.0298497	1.26867
259	nuclear cap binding protein subunit 1, 80kDa	NCBP1	209520_s_at	3.72296	0.000170642	0.0299033	1.29462
260	nucleophosmin (nucleolar phosphoprotein B23, numatrin)	NPM1	221923_s_at	3.7349	0.000170658	0.0298106	1.33489
261	PERP, TP53 apoptosis effector	PERP	217744_s_at	3.76422	0.00017092	0.0297612	1.60448
262	beta-site APP-cleaving enzyme 2	BACE2	217867_x_at	3.71059	0.000172597	0.0298631	1.58142
263	cyclin-dependent kinase 2	CDK2	204252_at	3.75382	0.00017396	0.030004	1.30855
264	CHK1 checkpoint homolog (S. pombe)	CHEK1	205393_s_at	3.74498	0.000174738	0.0300434	1.57087
265	F-box protein 45	FBXO45	225099_at	3.69448	0.000175852	0.0301401	1.29054
266	keratin 81	KRT81	213711_at	3.693	0.000177839	0.0303855	2.88309
267	chromosome 21 open reading frame 45	C21orf45	228597_at	3.72439	0.000178159	0.0303454	1.38193
268	LTV1 homolog (S. cerevisiae)	LTV1	225748_at	3.72539	0.000179241	0.0304347	1.31654
269	ankyrin repeat and KH domain containing 1	ANKHD1	219081_at	3.734	0.000179262	0.0303441	1.29963
270	seven in absentia homolog 1 (Drosophila)	SIAH1	202981_x_at	3.70316	0.000179317	0.0302597	1.23547
271	transmembrane protein 206	TMEM206	222752_s_at	3.73166	0.000180996	0.0304491	1.34918
272	transforming, acidic coiled-coil containing protein 3	TACC3	218308_at	3.72896	0.000182923	0.0306788	1.4008
273	arginine/serine-rich coiled-coil 1	RSRC1	1555501_s_at	3.718	0.000183109	0.0306162	1.34082
274	transformer 2 beta homolog (Drosophila)	TRA2B	210180_s_at	3.70871	0.000185629	0.030943	1.27371
275	mitochondrial poly(A) polymerase	MTPAP	222794_x_at	3.6721	0.000186269	0.0309552	1.24037
276	NOP16 nucleolar protein homolog (yeast)	NOP16	214011_s_at	3.67812	0.000188171	0.0311765	1.30859
277	family with sequence similarity 98, member A	FAM98A	212333_at	3.67305	0.000188455	0.0311293	1.26135
278	ribonucleotide reductase M2	RRM2	209773_s_at	3.7131	0.000190144	0.0312195	1.60505
279	TDP-glucose 4,6-dehydratase	TGDS	208249_s_at	3.69724	0.000191051	0.0312745	1.24624
280	SCL/TAL1 interrupting locus	STIL	205339_at	3.73611	0.000191361	0.0312318	1.4874
281	5'-nucleotidase domain containing 2	NT5DC2	218051_s_at	3.66338	0.000192311	0.0312935	1.37224
282	ribonuclease H1	RNASEH1	218497_s_at	3.67503	0.00019242	0.0312183	1.27549
283	low density lipoprotein receptor-related protein 12	LRP12	220253_s_at	3.70556	0.000194833	0.0315163	1.77289
284	mitochondrial carrier homolog 2 (C. elegans)	MTCH2	217772_s_at	3.6692	0.000195074	0.0314622	1.32563
285	programmed cell death 5	PDCD5	219275_at	3.63992	0.000195523	0.0314418	1.29681
286	v-raf-1 murine leukemia viral oncogene homolog 1	RAF1	201244_s_at	3.62306	0.000195894	0.0314091	1.18204
287	shugoshin-like 2 (S. pombe)	SGOL2	230165_at	3.69479	0.000195995	0.0313334	1.43067
288	mediator of cell motility 1	MEMO1	219065_s_at	3.65468	0.000198606	0.0316583	1.24554
289	isocitrate dehydrogenase 1 (NADP+), soluble	IDH1	201193_at	3.69186	0.000199243	0.0316674	1.37993
290	small ArfGAP 1	SMAP1	218137_s_at	3.70065	0.000200373	0.0317548	1.30023
291	phosphatidylinositol 4-kinase type 2 beta	PI4K2B	222631_at	3.6883	0.000201042	0.0317688	1.26375
292	cytochrome P450, family 27, subfamily C, polypeptide 1	CYP27C1	1568868_at	3.69715	0.000202497	0.0318148	2.12629
293	desmocollin 2	DSC2	226817_at	3.65126	0.000204145	0.0318904	1.64793
294	solute carrier family 6, member 16	SLC6A16	219820_at	3.68135	0.000205957	0.0320817	1.94409
295	cell division cycle 45 homolog (S. cerevisiae)	CDC45	204126_s_at	3.70292	0.000205984	0.0319948	1.76674
296	chromosome 6 open reading frame 114	C6orf114	1554486_a_at	3.67364	0.000206214	0.0319397	1.51571
297	tRNA nucleotidyl transferase, CCA-adding, 1	TRNT1	222754_at	3.62804	0.000206639	0.0319151	1.25488
298	calbindin 2	CALB2	205428_s_at	3.65386	0.00020708	0.0318933	1.75096
299	chromosome 16 open reading frame 87	C16orf87	226608_at	3.677	0.000209704	0.0321164	1.36304
300	homer homolog 3 (Drosophila)	HOMER3	204647_at	3.63124	0.000209769	0.0320367	1.35853
301	human immunodeficiency virus type I enhancer binding protein 2	HIVEP2	212642_s_at	3.6572	0.000209998	0.0319823	1.28959
302	solute carrier family 15 (oligopeptide transporter), member 1	SLC15A1	207254_at	3.66393	0.000212338	0.0321595	2.11269
303	solute carrier family 35, member B4	SLC35B4	225881_at	3.62674	0.000213349	0.0322234	1.21311
304	mucin 15, cell surface associated	MUC15	227241_at	3.65221	0.000213714	0.0321895	3.22618
305	processing of precursor 1, ribonuclease P/MRP subunit (S. cerevisiae)	POP1	213449_at	3.6388	0.000214611	0.0322359	1.37008
306	inhibitor of DNA binding 4, dominant negative helix-loop-helix protein	ID4	209293_x_at	3.60539	0.00021518	0.0322327	1.48264
307	ARP3 actin-related protein 3 homolog B (yeast)	ACTR3B	1555487_a_at	3.60114	0.000216843	0.0322172	1.42927
308	calcium channel, voltage-dependent, N type, alpha 1B subunit	CACNA1B	235781_at	3.63682	0.000217592	0.0322407	1.81578
309	tripartite motif-containing 24	TRIM24	213301_x_at	3.6693	0.00021943	0.0323379	1.30852
310	carbohydrate (N-acetylglucosamine 6-O) sulfotransferase 6	CHST6	221059_s_at	3.62885	0.000219809	0.0323067	1.42212
311	ribosomal RNA processing 1 homolog B (S. cerevisiae)	RRP1B	212846_at	3.63938	0.000220426	0.0323104	1.26622
312	cathepsin L2	CTSL2	210074_at	3.6564	0.000220521	0.0322379	1.59398
313	EPH receptor B2	EPHB2	209588_at	3.6279	0.000222513	0.0324423	1.25857
314	bromodomain containing 7	BRD7	221776_s_at	3.64588	0.00022298	0.032424	1.23968
315	cytokine induced apoptosis inhibitor 1	CIAPIN1	208968_s_at	3.65918	0.000223044	0.0323473	1.26477
316	ST3 beta-galactoside alpha-2,3-sialyltransferase 6	ST3GAL6	210942_s_at	3.61919	0.000223186	0.0322822	1.38673
317	cyclin Y	CCNY	224652_at	3.61502	0.000224783	0.0322572	1.28799
318	UPF3 regulator of nonsense transcripts homolog B (yeast)	UPF3B	218757_s_at	3.62636	0.000226487	0.0322478	1.31817
319	synergin, gamma	SYNRG	222715_s_at	3.59004	0.000232807	0.0328907	1.24969
320	human immunodeficiency virus type I enhancer binding protein 1	HIVEP1	204512_at	3.63762	0.000234276	0.0329281	1.23785
321	dyskeratosis congenita 1, dyskerin	DKC1	201478_s_at	3.64273	0.000235452	0.0330086	1.34942
322	kinesin family member 23	KIF23	204709_s_at	3.6317	0.000237318	0.0330162	1.48169
323	mal, T-cell differentiation protein-like	MALL	209373_at	3.63007	0.000239622	0.033168	1.73638
324	DBF4 homolog (S. cerevisiae)	DBF4	204244_s_at	3.62057	0.000239903	0.0330395	1.37576
325	glutaminase	GLS	221510_s_at	3.61576	0.000241452	0.0331693	1.43123
326	YEATS domain containing 2	YEATS2	221203_s_at	3.59533	0.0002415	0.0330927	1.26779
327	protein phosphatase 2 (formerly 2A), regulatory subunit B'', alpha	PPP2R3A	207749_s_at	3.62132	0.000241857	0.0330589	1.41699
328	proteasome (prosome, macropain) 26S subunit, non-ATPase, 2	PSMD2	200830_at	3.61987	0.000242527	0.0330678	1.23274
329	phospholipase A2, group IVA (cytosolic, calcium-dependent)	PLA2G4A	210145_at	3.57922	0.00024271	0.0330104	1.62866
330	H2A histone family, member Z	H2AFZ	200853_at	3.62116	0.000244068	0.0330307	1.29348
331	splicing factor, arginine/serine-rich 3	SFRS3	208672_s_at	3.63451	0.000245824	0.0331863	1.18073
332	ubiquitin-conjugating enzyme E2D 1 (UBC4/5 homolog, yeast)	UBE2D1	211764_s_at	3.62241	0.000246483	0.0331933	1.28928
333	small nucleolar RNA, C/D box 89	SNORD89	235536_at	3.61692	0.000247205	0.0332087	1.23656
334	minichromosome maintenance complex component 3	MCM3	201555_at	3.62446	0.000248502	0.033301	1.3442
335	SERPINE1 mRNA binding protein 1	SERBP1	217724_at	3.61455	0.000249364	0.0333349	1.22316
336	Der1-like domain family, member 1	DERL1	219402_s_at	3.603	0.000251516	0.0334589	1.34586
337	transient receptor potential cation channel, subfamily M, member 2	TRPM2	205708_s_at	3.64392	0.000253225	0.0336045	1.40125
338	RAP1 interacting factor homolog (yeast)	RIF1	214700_x_at	3.6159	0.000253747	0.0335922	1.33354
339	myosin, light chain 12A, regulatory, non-sarcomeric	MYL12A	1555976_s_at	3.62375	0.000256773	0.0337478	1.52918
340	non imprinted in Prader-Willi/Angelman syndrome 2	NIPA2	212129_at	3.57539	0.000257458	0.0337566	1.19794
341	methionyl-tRNA synthetase	MARS	213671_s_at	3.59994	0.000258177	0.0336893	1.24066
342	chromosome 6 open reading frame 192	C6orf192	226301_at	3.59252	0.000258794	0.0336894	1.41804
343	male-specific lethal 3 homolog (Drosophila)	MSL3	214009_at	3.67204	0.000260187	0.0337904	1.53123
344	chromosome 1 open reading frame 112	C1orf112	220840_s_at	3.58004	0.000260422	0.0337407	1.36964
345	protein phosphatase 2, regulatory subunit B', gamma	PPP2R5C	213305_s_at	3.57229	0.000260851	0.0337164	1.21902
346	phosphoribosylglycinamide formyltransferase, phosphoribosylglycinamide synthetase, phosphoribosylaminoimidazole synthetase	GART	212378_at	3.58744	0.000261651	0.0337401	1.26867
347	regulator of chromosome condensation 2	RCC2	224578_at	3.58986	0.000262139	0.0337235	1.22292
348	ubiquitin-conjugating enzyme E2T (putative)	UBE2T	223229_at	3.60978	0.000263494	0.033739	1.54377
349	cyclin-dependent kinase 8	CDK8	1553113_s_at	3.61427	0.000264247	0.0337563	1.46417
350	ADAM metallopeptidase domain 17	ADAM17	205745_x_at	3.62874	0.000264639	0.0337275	1.2709
351	nudix (nucleoside diphosphate linked moiety X)-type motif 19	NUDT19	235384_at	3.62172	0.000265994	0.0338214	1.38423
352	ST8 alpha-N-acetyl-neuraminide alpha-2,8-sialyltransferase 1	ST8SIA1	210073_at	3.57152	0.000266035	0.0337482	1.93449
353	calcyclin binding protein	CACYBP	210691_s_at	3.57637	0.000267657	0.0338753	1.33678
354	nucleoporin 155kDa	NUP155	206550_s_at	3.58232	0.000269201	0.0339921	1.32607
355	ATP-binding cassette, sub-family C (CFTR/MRP), member 2	ABCC2	206155_at	3.57077	0.000269552	0.0339579	1.94044
356	nuclear transport factor 2	NUTF2	202397_at	3.58028	0.000274603	0.0345148	1.37373
357	DEP domain containing 1B	DEPDC1B	226980_at	3.57876	0.000275039	0.0344902	1.55298
358	U2 small nuclear RNA auxiliary factor 1	U2AF1	202858_at	3.57169	0.0002764	0.0345816	1.28805
359	eukaryotic translation initiation factor 4 gamma, 1	EIF4G1	208625_s_at	3.58542	0.000277532	0.034644	1.2066
360	ATPase type 13A5	ATP13A5	243585_at	3.55847	0.000277768	0.0345944	2.08296
361	eukaryotic translation initiation factor 5B	EIF5B	201027_s_at	3.56234	0.00027894	0.0346615	1.22357
362	E2F transcription factor 2	E2F2	228361_at	3.60963	0.000281462	0.0348165	1.60238
363	COX4 neighbor	COX4NB	218057_x_at	3.59891	0.000282118	0.0348189	1.27661
364	chaperonin containing TCP1, subunit 5 (epsilon)	CCT5	208696_at	3.57535	0.000285637	0.0351739	1.28534
365	S100 calcium binding protein A8	S100A8	202917_s_at	3.55849	0.000285978	0.0351368	2.50101
366	ubiquilin 1	UBQLN1	222989_s_at	3.56596	0.000286119	0.0350753	1.31157
367	ankyrin repeat domain 13A	ANKRD13A	224810_s_at	3.54783	0.000287189	0.0351277	1.17214
368	proteasome (prosome, macropain) assembly chaperone 1	PSMG1	203405_at	3.57911	0.000288264	0.0351804	1.40026
369	structure specific recognition protein 1	SSRP1	200956_s_at	3.57779	0.000290561	0.0352249	1.28834
370	mitogen-activated protein kinase kinase kinase kinase 4	MAP4K4	206571_s_at	3.56844	0.000293608	0.0354371	1.40269
371	atlastin GTPase 3	ATL3	223452_s_at	3.55026	0.000294532	0.0354703	1.3478
372	solute carrier family 15 (H+/peptide transporter), member 2	SLC15A2	205317_s_at	3.60192	0.000296118	0.035583	1.56979
373	protein kinase, membrane associated tyrosine/threonine 1	PKMYT1	204267_x_at	3.6062	0.000296617	0.0354869	1.43931
374	cell division cycle associated 7	CDCA7	224428_s_at	3.61072	0.000298745	0.0356635	2.33052
375	Zwilch, kinetochore associated, homolog (Drosophila)	ZWILCH	222606_at	3.56298	0.000299329	0.0356553	1.25802
376	lymphocyte antigen 6 complex, locus D	LY6D	206276_at	3.5285	0.000300272	0.0356125	2.28672
377	YME1-like 1 (S. cerevisiae)	YME1L1	216304_x_at	3.55932	0.000300352	0.035545	1.22742
378	GTP-binding protein 8 (putative)	GTPBP8	223486_at	3.56382	0.00030106	0.0355517	1.39627
379	N(alpha)-acetyltransferase 10, NatA catalytic subunit	NAA10	203025_at	3.53578	0.000301251	0.0354976	1.22614
380	dynein, axonemal, heavy chain 14	DNAH14	242283_at	3.53324	0.000301731	0.0354777	1.32858
381	cleavage and polyadenylation specific factor 3, 73kDa	CPSF3	225082_at	3.52379	0.000303981	0.0356656	1.21727
382	SPC25, NDC80 kinetochore complex component, homolog (S. cerevisiae)	SPC25	209891_at	3.55652	0.000304765	0.0355289	1.47353
383	chromosome 3 open reading frame 31	C3orf31	226815_at	3.54634	0.000305027	0.0354837	1.30468
384	SH3-domain binding protein 2	SH3BP2	217253_at	3.54202	0.000305083	0.0354149	1.27846
385	family with sequence similarity 111, member B	FAM111B	1557128_at	3.58714	0.000307759	0.0355745	1.82392
386	KH domain containing, RNA binding, signal transduction associated 3	KHDRBS3	230249_at	3.54302	0.000311143	0.0358142	1.78952
387	vaccinia related kinase 2	VRK2	243299_at	3.54482	0.000311398	0.0357683	1.32883
388	transcription factor 19	TCF19	223274_at	3.54738	0.000311948	0.0357563	1.37755
389	galactokinase 2	GALK2	205219_s_at	3.5311	0.000312393	0.0357324	1.28053
390	nuclear undecaprenyl pyrophosphate synthase 1 homolog (S. cerevisiae)	NUS1	225071_at	3.5544	0.000314535	0.0359023	1.36816
391	CCR4-NOT transcription complex, subunit 1	CNOT1	200860_s_at	3.56002	0.000314766	0.0357793	1.23094
392	fibronectin type III domain containing 3B	FNDC3B	225032_at	3.52516	0.000316033	0.0358488	1.26139
393	nucleolar and spindle associated protein 1	NUSAP1	218039_at	3.56115	0.000317785	0.0359728	1.4176
394	chromosome 7 open reading frame 28B	C7orf28B	201973_s_at	3.51508	0.000320033	0.0361525	1.19161
395	ATPase, Ca++ transporting, type 2C, member 1	ATP2C1	212255_s_at	3.54794	0.000320854	0.0361705	1.24251
396	protein-L-isoaspartate (D-aspartate) O-methyltransferase domain containing 1	PCMTD1	244706_at	3.54846	0.000326806	0.0366151	1.8496
397	RNA binding motif protein 15	RBM15	1555760_a_at	3.52298	0.000330153	0.0369144	1.24795
398	NOP58 ribonucleoprotein homolog (yeast)	NOP58	223096_at	3.51142	0.000337707	0.0374526	1.27791
399	zinc finger protein 93	ZNF93	208119_s_at	3.50453	0.000344646	0.037991	1.33805
400	interleukin 8	IL8	202859_x_at	3.50432	0.000346397	0.0381072	2.02027
401	protein disulfide isomerase family A, member 6	PDIA6	208638_at	3.49038	0.000347193	0.038118	1.22701
402	chromosome 7 open reading frame 42	C7orf42	218008_at	3.48763	0.000352454	0.0386181	1.2088
403	family with sequence similarity 190, member B	FAM190B	209379_s_at	3.47847	0.000353231	0.0386258	1.23331
404	protein kinase, AMP-activated, gamma 2 non-catalytic subunit	PRKAG2	222582_at	3.45807	0.00035356	0.0385846	1.26218
405	core-binding factor, beta subunit	CBFB	202370_s_at	3.50862	0.000353849	0.0385392	1.25324
406	tyrosine 3-monooxygenase/tryptophan 5-monooxygenase activation protein, zeta polypeptide	YWHAZ	200638_s_at	3.51603	0.00035468	0.0385529	1.30025
407	SWI/SNF related, matrix associated, actin dependent regulator of chromatin, subfamily a-like 1	SMARCAL1	218452_at	3.50136	0.000356116	0.0386322	1.18228
408	baculoviral IAP repeat-containing 5	BIRC5	202094_at	3.54161	0.000356495	0.0385968	1.6715
409	family with sequence similarity 83, member D	FAM83D	225687_at	3.52737	0.000360264	0.0388509	1.59799
410	glutaminyl-tRNA synthase (glutamine-hydrolyzing)-like 1	QRSL1	218949_s_at	3.50245	0.000365857	0.0392991	1.4008
411	kinesin family member 4A	KIF4A	218355_at	3.5201	0.000365986	0.0392358	1.50824
412	GA binding protein transcription factor, beta subunit 1	GABPB1	204618_s_at	3.49658	0.00036895	0.0393991	1.20141
413	clathrin interactor 1	CLINT1	201769_at	3.47924	0.000372055	0.039576	1.18427
414	stathmin 1	STMN1	200783_s_at	3.49583	0.000372594	0.0395564	1.36072
415	nudix (nucleoside diphosphate linked moiety X)-type motif 1	NUDT1	204766_s_at	3.49686	0.000373086	0.0395319	1.32201
416	topoisomerase (DNA) II binding protein 1	TOPBP1	202633_at	3.50172	0.000374187	0.0395719	1.2234
417	dual specificity phosphatase 9	DUSP9	205777_at	3.50866	0.000374528	0.0394553	1.66215
418	PBX/knotted 1 homeobox 2	PKNOX2	222171_s_at	3.46869	0.000376101	0.0393934	1.70309
419	RAD50 interactor 1	RINT1	218598_at	3.47758	0.00037744	0.039458	1.23554
420	SFRS protein kinase 1	SRPK1	202200_s_at	3.47102	0.000378117	0.0394534	1.27361
421	DIS3 mitotic control homolog (S. cerevisiae)	DIS3	222607_s_at	3.49536	0.000378639	0.0393575	1.27047
422	DEAD (Asp-Glu-Ala-As) box polypeptide 19A	DDX19A	202577_s_at	3.49328	0.000379133	0.0393341	1.20748
423	dual-specificity tyrosine-(Y)-phosphorylation regulated kinase 2	DYRK2	202968_s_at	3.4903	0.000379562	0.039304	1.27228
424	protein tyrosine phosphatase, non-receptor type 20A	PTPN20A	215172_at*	3.51217	0.000380361	0.0393124	2.78473
425	protein tyrosine phosphatase, non-receptor type 20B	PTPN20B	215172_at*	3.51217	0.000380361	0.0393124	2.78473
426	HAUS augmin-like complex, subunit 6	HAUS6	222685_at	3.46254	0.000388784	0.0400316	1.30526
427	pim-1 oncogene	PIM1	209193_at	3.44653	0.00038905	0.0399087	1.283
428	zinc finger CCCH-type containing 7A	ZC3H7A	226897_s_at	3.47911	0.000390253	0.0399571	1.20932
429	microtubule associated monoxygenase, calponin and LIM domain containing 3	MICAL3	212715_s_at	3.50486	0.000390591	0.0398424	1.5449
430	mannosyl (alpha-1,3-)-glycoprotein beta-1,2-N-acetylglucosaminyltransferase	MGAT1	201126_s_at	3.46541	0.000394099	0.0401254	1.2262
431	solute carrier family 43, member 3	SLC43A3	213113_s_at	3.46212	0.000394768	0.0401189	1.40169
432	ATPase, H+ transporting, lysosomal 42kDa, V1 subunit C2	ATP6V1C2	1552532_a_at	3.44915	0.000395376	0.0400319	2.06692
433	stem-loop binding protein	SLBP	206052_s_at	3.47659	0.000395446	0.0399649	1.23812
434	baculoviral IAP repeat-containing 6	BIRC6	224635_s_at	3.48457	0.000399736	0.0402497	1.18022
435	galectin-related protein	HSPC159	226188_at	3.46732	0.000403487	0.0404783	1.36442
436	chromosome 1 open reading frame 198	C1orf198	223063_at	3.45726	0.000404784	0.040534	1.31343
437	adrenomedullin	ADM	202912_at	3.45609	0.000405376	0.0405191	1.74747
438	solute carrier family 19 (folate transporter), member 1	SLC19A1	211576_s_at	3.45708	0.000407082	0.0406154	1.28417
439	ADP-ribosylation-like factor 6 interacting protein 6	ARL6IP6	225711_at	3.46636	0.000411884	0.0408707	1.30568
440	carbonic anhydrase VB pseudogene	CA5BP	213363_at	3.50046	0.000415794	0.0411095	1.69631
441	cyclin-dependent kinase 1	CDK1	203213_at	3.47667	0.00041944	0.0413205	1.50146
442	transformation/transcription domain-associated protein	TRRAP	202642_s_at	3.46717	0.000422482	0.0414708	1.2386
443	frizzled homolog 6 (Drosophila)	FZD6	203987_at	3.4724	0.000422595	0.0414075	1.60165
444	NUF2, NDC80 kinetochore complex component, homolog (S. cerevisiae)	NUF2	223381_at	3.45284	0.000426476	0.041713	1.59333
445	phosphodiesterase 7A	PDE7A	223358_s_at	3.46387	0.000427683	0.0417564	1.38011
446	aurora kinase B	AURKB	209464_at	3.46875	0.000427764	0.0416898	1.50869
447	DCN1, defective in cullin neddylation 1, domain containing 5 (S. cerevisiae)	DCUN1D5	223151_at	3.43199	0.000427952	0.041634	1.27479
448	RAB6A, member RAS oncogene family	RAB6A	221792_at	3.48496	0.000430999	0.0417817	1.58316
449	Fanconi anemia, complementation group B	FANCB	1557218_s_at	3.45248	0.000431252	0.0417322	1.93128
450	enhancer of zeste homolog 2 (Drosophila)	EZH2	203358_s_at	3.45619	0.000432969	0.0418243	1.42356
451	pleckstrin homology domain interacting protein	PHIP	244811_at	3.44024	0.000436438	0.0420851	1.31542
452	ATPase, H+ transporting, lysosomal V0 subunit a2	ATP6V0A2	205704_s_at	3.45395	0.000439955	0.0423495	1.2808
453	small glutamine-rich tetratricopeptide repeat (TPR)-containing, beta	SGTB	232084_at	3.50651	0.000440538	0.0423311	1.57959
454	mitogen-activated protein kinase associated protein 1	MAPKAP1	217808_s_at	3.42224	0.000441343	0.0423341	1.18206
455	ubiquitin-conjugating enzyme E2, J1 (UBC6 homolog, yeast)	UBE2J1	222435_s_at	3.43784	0.000441529	0.0422777	1.26682
456	non-SMC condensin II complex, subunit G2	NCAPG2	219588_s_at	3.43545	0.000441671	0.0422174	1.30298
457	kinesin family member 1A	KIF1A	225482_at	3.40452	0.000441889	0.0421645	1.99469
458	1-acylglycerol-3-phosphate O-acyltransferase 4 (lysophosphatidic acid acyltransferase, delta)	AGPAT4	219693_at	3.45212	0.000443567	0.0422509	1.80106
459	heparan sulfate (glucosamine) 3-O-sulfotransferase 1	HS3ST1	205466_s_at	3.42635	0.000443765	0.042123	1.422
460	carboxypeptidase A4	CPA4	205832_at	3.44087	0.000445642	0.0422278	1.48218
461	RAD54 homolog B (S. cerevisiae)	RAD54B	219494_at	3.42733	0.000448563	0.0424311	1.32748
462	fumarate hydratase	FH	214170_x_at	3.43779	0.000449993	0.0424929	1.30678
463	vesicle-associated membrane protein 7	VAMP7	202829_s_at	3.43344	0.000454894	0.0428078	1.19066
464	protein phosphatase 1, regulatory (inhibitor) subunit 1A	PPP1R1A	205478_at	3.46453	0.000455771	0.0427432	2.54484
465	nudix (nucleoside diphosphate linked moiety X)-type motif 15	NUDT15	219347_at	3.42799	0.000456004	0.0426918	1.35119
466	tubulin tyrosine ligase-like family, member 7	TTLL7	219882_at	3.45187	0.000456291	0.0426456	1.78221
467	purine-rich element binding protein B	PURB	227718_at	3.42574	0.000457883	0.0427214	1.2971
468	proteasome (prosome, macropain) activator subunit 4	PSME4	212219_at	3.43954	0.000458265	0.0426842	1.38455
469	emopamil binding protein (sterol isomerase)	EBP	213787_s_at	3.43928	0.000459757	0.0426778	1.29037
470	hypoxia inducible factor 1, alpha subunit (basic helix-loop-helix transcription factor)	HIF1A	200989_at	3.4517	0.000460453	0.0426699	1.38161
471	ornithine decarboxylase 1	ODC1	200790_at	3.39655	0.000460974	0.0426459	1.37187
472	RALBP1 associated Eps domain containing 1	REPS1	224366_s_at	3.42189	0.000461208	0.0425956	1.25564
473	apolipoprotein L, 4	APOL4	224491_at	3.42589	0.000461411	0.0425424	1.57402
474	ATG5 autophagy related 5 homolog (S. cerevisiae)	ATG5	202511_s_at	3.44112	0.00046354	0.0426667	1.3609
475	headcase homolog (Drosophila)	HECA	218603_at	3.41668	0.000464464	0.0426799	1.24396
476	serine/threonine kinase 17b	STK17B	217503_at	3.43721	0.000464868	0.0426454	1.3088
477	DDB1 and CUL4 associated factor 13	DCAF13	225676_s_at	3.39958	0.000467798	0.0428423	1.32093
478	DEP domain containing 1	DEPDC1	222958_s_at	3.41269	0.000471631	0.0429774	1.54103
479	protein phosphatase 4, catalytic subunit	PPP4C	208932_at	3.42613	0.000471708	0.0429129	1.25762
480	chromosome 11 open reading frame 75	C11orf75	219806_s_at	3.41981	0.000472352	0.0429001	1.48535
481	SPC24, NDC80 kinetochore complex component, homolog (S. cerevisiae)	SPC24	235572_at	3.45266	0.000476416	0.0431259	1.45875
482	partner of NOB1 homolog (S. cerevisiae)	PNO1	211697_x_at	3.41865	0.000479383	0.0433228	1.2175
483	RAP2B, member of RAS oncogene family	RAP2B	213923_at	3.40571	0.000479498	0.0432616	1.2548
484	neuropilin (NRP) and tolloid (TLL)-like 2	NETO2	218888_s_at	3.40786	0.000484807	0.0435967	1.65926
485	H2A histone family, member Y2	H2AFY2	218445_at	3.41659	0.000486002	0.0436324	1.74421
486	cell wall biogenesis 43 C-terminal homolog (S. cerevisiae)	CWH43	220724_at	3.41436	0.000486095	0.0435693	2.27007
487	wingless-type MMTV integration site family, member 11	WNT11	206737_at	3.38506	0.000486336	0.0435195	1.6552
488	suppressor of variegation 3-9 homolog 2 (Drosophila)	SUV39H2	1554572_a_at	3.40367	0.000489155	0.0437003	1.39683
489	anillin, actin binding protein	ANLN	222608_s_at	3.42087	0.000489498	0.0436596	1.58834
490	Opa interacting protein 5	OIP5	213599_at	3.4237	0.000489521	0.0435905	1.46196
491	glycosyltransferase 25 domain containing 1	GLT25D1	218473_s_at	3.40505	0.00049121	0.0435989	1.17578
492	minichromosome maintenance complex component 2	MCM2	202107_s_at	3.42537	0.000491279	0.0435343	1.39839
493	lysyl-tRNA synthetase	KARS	200079_s_at	3.4118	0.000491934	0.0435218	1.27179
494	apoptosis antagonizing transcription factor	AATF	209165_at	3.4008	0.000492219	0.0434767	1.24406
495	PI-3-kinase-related kinase SMG-1 pseudogene	LOC440354	210396_s_at	3.42286	0.000492247	0.0434091	1.33693
496	GINS complex subunit 1 (Psf1 homolog)	GINS1	206102_at	3.42016	0.000492387	0.0433515	1.43483
497	TYRO3 protein tyrosine kinase	TYRO3	211432_s_at	3.44867	0.000493062	0.0433411	1.38357
498	structural maintenance of chromosomes flexible hinge domain containing 1	SMCHD1	212569_at	3.40372	0.000493205	0.0432841	1.27383
499	family with sequence similarity 49, member B	FAM49B	217916_s_at	3.3992	0.000499398	0.0437573	1.22831
500	aldo-keto reductase family 1, member B10 (aldose reductase)	AKR1B10	206561_s_at	3.38961	0.000501171	0.0438425	2.14466
501	ubiquitin-like domain containing CTD phosphatase 1	UBLCP1	227413_at	3.38835	0.000503796	0.0439315	1.20523
502	interleukin 12 receptor, beta 2	IL12RB2	206999_at	3.3926	0.000503936	0.0438737	1.89427
503	activating transcription factor 3	ATF3	202672_s_at	3.41991	0.000504671	0.0438678	1.5383
504	endoplasmic reticulum protein 27	ERP27	227450_at	3.39557	0.000504961	0.0438234	1.67587
505	ribose 5-phosphate isomerase A	RPIA	212973_at	3.38419	0.000508981	0.0441023	1.2366
506	GTP binding protein 4	GTPBP4	218238_at	3.37582	0.000509197	0.0440512	1.33356
507	ring finger and WD repeat domain 3	RFWD3	218564_at	3.41257	0.000511826	0.0442087	1.31098
508	optic atrophy 1 (autosomal dominant)	OPA1	212213_x_at	3.38085	0.000520328	0.0448015	1.17203
509	TBP-like 1	TBPL1	208398_s_at	3.38676	0.000525585	0.045112	1.29611
510	ADAM metallopeptidase with thrombospondin type 1 motif, 3	ADAMTS3	214913_at	3.39623	0.000535089	0.0456412	1.5382
511	nicotinamide phosphoribosyltransferase	NAMPT	217739_s_at	3.37911	0.000535227	0.0455818	1.37569
512	amyotrophic lateral sclerosis 2 (juvenile) chromosome region, candidate 4	ALS2CR4	1553956_at	3.37898	0.00053561	0.0455435	1.28814
513	transcription elongation regulator 1	TCERG1	202396_at	3.39588	0.000537013	0.0455919	1.25314
514	KIAA1524	KIAA1524	231855_at	3.38083	0.000537068	0.0455259	1.38311
515	chloride channel 5	CLCN5	206704_at	3.38879	0.000538607	0.0455856	1.36764
516	phospholipase B domain containing 1	PLBD1	218454_at	3.37236	0.000540183	0.0456484	1.45641
517	ST6 (alpha-N-acetyl-neuraminyl-2,3-beta-galactosyl-1,3)-N-acetylgalactosaminide alpha-2,6-sialyltransferase 1	ST6GALNAC1	227725_at	3.35799	0.000541003	0.0456472	1.84426
518	lin-9 homolog (C. elegans)	LIN9	235039_x_at	3.37134	0.000543905	0.0457508	1.33277
519	SEC24 family, member A (S. cerevisiae)	SEC24A	244841_at	3.3875	0.000546654	0.0458409	1.33702
520	ChaC, cation transport regulator homolog 1 (E. coli)	CHAC1	219270_at	3.39916	0.000547771	0.0457942	1.73537
521	polymerase (DNA-directed), delta 3, accessory subunit	POLD3	212836_at	3.35753	0.000548622	0.0457952	1.21303
522	centromere protein I	CENPI	214804_at	3.40476	0.000550888	0.0458444	1.41568
523	Fanconi anemia, complementation group A	FANCA	203806_s_at	3.39169	0.000552153	0.0458799	1.52465
524	proliferating cell nuclear antigen	PCNA	201202_at	3.38198	0.000552565	0.0458444	1.30161
525	nucleoporin 160kDa	NUP160	212709_at	3.37993	0.000552894	0.0458022	1.25689
526	DnaJ (Hsp40) homolog, subfamily C, member 3	DNAJC3	208499_s_at	3.36787	0.000553722	0.0458015	1.2865
527	v-yes-1 Yamaguchi sarcoma viral oncogene homolog 1	YES1	202932_at	3.3575	0.00055896	0.0461649	1.35433
528	chromodomain protein, Y-like	CDYL	203098_at	3.38045	0.000559237	0.0461181	1.25097
529	nuclear receptor binding SET domain protein 1	NSD1	219084_at	3.3511	0.000559795	0.0460946	1.21283
530	chromosome 4 open reading frame 46	C4orf46	235088_at	3.37411	0.000560006	0.0460426	1.339
531	leucine-rich repeat LGI family, member 2	LGI2	219699_at	3.33687	0.000564011	0.0462329	1.38417
532	RAS guanyl releasing protein 3 (calcium and DAG-regulated)	RASGRP3	205801_s_at	3.34977	0.000564428	0.0461978	1.27256
533	Ras protein-specific guanine nucleotide-releasing factor 1	RASGRF1	210550_s_at	3.35477	0.000568363	0.046381	2.04421
534	NudC domain containing 1	NUDCD1	225439_at	3.3553	0.000569677	0.0464189	1.35853
535	succinate dehydrogenase complex, subunit A, flavoprotein pseudogene 1	SDHAP1	222021_x_at	3.34613	0.000570253	0.0463967	1.20845
536	PAP associated domain containing 7	PAPD7	202466_at	3.34571	0.000573587	0.0465987	1.21973
537	solute carrier family 36 (proton/amino acid symporter), member 4	SLC36A4	234978_at	3.33794	0.000577391	0.0468381	1.30514
538	DEAD (Asp-Glu-Ala-Asp) box polypeptide 3, X-linked	DDX3X	201210_at	3.36381	0.000580232	0.0469988	1.14851
539	akirin 2	AKIRIN2	223144_s_at	3.35992	0.000580881	0.0469817	1.27717
540	oxidoreductase NAD-binding domain containing 1	OXNAD1	227686_at	3.3353	0.000583891	0.0471554	1.21743
541	folate hydrolase (prostate-specific membrane antigen) 1	FOLH1	215363_x_at	3.32949	0.000590879	0.0474396	1.46906
542	cell division cycle associated 4	CDCA4	218399_s_at	3.36065	0.000593996	0.0475502	1.26796
543	UL16 binding protein 2	ULBP2	221291_at	3.36595	0.00059534	0.0475881	1.86084
544	N(alpha)-acetyltransferase 15, NatA auxiliary subunit	NAA15	222837_s_at	3.35703	0.000599728	0.047799	1.40165
545	UDP glucuronosyltransferase 1 family, polypeptide A9	UGT1A9	204532_x_at	3.29946	0.000601245	0.0477806	1.34525
546	lipin 1	LPIN1	212276_at	3.30735	0.000602947	0.0478464	1.30584
547	ubiquitin-like modifier activating enzyme 6	UBA6	222601_at	3.33619	0.000604396	0.0478918	1.21701
548	phosphate cytidylyltransferase 1, choline, alpha	PCYT1A	225069_at	3.32176	0.000604622	0.0478404	1.1814
549	ATP-binding cassette, sub-family F (GCN20), member 3	ABCF3	202394_s_at	3.34004	0.000605032	0.0478036	1.1971
550	kinesin family member 22	KIF22	202183_s_at	3.3368	0.000606618	0.0477908	1.23263
551	single-stranded DNA binding protein 1	SSBP1	202591_s_at	3.33547	0.000607089	0.0477591	1.20366
552	Niemann-Pick disease, type C1	NPC1	202679_at	3.31929	0.000612322	0.0479637	1.22736
553	heme binding protein 2	HEBP2	203430_at	3.34454	0.000614678	0.0480107	1.32524
554	MLF1 interacting protein	MLF1IP	218883_s_at	3.35758	0.000615539	0.0480094	1.46413
555	kelch domain containing 3	KLHDC3	208784_s_at	3.33868	0.00061728	0.0480766	1.21917
556	mitogen-activated protein kinase 6	MAPK6	207121_s_at	3.32165	0.000617931	0.0480589	1.22076
557	hypothetical LOC100129637	LOC100129637	234738_s_at	3.34616	0.000618807	0.0480586	1.45104
558	cadherin-related family member 5	CDHR5	219796_s_at	3.31162	0.000618943	0.048001	1.49833
559	bicaudal D homolog 1 (Drosophila)	BICD1	1554020_at	3.36782	0.000627451	0.0483181	1.73577
560	solute carrier family 44, member 2	SLC44A2	225175_s_at	3.30465	0.000628353	0.0483196	1.20825
561	glycine-N-acyltransferase-like 2	GLYATL2	1554712_a_at	3.32701	0.000628716	0.0482796	2.70711
562	ASF1 anti-silencing function 1 homolog A (S. cerevisiae)	ASF1A	213561_at	3.3575	0.000632824	0.0484589	1.29938
563	KIAA0922	KIAA0922	209760_at	3.34477	0.000635351	0.0485843	1.35665
564	ATG12 autophagy related 12 homolog (S. cerevisiae)	ATG12	204833_at	3.31853	0.000637027	0.0485766	1.21963
565	transmembrane protein 11	TMEM11	203437_at	3.30822	0.000638068	0.0485883	1.21605
566	THO complex 4	THOC4	226320_at	3.32518	0.000639789	0.0486516	1.43593
567	ankyrin repeat and SOCS box-containing 2	ASB2	227915_at	3.33419	0.00064107	0.0486812	1.98661
568	importin 5	IPO5	211953_s_at	3.34314	0.000641296	0.0486308	1.25911
569	protein regulator of cytokinesis 1	PRC1	218009_s_at	3.33774	0.000641664	0.0485914	1.47967
570	spindlin family, member 4	SPIN4	228654_at	3.32794	0.000645313	0.0488001	1.33984
571	ubiquitin associated and SH3 domain containing B	UBASH3B	238587_at	3.32557	0.000646303	0.0487401	1.59949
572	protein tyrosine phosphatase, receptor type, f polypeptide (PTPRF), interacting protein (liprin), alpha 1	PPFIA1	210236_at	3.32152	0.000649212	0.0487578	1.46494
573	chromosome 1 open reading frame 52	C1orf52	228135_at	3.32692	0.000655689	0.0489752	1.21518
574	serum/glucocorticoid regulated kinase 1	SGK1	201739_at	3.30154	0.000660968	0.0491679	1.33397
575	phosphoglucomutase 3	PGM3	210041_s_at	3.33507	0.000662793	0.0492367	1.30845
576	myosin XIX	MYO19	225947_at	3.28582	0.000664612	0.0493048	1.24762
577	tubulin, beta 6	TUBB6	209191_at	3.29919	0.000666686	0.0493917	1.4224
578	ZW10, kinetochore associated, homolog (Drosophila)	ZW10	204812_at	3.32706	0.000673191	0.0496717	1.21705
579	dual specificity phosphatase 2	DUSP2	204794_at	3.35497	0.000673511	0.0496283	1.56533
580	Yip1 interacting factor homolog B (S. cerevisiae)	YIF1B	226437_at	3.30259	0.000673892	0.0495229	1.24593
581	protein kinase, AMP-activated, alpha 1 catalytic subunit	PRKAA1	225984_at	3.30908	0.000674142	0.0494748	1.339
582	SET domain containing 6	SETD6	1554555_a_at	3.31177	0.000674256	0.0494168	1.2626
583	topoisomerase (DNA) II alpha 170kDa	TOP2A	201292_at	3.31004	0.000676536	0.0495175	1.4815
584	component of oligomeric golgi complex 3	COG3	238228_at	3.32741	0.000676563	0.0494533	1.44928
585	malignant fibrous histiocytoma amplified sequence 1	MFHAS1	225478_at	3.29692	0.000677238	0.0494366	1.28277
586	chromosome 9 open reading frame 29	C9orf29	1562803_at	3.31533	0.000677938	0.0494217	1.82196
587	MRS2 magnesium homeostasis factor homolog (S. cerevisiae)	MRS2	218538_s_at	3.3059	0.000678403	0.0493241	1.23691
588	2-oxoglutarate and iron-dependent oxygenase domain containing 1	OGFOD1	225106_s_at	3.31333	0.000679348	0.0493272	1.2859
589	ribulose-5-phosphate-3-epimerase	RPE	225040_s_at	3.29185	0.000679648	0.0492835	1.23906
590	DCN1, defective in cullin neddylation 1, domain containing 1 (S. cerevisiae)	DCUN1D1	222678_s_at	3.30344	0.000681544	0.0493555	1.29326
591	Holliday junction recognition protein	HJURP	218726_at	3.33318	0.000684103	0.0494753	1.56836
592	DPH3, KTI11 homolog (S. cerevisiae)	DPH3	225195_at	3.27935	0.000686555	0.0495871	1.2395
593	phosducin-like 3	PDCL3	219043_s_at	3.30061	0.000687181	0.0495668	1.20854
594	chromosome 15 open reading frame 39	C15orf39	204494_s_at	3.31715	0.000688319	0.0495834	1.21603
595	serine/threonine kinase 38	STK38	202951_at	3.2789	0.000690096	0.049646	1.26038
596	pyruvate dehydrogenase kinase, isozyme 1	PDK1	226452_at	3.28947	0.000691399	0.0495442	1.35255
597	interleukin 1 family, member 5 (delta)	IL1F5	222223_s_at	3.29937	0.000695133	0.0496815	1.55245
598	WW domain containing adaptor with coiled-coil	WAC	222389_s_at	3.27177	0.000695644	0.0496532	1.18892
599	coiled-coil domain containing 82	CCDC82	223300_s_at	3.28535	0.000696435	0.0496448	1.38506
600	peroxiredoxin 4	PRDX4	201923_at	3.28485	0.000700651	0.0498803	1.25801
601	CD163 molecule-like 1	CD163L1	223655_at	3.30174	0.000700824	0.0498277	1.58243
602	family with sequence similarity 19 (chemokine (C-C motif)-like), member A1	FAM19A1	230923_at	3.31578	0.000700978	0.049774	1.75117
603	RAD51-like 1 (S. cerevisiae)	RAD51L1	1554496_at	3.28295	0.000707188	0.0500201	1.6358
604	excision repair cross-complementing rodent repair deficiency, complementation group 6-like	ERCC6L	219650_at	3.29924	0.000709367	0.0501093	1.51859
605	replication factor C (activator 1) 2, 40kDa	RFC2	203696_s_at	3.30812	0.000713034	0.0503034	1.27945
606	SRY (sex determining region Y)-box 6	SOX6	227498_at	3.28734	0.000713786	0.0502916	2.07477
607	hypothetical protein LOC283454	LOC283454	229552_at	3.26658	0.000714478	0.0502755	1.75653
608	NADH dehydrogenase (ubiquinone) 1 alpha subcomplex, 8, 19kDa	NDUFA8	218160_at	3.26504	0.000714609	0.0502201	1.21391
609	family with sequence similarity 20, member C	FAM20C	229438_at	3.27941	0.000718296	0.0504144	1.52605
610	phosphatidylinositol glycan anchor biosynthesis, class W	PIGW	1558292_s_at	3.2535	0.000719725	0.05045	1.29297
611	family with sequence similarity 58, member A	FAM58A	226466_s_at	3.27234	0.000720119	0.0504129	1.20869
612	N-myc downstream regulated 1	NDRG1	200632_s_at	3.28906	0.000721995	0.0504796	1.57707
613	chromosome 1 open reading frame 96	C1orf96	225904_at	3.27417	0.000723917	0.0505494	1.27636
614	ring finger protein 130	RNF130	217865_at	3.28517	0.000724237	0.0505072	1.25122
615	asparagine synthetase (glutamine-hydrolyzing)	ASNS	205047_s_at	3.28283	0.000726306	0.050587	1.40866
616	secreted LY6/PLAUR domain containing 1	SLURP1	214536_at	3.27495	0.000734497	0.0510924	1.74216
617	t-complex 1	TCP1	208778_s_at	3.28646	0.000738689	0.0512536	1.26231
618	eukaryotic translation initiation factor 3, subunit B	EIF3B	203462_x_at	3.27329	0.000739281	0.0512297	1.19858
619	discs, large (Drosophila) homolog-associated protein 5	DLGAP5	203764_at	3.29524	0.000742518	0.0513888	1.49663
620	Rac GTPase activating protein 1	RACGAP1	222077_s_at	3.29048	0.000742991	0.0513566	1.32491
621	jumonji C domain containing histone demethylase 1 homolog D (S. cerevisiae)	JHDM1D	225142_at	3.26142	0.000743006	0.0512927	1.3458
622	drebrin 1	DBN1	202806_at	3.27666	0.000744556	0.0513349	1.32691
623	Ras homolog enriched in brain	RHEB	201453_x_at	3.25783	0.000746394	0.0513969	1.19529
624	kelch-like 23 (Drosophila)	KLHL23	213610_s_at	3.2802	0.000746898	0.0513669	1.47059
625	small nuclear ribonucleoprotein polypeptide G	SNRPG	205644_s_at	3.27997	0.000747463	0.0513411	1.21154
626	minichromosome maintenance complex component 4	MCM4	222036_s_at	3.26865	0.000748217	0.0513285	1.26066
627	folate receptor 3 (gamma)	FOLR3	206371_at	3.29877	0.000753012	0.0513353	1.52226
628	leucine rich repeat containing 8 family, member D	LRRC8D	218684_at	3.24949	0.00075852	0.0515822	1.26368
629	leucine-rich PPR-motif containing	LRPPRC	211971_s_at	3.26476	0.000761197	0.0517	1.21299
630	PTK2 protein tyrosine kinase 2	PTK2	241453_at	3.26253	0.000761937	0.051622	1.38482
631	cytochrome c oxidase subunit IV isoform 1	COX4I1	200086_s_at	3.27857	0.00076289	0.0516226	1.18571
632	cytoskeleton associated protein 5	CKAP5	212832_s_at	3.25759	0.000764411	0.0515977	1.19456
633	tet oncogene family member 2	TET2	227624_at	3.27059	0.000765641	0.051617	1.18723
634	Fas associated factor family member 2	FAF2	212108_at	3.23162	0.000766036	0.0515801	1.15662
635	nuclear factor, interleukin 3 regulated	NFIL3	203574_at	3.27121	0.000766674	0.0514962	1.545
636	MYC induced nuclear antigen	MINA	1554774_at	3.29177	0.000766833	0.0514437	1.64927
637	ATP synthase, H+ transporting, mitochondrial F0 complex, subunit C3 (subunit 9)	ATP5G3	207507_s_at	3.27377	0.000767864	0.0514497	1.22549
638	centrosomal protein 55kDa	CEP55	218542_at	3.26698	0.000775206	0.0518146	1.46985
639	G patch domain containing 4	GPATCH4	224633_s_at	3.23596	0.00078309	0.0521504	1.32118
640	tumor protein D52-like 1	TPD52L1	203786_s_at	3.26317	0.000783564	0.0521184	1.52786
641	histone cluster 1, H1a	HIST1H1A	208484_at	3.22671	0.000784213	0.0520983	1.4106
642	thymosin beta 10	TMSB10	217733_s_at	3.28114	0.000784798	0.0520738	1.18132
643	mutS homolog 2, colon cancer, nonpolyposis type 1 (E. coli)	MSH2	209421_at	3.26595	0.000789083	0.0522947	1.30504
644	tubulin, alpha 1b	TUBA1B	212639_x_at	3.25803	0.000789387	0.0522515	1.13734
645	guanine nucleotide binding protein-like 1	GNL1	203307_at	3.26118	0.000792634	0.052403	1.15136
646	diazepam binding inhibitor (GABA receptor modulator, acyl-CoA binding protein)	DBI	202428_x_at	3.27139	0.000793159	0.0523743	1.25765
647	mitochondrial ribosomal protein L15	MRPL15	218027_at	3.25889	0.000795712	0.0524795	1.29222
648	hypothetical protein LOC221710	LOC221710	227124_at	3.23482	0.000797674	0.0525456	1.25754
649	CTP synthase	CTPS	202613_at	3.25841	0.000797988	0.052503	1.36562
650	mitochondrial ribosomal protein L13	MRPL13	218049_s_at	3.25226	0.000806112	0.0529738	1.3164
651	PRP40 pre-mRNA processing factor 40 homolog A (S. cerevisiae)	PRPF40A	233080_s_at	3.23332	0.00080965	0.0530787	1.16222
652	bolA homolog 2 (E. coli)	BOLA2	231500_s_at	3.23594	0.000810591	0.0530768	1.21304
653	protein arginine methyltransferase 2	PRMT2	228725_x_at	3.24763	0.000818737	0.053482	1.2531
654	SEH1-like (S. cerevisiae)	SEH1L	223225_s_at	3.23434	0.000826381	0.0538526	1.32523
655	interleukin 6 (interferon, beta 2)	IL6	205207_at	3.26328	0.000827269	0.0538463	1.58849
656	v-myb myeloblastosis viral oncogene homolog (avian)-like 2	MYBL2	201710_at	3.25975	0.000828505	0.0538627	1.63943
657	TBC1 (tre-2/USP6, BUB2, cdc16) domain family, member 1	TBC1D1	212350_at	3.2458	0.000828765	0.0538156	1.32346
658	protein phosphatase, Mg2+/Mn2+ dependent, 1G	PPM1G	200913_at	3.23714	0.000834942	0.0538967	1.26395
659	hypothetical protein LOC152578	LOC152578	1564881_at	3.23112	0.000839818	0.0540837	1.42606
660	mutS homolog 6 (E. coli)	MSH6	202911_at	3.22934	0.000842069	0.0541648	1.2174
661	calcium/calmodulin-dependent serine protein kinase (MAGUK family)	CASK	238698_at	3.25923	0.000844151	0.0542349	1.68925
662	myotubularin 1	MTM1	36920_at	3.24538	0.000844359	0.0541847	1.24345
663	neuronal calcium sensor 1	NCS1	218266_s_at	3.24193	0.000844585	0.0541356	1.6601
664	myelin protein zero-like 2	MPZL2	230518_at	3.23774	0.000846349	0.0541852	1.45125
665	ladinin 1	LAD1	203287_at	3.2469	0.000847178	0.0541748	1.58781
666	guanine nucleotide binding protein (G protein), alpha inhibiting activity polypeptide 1	GNAI1	209576_at	3.22042	0.000850914	0.0542867	1.43252
667	keratin 16	KRT16	209800_at	3.22169	0.00085315	0.0543027	2.73653
668	tripartite motif-containing 33	TRIM33	212436_at	3.23768	0.00085427	0.0543107	1.20518
669	v-ets erythroblastosis virus E26 oncogene homolog 2 (avian)	ETS2	201329_s_at	3.23015	0.000855877	0.0543497	1.3091
670	myosin VB	MYO5B	225301_s_at	3.22524	0.000856235	0.0543093	1.32314
671	RAN binding protein 1	RANBP1	202483_s_at	3.23384	0.000860825	0.0544741	1.32217
672	zinc finger protein 184	ZNF184	213452_at	3.21517	0.000862315	0.0545053	1.24127
673	mitochondrial ribosomal protein S9	MRPS9	226749_at	3.21757	0.000865126	0.0546198	1.23837
674	von Hippel-Lindau binding protein 1	VBP1	201472_at	3.23758	0.000868539	0.0547721	1.22039
675	ChaC, cation transport regulator homolog 2 (E. coli)	CHAC2	235117_at	3.24169	0.000868778	0.054724	1.5353
676	potassium voltage-gated channel, subfamily G, member 1	KCNG1	214595_at	3.21544	0.000871701	0.054845	1.87119
677	N-myc (and STAT) interactor	NMI	203964_at	3.22527	0.000874269	0.0549433	1.33977
678	activator of basal transcription 1	ABT1	218405_at	3.23896	0.000875249	0.0549417	1.21813
679	PHD finger protein 16	PHF16	204866_at	3.27519	0.000878509	0.0550831	1.4708
680	NCK adaptor protein 1	NCK1	211063_s_at	3.22919	0.000878733	0.0550341	1.23293
681	methionyl aminopeptidase 1	METAP1	212673_at	3.2034	0.000884069	0.0553049	1.18786
682	ubiquitin carboxyl-terminal hydrolase L5	UCHL5	219960_s_at	3.23913	0.000884879	0.0552923	1.31684
683	kalirin, RhoGEF kinase	KALRN	227750_at	3.23517	0.000886728	0.0552815	1.24441
684	structural maintenance of chromosomes 1A	SMC1A	201589_at	3.24311	0.000889153	0.0553695	1.23418
685	ubiquitin associated protein 2	UBAP2	221839_s_at	3.21316	0.000892637	0.0555233	1.23235
686	heparan sulfate 2-O-sulfotransferase 1	HS2ST1	203283_s_at	3.2213	0.000895733	0.0556525	1.23064
687	myeloid/lymphoid or mixed-lineage leukemia (trithorax homolog, Drosophila); translocated to, 10	MLLT10	216503_s_at	3.21098	0.000896392	0.0556302	1.25743
688	La ribonucleoprotein domain family, member 6	LARP6	236565_s_at	3.19375	0.000898041	0.0556694	1.37696
689	PRELI domain containing 1	PRELID1	224232_s_at	3.19539	0.000898485	0.0556338	1.2322
690	vang-like 2 (van gogh, Drosophila)	VANGL2	226029_at	3.23414	0.000899134	0.055611	1.85117
691	thioredoxin domain containing 9	TXNDC9	1554047_at	3.20387	0.000901488	0.0556936	1.32406
692	methylenetetrahydrofolate dehydrogenase (NADP+ dependent) 1-like	MTHFD1L	225520_at*	3.22476	0.000902646	0.0557022	1.49053
693	ribosomal protein L32 pseudogene 16	RPL32P16	225520_at*	3.22476	0.000902646	0.0557022	1.49053
694	craniofacial development protein 1	CFDP1	203166_at	3.23775	0.000909161	0.056041	1.27595
695	polo-like kinase 4 (Drosophila)	PLK4	204887_s_at	3.21677	0.000915495	0.0563045	1.40565
696	cyclin-dependent kinase 4	CDK4	202246_s_at	3.20162	0.000922682	0.0566827	1.17023
697	solute carrier family 25 (mitochondrial carrier; adenine nucleotide translocator), member 5	SLC25A5	200657_at	3.22376	0.000928499	0.0566582	1.25037
698	breast cancer 2, early onset	BRCA2	208368_s_at	3.24012	0.000931815	0.0567339	1.42211
699	coiled-coil domain containing 77	CCDC77	224521_s_at	3.20617	0.000932875	0.0567352	1.28746
700	FtsJ homolog 1 (E. coli)	FTSJ1	205324_s_at	3.20551	0.00093676	0.0569081	1.16768
701	replication protein A1, 70kDa	RPA1	201528_at	3.19526	0.00094431	0.0572396	1.21362
702	exocyst complex component 6B	EXOC6B	225900_at	3.17554	0.000945818	0.0572676	1.18569
703	NCK adaptor protein 2	NCK2	203315_at	3.20517	0.000951574	0.0575524	1.24715
704	contactin 2 (axonal)	CNTN2	230045_at	3.19706	0.000954198	0.0576473	1.5445
705	leucyl-tRNA synthetase	LARS	222427_s_at	3.19997	0.000961199	0.0580061	1.20793
706	lamin B1	LMNB1	203276_at	3.21877	0.000962476	0.0579552	1.3948
707	apolipoprotein B mRNA editing enzyme, catalytic polypeptide-like 3B	APOBEC3B	206632_s_at	3.1926	0.000965632	0.0580813	1.64964
708	solute carrier family 16, member 7 (monocarboxylic acid transporter 2)	SLC16A7	210807_s_at	3.18312	0.000969941	0.0581486	1.28424
709	casein kinase 2, alpha prime polypeptide	CSNK2A2	224922_at	3.20009	0.000974284	0.058345	1.20876
710	chromosome 12 open reading frame 56	C12orf56	236840_at	3.18205	0.000975792	0.0583076	1.67833
711	IWS1 homolog (S. cerevisiae)	IWS1	224768_at	3.17412	0.000976939	0.0583124	1.16762
712	mucosa associated lymphoid tissue lymphoma translocation gene 1	MALT1	210017_at	3.20354	0.000981139	0.0584992	1.27521
713	glutathione S-transferase pi 1	GSTP1	200824_at	3.18156	0.000982081	0.0584916	1.59185
714	bleomycin hydrolase	BLMH	202179_at	3.21922	0.000982561	0.0584565	1.41581
715	hypothetical LOC284865	LOC284865	1564109_at	3.15431	0.000988487	0.0586814	1.28044
716	chromosome 6 open reading frame 142	C6orf142	235377_at	3.191	0.000996172	0.0589456	1.81444
717	Gen homolog 1, endonuclease (Drosophila)	GEN1	228286_at	3.18432	0.000996233	0.0588854	1.29244
718	GAR1 ribonucleoprotein homolog (yeast)	GAR1	219110_at	3.17001	0.000996522	0.0588389	1.23634
719	TIP41, TOR signaling pathway regulator-like (S. cerevisiae)	TIPRL	228619_x_at	3.20733	0.000997075	0.0588081	1.55413
720	tubulin, alpha 1c	TUBA1C	211750_x_at	3.17673	0.000997724	0.0587829	1.12926
721	transcription factor 3 (E2A immunoglobulin enhancer binding factors E12/E47)	TCF3	209152_s_at	3.18327	0.00100291	0.0588983	1.26584
722	actin-like 6A	ACTL6A	202666_s_at	3.18388	0.00100729	0.0590283	1.26258
723	extended synaptotagmin-like protein 2	ESYT2	1558511_s_at	3.1817	0.00100777	0.0589936	1.35353
724	hypothetical protein LOC285708	LOC285708	1564282_a_at	3.15979	0.0010102	0.0590723	1.55132
725	KIAA0101	KIAA0101	202503_s_at	3.189	0.00101426	0.0591833	1.3677
726	proline rich Gla (G-carboxyglutamic acid) 1	PRRG1	205618_at	3.15705	0.00101507	0.0591672	1.34563
727	family with sequence similarity 5, member C	FAM5C	217562_at	3.17178	0.00101856	0.0592445	2.8551
728	dual adaptor of phosphotyrosine and 3-phosphoinositides	DAPP1	219290_x_at	3.20422	0.00101926	0.0592224	1.32426
729	solute carrier family 3 (activators of dibasic and neutral amino acid transport), member 2	SLC3A2	200924_s_at	3.17407	0.00102204	0.0593205	1.25278
730	ankyrin repeat domain 11	ANKRD11	226012_at	3.18223	0.00102363	0.0593501	1.17541
731	methyltransferase like 13	METTL13	212405_s_at	3.16658	0.00102504	0.0593689	1.23772
732	thymidylate synthetase	TYMS	202589_at	3.17654	0.00102555	0.0593353	1.47061
733	neuromedin U	NMU	206023_at	3.20614	0.00102664	0.0593359	2.48763
734	UDP-GlcNAc:betaGal beta-1,3-N-acetylglucosaminyltransferase 7	B3GNT7	1555962_at	3.18247	0.00102749	0.0593224	1.55971
735	centrosomal protein 76kDa	CEP76	52285_f_at	3.17237	0.00103441	0.0595333	1.25299
736	BRCA1/BRCA2-containing complex, subunit 3	BRCC3	229436_x_at	3.18764	0.00103519	0.0595154	1.27882
737	polypyrimidine tract binding protein 1	PTBP1	212015_x_at	3.17627	0.00104155	0.0598183	1.16344
738	ribonuclease type III, nuclear	RNASEN	218269_at	3.16375	0.00104179	0.0597687	1.18649
739	ropporin, rhophilin associated protein 1	ROPN1	233203_at	3.15938	0.00104881	0.0601084	1.796
740	Treacher Collins-Franceschetti syndrome 1	TCOF1	202384_s_at	3.17032	0.00104975	0.0600997	1.23536
741	UDP-GlcNAc:betaGal beta-1,3-N-acetylglucosaminyltransferase 2	B3GNT2	222870_s_at	3.16472	0.00105182	0.060092	1.2302
742	tyrosine 3-monooxygenase/tryptophan 5-monooxygenase activation protein, gamma polypeptide	YWHAG	222985_at	3.1537	0.00105374	0.060139	1.1459
743	tubulin, beta 3	TUBB3	213476_x_at	3.1692	0.00105552	0.0601779	1.24314
744	transmembrane protein 123	TMEM123	211967_at	3.1752	0.00105816	0.0601403	1.37706
745	cleavage and polyadenylation specific factor 6, 68kDa	CPSF6	202469_s_at	3.15826	0.00105925	0.0601396	1.15369
746	kinesin family member 21B	KIF21B	204411_at	3.16671	0.00106197	0.0601691	1.76499
747	STAM binding protein	STAMBP	202811_at	3.16164	0.00106238	0.06013	1.16286
748	EH domain binding protein 1	EHBP1	212653_s_at	3.16327	0.0010662	0.060284	1.23291
749	tight junction protein 2 (zona occludens 2)	TJP2	202085_at	3.16422	0.00107105	0.0604328	1.2434
750	zinc finger and BTB domain containing 33	ZBTB33	226255_at	3.14555	0.00107132	0.0603858	1.1852
751	stromal antigen 1	STAG1	202293_at	3.1554	0.00107799	0.0606369	1.19143
752	ring finger protein 182	RNF182	230720_at	3.16027	0.00108822	0.0610865	2.04455
753	methyl-CpG binding domain protein 2	MBD2	202484_s_at	3.13088	0.0010922	0.0611847	1.19127
754	exportin 5	XPO5	223056_s_at	3.15192	0.0010997	0.0615418	1.237
755	chromatin assembly factor 1, subunit B (p60)	CHAF1B	204775_at	3.13968	0.00110421	0.0617305	1.28711
756	Bardet-Biedl syndrome 7	BBS7	219688_at	3.12531	0.00110456	0.061687	1.25578
757	reticulon 4 interacting protein 1	RTN4IP1	224509_s_at	3.17328	0.00110966	0.0617828	1.52708
758	chromosome 1 open reading frame 59	C1orf59	225841_at	3.14222	0.00111463	0.0618704	1.37096
759	pyrimidinergic receptor P2Y, G-protein coupled, 6	P2RY6	208373_s_at	3.15701	0.0011206	0.0620132	1.59003
760	phosphoribosylaminoimidazole carboxylase, phosphoribosylaminoimidazole succinocarboxamide synthetase	PAICS	201014_s_at	3.14255	0.00112071	0.0619566	1.31049
761	MICAL-like 1	MICALL1	55081_at	3.13642	0.00112365	0.0620561	1.29965
762	SLAIN motif family, member 2	SLAIN2	224844_at	3.12219	0.00112512	0.0620746	1.18146
763	zinc finger protein 280B	ZNF280B	230789_at	3.16607	0.00113013	0.0621631	1.8948
764	glycoprotein M6B	GPM6B	209168_at	3.14851	0.00113158	0.0621799	1.44624
765	DnaJ (Hsp40) homolog, subfamily C, member 2	DNAJC2	213097_s_at	3.12938	0.00113609	0.0623652	1.26625
766	hexokinase 2	HK2	222305_at	3.1603	0.00113929	0.0624157	1.52674
767	lysosomal-associated membrane protein 2	LAMP2	203042_at	3.13392	0.00114004	0.0623944	1.23727
768	G protein regulated inducer of neurite outgrowth 2	GPRIN2	206747_at	3.12886	0.00114081	0.0623738	1.36005
769	peptidylprolyl isomerase F	PPIF	201489_at	3.14258	0.00114123	0.0623342	1.39976
770	enolase 1, (alpha)	ENO1	201231_s_at	3.13638	0.00114399	0.0624231	1.31658
771	CENPB DNA-binding domains containing 1	CENPBD1	223728_at	3.12841	0.00114464	0.0623961	1.18629
772	CUGBP, Elav-like family member 4	CELF4	231220_at	3.1419	0.00114971	0.06261	1.88235
773	tetratricopeptide repeat domain 7A	TTC7A	224912_at	3.15036	0.00115027	0.0625782	1.25479
774	metadherin	MTDH	212250_at	3.13122	0.00115711	0.0628249	1.23149
775	family with sequence similarity 118, member B	FAM118B	230009_at	3.14321	0.00116768	0.0632106	1.25319
776	GPN-loop GTPase 1	GPN1	209313_at	3.11842	0.00116864	0.0632002	1.20529
777	phosphofructokinase, liver	PFKL	201102_s_at	3.13326	0.00116912	0.0631635	1.21257
778	thymidine kinase 1, soluble	TK1	1554408_a_at	3.14013	0.00117225	0.0632702	1.37083
779	electron-transfer-flavoprotein, alpha polypeptide	ETFA	201931_at	3.13683	0.00117545	0.0633806	1.33709
780	nudix (nucleoside diphosphate linked moiety X)-type motif 21	NUDT21	202697_at	3.13955	0.00117769	0.0634387	1.30352
781	RNA binding protein with multiple splicing 2	RBPMS2	228802_at	3.13843	0.00118207	0.0634867	1.64772
782	GTPase activating protein (SH3 domain) binding protein 1	G3BP1	201514_s_at	3.13201	0.00118443	0.0635513	1.24675
783	deoxyguanosine kinase	DGUOK	209549_s_at	3.12173	0.00118737	0.0636464	1.18057
784	formin-like 2	FMNL2	226184_at	3.12675	0.00118754	0.0635931	1.32247
785	Mdm2, transformed 3T3 cell double minute 2, p53 binding protein (mouse) binding protein, 104kDa	MTBP	1552518_s_at	3.14653	0.00119981	0.0640624	1.77214
786	cell division cycle 34 homolog (S. cerevisiae)	CDC34	212540_at	3.11912	0.00120412	0.0641668	1.21421
787	nuclear respiratory factor 1	NRF1	211280_s_at	3.15552	0.00121259	0.0643051	1.27692
788	6-phosphofructo-2-kinase/fructose-2,6-biphosphatase 2	PFKFB2	209992_at	3.15384	0.00121502	0.0643711	1.47213
789	pleiotropic regulator 1 (PRL1 homolog, Arabidopsis)	PLRG1	225194_at	3.09813	0.00121656	0.0643908	1.17466
790	chromosome 12 open reading frame 48	C12orf48	227928_at	3.13456	0.00122052	0.0644751	1.44808
791	F-box protein 11	FBXO11	219208_at	3.13929	0.00122468	0.06457	1.52217
792	proteasome (prosome, macropain) subunit, beta type, 9 (large multifunctional peptidase 2)	PSMB9	1555852_at	3.11532	0.00122519	0.0645351	1.30861
793	translocase of inner mitochondrial membrane 8 homolog A (yeast)	TIMM8A	205217_at	3.13244	0.00123099	0.0647782	1.34278
794	phospholipase C, beta 3 (phosphatidylinositol-specific)	PLCB3	213384_x_at	3.13729	0.00123461	0.0649062	1.22182
795	sulfotransferase family, cytosolic, 1C, member 4	SULT1C4	205812_s_at	3.11362	0.00123593	0.0649131	1.18501
796	coenzyme Q3 homolog, methyltransferase (S. cerevisiae)	COQ3	223515_s_at	3.12833	0.00124092	0.0650502	1.37076
797	phosphatidylinositol binding clathrin assembly protein	PICALM	215832_x_at	3.10546	0.00124124	0.0650043	1.19823
798	centromere protein J	CENPJ	223513_at	3.11641	0.00124245	0.0650055	1.30723
799	HLA-B associated transcript 2-like 2	BAT2L2	211946_s_at	3.11569	0.00124253	0.0649478	1.19776
800	ArfGAP with FG repeats 1	AGFG1	218092_s_at	3.10232	0.00125804	0.0655702	1.30905
801	DEAD (Asp-Glu-Ala-Asp) box polypeptide 28	DDX28	203785_s_at	3.12416	0.00125989	0.0656043	1.28409
802	junction mediating and regulatory protein, p53 cofactor	JMY	241985_at	3.14188	0.00126015	0.0654933	1.35591
803	mitochondrial ribosomal protein L47	MRPL47	223480_s_at	3.09331	0.00126036	0.0654419	1.23728
804	transglutaminase 1 (K polypeptide epidermal type I, protein-glutamine-gamma-glutamyltransferase)	TGM1	206008_at	3.1017	0.00126317	0.0655256	1.6009
805	UDP-Gal:betaGlcNAc beta 1,4- galactosyltransferase, polypeptide 3	B4GALT3	210243_s_at	3.09543	0.00127287	0.0658413	1.23774
806	family with sequence similarity 60, member A	FAM60A	220147_s_at	3.09998	0.00127382	0.0658279	1.38976
807	sciellin	SCEL	206884_s_at	3.08642	0.0012742	0.0657855	2.00261
808	ATPase, class VI, type 11B	ATP11B	1564064_a_at	3.11623	0.00127469	0.0657487	1.50174
809	chondroitin sulfate proteoglycan 4 pseudogene	LOC440300	244498_x_at	3.1041	0.00127558	0.0657327	1.21717
810	PHD finger protein 19	PHF19	227211_at	3.12481	0.00128036	0.065917	1.49838
811	excision repair cross-complementing rodent repair deficiency, complementation group 8	ERCC8	1554882_at	3.12137	0.00128261	0.0659703	1.84092
812	zinc finger and BTB domain containing 24	ZBTB24	1554036_at	3.14429	0.00128477	0.0660194	1.55716
813	TatD DNase domain containing 2	TATDN2	203648_at	3.06559	0.0012888	0.0661647	1.1545
814	high mobility group nucleosomal binding domain 3	HMGN3	209377_s_at	3.11075	0.00128919	0.0661221	1.30294
815	R3H domain containing 1	R3HDM1	202754_at	3.09281	0.00129445	0.0662676	1.20474
816	kinesin family member C1	KIFC1	209680_s_at	3.12103	0.00129913	0.0663832	1.73167
817	cullin 1	CUL1	207614_s_at	3.08986	0.00130077	0.066343	1.15102
818	PIF1 5'-to-3' DNA helicase homolog (S. cerevisiae)	PIF1	228252_at	3.14125	0.00130483	0.066426	1.56021
819	A kinase (PRKA) anchor protein 7	AKAP7	205771_s_at	3.12115	0.00130863	0.0664956	1.36595
820	thioredoxin-like 4A	TXNL4A	202835_at	3.11284	0.0013136	0.0666861	1.29735
821	centrosomal protein 78kDa	CEP78	1557985_s_at	3.10392	0.00131463	0.0666764	1.22004
822	SUMO1/sentrin specific peptidase 1	SENP1	226619_at	3.09416	0.00131484	0.0666255	1.15753
823	karyopherin alpha 4 (importin alpha 3)	KPNA4	225268_at	3.08899	0.00131601	0.0666231	1.20039
824	absent in melanoma 1	AIM1	212543_at	3.10141	0.00133274	0.0674075	1.56127
825	solute carrier family 25, member 43	SLC25A43	1557411_s_at	3.12422	0.00133343	0.0673803	1.34972
826	polymerase (RNA) II (DNA directed) polypeptide F	POLR2F	209511_at	3.0723	0.00133369	0.0673311	1.25196
827	glucose-6-phosphate isomerase	GPI	208308_s_at	3.1024	0.00133406	0.0672876	1.31631
828	chromosome 16 open reading frame 75	C16orf75	226456_at	3.07618	0.00133429	0.0672371	1.32818
829	melanoma cell adhesion molecule	MCAM	211340_s_at	3.07926	0.00133832	0.0673781	1.20727
830	WD repeat domain 67	WDR67	214061_at	3.10686	0.00133838	0.0673194	1.37341
831	structural maintenance of chromosomes 2	SMC2	204240_s_at	3.09193	0.00134009	0.0673435	1.30523
832	LIM and senescent cell antigen-like domains 1	LIMS1	207198_s_at	3.09614	0.00134383	0.0674691	1.2284
833	TNF receptor-associated factor 4	TRAF4	202871_at	3.07078	0.00134618	0.0674633	1.35248
834	DNA (cytosine-5-)-methyltransferase 3 alpha	DNMT3A	222640_at	3.07732	0.00136125	0.0680313	1.22845
835	zinc finger protein 200	ZNF200	207338_s_at	3.06358	0.00136285	0.0680493	1.14681
836	chromosome 6 open reading frame 203	C6orf203	223576_at	3.08402	0.00136345	0.068017	1.3229
837	timeless homolog (Drosophila)	TIMELESS	203046_s_at	3.10075	0.00136351	0.067958	1.25171
838	mitochondrial ribosomal protein L35	MRPL35	218890_x_at	3.06966	0.00136901	0.06817	1.21024
839	poliovirus receptor-related 4	PVRL4	223540_at	3.06196	0.00136901	0.0681081	1.34355
840	integrin, beta 1 (fibronectin receptor, beta polypeptide, antigen CD29 includes MDF2, MSK12)	ITGB1	1561042_at	3.10816	0.00136958	0.0680745	1.76095
841	chromosome 1 open reading frame 106	C1orf106	219010_at	3.07165	0.00137439	0.0681276	1.7668
842	TP53RK binding protein	TPRKB	219030_at	3.0768	0.00137752	0.0682207	1.20571
843	leucine-rich repeat-containing G protein-coupled receptor 4	LGR4	218326_s_at	3.08225	0.00137868	0.0681547	1.45558
844	Kruppel-like factor 5 (intestinal)	KLF5	209211_at	3.07574	0.00138073	0.0681947	1.63525
845	actin filament associated protein 1-like 1	AFAP1L1	226955_at	3.08061	0.00138144	0.0681683	1.27852
846	glutathione peroxidase 7	GPX7	213170_at	3.08768	0.00139177	0.068554	1.36553
847	agouti signaling protein, nonagouti homolog (mouse)	ASIP	214498_at	3.08113	0.00139627	0.0687138	1.64955
848	E2F transcription factor 3	E2F3	203692_s_at	3.06027	0.00139976	0.0688237	1.24301
849	keratin associated protein 4-5	KRTAP4-5	234637_at	3.08905	0.00140189	0.0688665	1.50716
850	ataxia telangiectasia and Rad3 related	ATR	233288_at	3.09702	0.0014022	0.06882	1.70865
851	solute carrier family 45, member 4	SLC45A4	225597_at	3.0917	0.00140322	0.0687464	1.32034
852	methylcrotonoyl-CoA carboxylase 1 (alpha)	MCCC1	218440_at	3.06788	0.00140849	0.0689428	1.30123
853	zinc finger, C3H1-type containing	ZFC3H1	1553736_at	3.08766	0.00140892	0.0689024	1.60861
854	cell division cycle associated 5	CDCA5	224753_at	3.09651	0.00140905	0.0688468	1.41791
855	ATP-binding cassette, sub-family F (GCN20), member 1	ABCF1	200045_at	3.06131	0.00140943	0.0688043	1.16521
856	WNK lysine deficient protein kinase 2	WNK2	227217_at	3.07523	0.00141332	0.0689325	1.58232
857	large subunit GTPase 1 homolog (S. cerevisiae)	LSG1	223200_s_at	3.07276	0.00141883	0.0690779	1.26924
858	transmembrane 4 L six family member 1	TM4SF1	215033_at	3.07552	0.00141922	0.0690357	1.80272
859	RecQ protein-like (DNA helicase Q1-like)	RECQL	212918_at	3.0557	0.00142455	0.0691105	1.21489
860	DnaJ (Hsp40) homolog, subfamily A, member 2	DNAJA2	209157_at	3.07173	0.00143042	0.0692722	1.24313
861	acidic (leucine-rich) nuclear phosphoprotein 32 family, member E	ANP32E	208103_s_at	3.0577	0.00143171	0.0692731	1.58902
862	progesterone receptor membrane component 1	PGRMC1	201121_s_at	3.07856	0.00143361	0.0693036	1.23306
863	calumenin	CALU	200757_s_at	3.05852	0.00143593	0.0693546	1.23534
864	potassium channel tetramerisation domain containing 5	KCTD5	218474_s_at	3.07833	0.00143847	0.0693549	1.23503
865	calcium/calmodulin-dependent protein kinase II gamma	CAMK2G	212757_s_at	3.07097	0.00144278	0.0694399	1.19497
866	transient receptor potential cation channel, subfamily M, member 6	TRPM6	240389_at	3.06739	0.00144308	0.0693934	1.60688
867	ubiquitin-conjugating enzyme E2E 3 (UBC4/5 homolog, yeast)	UBE2E3	210024_s_at	3.07232	0.00144396	0.0693746	1.47587
868	threonyl-tRNA synthetase	TARS	240206_at	3.09308	0.00144449	0.0693392	1.43823
869	La ribonucleoprotein domain family, member 4B	LARP4B	208954_s_at	3.04201	0.00144472	0.0692896	1.15923
870	polymerase (DNA directed), epsilon 3 (p17 subunit)	POLE3	208828_at	3.05948	0.00144611	0.0692955	1.20123
871	crystallin, alpha B	CRYAB	209283_at	3.04329	0.00145047	0.0694436	1.64202
872	USP6 N-terminal like	USP6NL	204761_at	3.06125	0.00145697	0.0695721	1.29292
873	DNA replication helicase 2 homolog (yeast)	DNA2	213647_at	3.06779	0.00146087	0.0696365	1.31668
874	DnaJ (Hsp40) homolog, subfamily B, member 11	DNAJB11	223054_at	3.06315	0.00146397	0.0696629	1.25453
875	hypothetical LOC154822	LOC154822	237471_at	3.04086	0.00146594	0.0696958	1.59272
876	phosphoserine phosphatase	PSPH	205194_at	3.07375	0.00146638	0.0696563	1.38074
877	keratin 83	KRT83	207669_at	3.0327	0.00146784	0.069665	1.31065
878	tripartite motif-containing 7	TRIM7	223694_at	3.04832	0.00147147	0.0697163	1.60561
879	melanoma antigen family D, 1	MAGED1	209014_at	3.0638	0.00147722	0.0698674	1.26891
880	cell division cycle 25 homolog C (S. pombe)	CDC25C	205167_s_at	3.06772	0.00147861	0.069873	1.37531
881	TAF5 RNA polymerase II, TATA box binding protein (TBP)-associated factor, 100kDa	TAF5	210053_at	3.03601	0.0014864	0.0701802	1.2091
882	protein tyrosine phosphatase, non-receptor type 12	PTPN12	202006_at	3.04605	0.00149295	0.0702468	1.17648
883	WD repeat and HMG-box DNA binding protein 1	WDHD1	204728_s_at	3.07586	0.00149701	0.070317	1.31458
884	GrpE-like 2, mitochondrial (E. coli)	GRPEL2	226881_at	3.03954	0.00149779	0.0702934	1.20005
885	interferon induced with helicase C domain 1	IFIH1	219209_at	3.05807	0.00149894	0.0702867	1.4441
886	kinesin family member 2C	KIF2C	209408_at	3.06021	0.00149958	0.0702566	1.38541
887	family with sequence similarity 76, member B	FAM76B	226753_at	3.06523	0.00150008	0.0702198	1.24798
888	phosphoribosyl transferase domain containing 1	PRTFDC1	222803_at	3.02096	0.0015029	0.0702316	1.41102
889	family with sequence similarity 192, member A	FAM192A	222460_s_at	3.05579	0.00150314	0.0701827	1.21279
890	WW domain containing transcription regulator 1	WWTR1	202134_s_at	3.0817	0.00150921	0.0704062	1.71562
891	nucleoporin 153kDa	NUP153	202097_at	3.05277	0.00151047	0.0703447	1.21912
892	PDGFA associated protein 1	PDAP1	217624_at	3.05926	0.00151066	0.0702938	1.81541
893	ELAV (embryonic lethal, abnormal vision, Drosophila)-like 1 (Hu antigen R)	ELAVL1	201726_at	3.03757	0.00151222	0.0703065	1.13775
894	gamma-glutamyl hydrolase (conjugase, folylpolygammaglutamyl hydrolase)	GGH	203560_at	3.04254	0.00151623	0.0704332	1.48496
895	ATP/GTP binding protein 1	AGTPBP1	204500_s_at	3.03086	0.00152389	0.0706689	1.2678
896	RNA guanylyltransferase and 5'-phosphatase	RNGTT	204208_at	3.05002	0.00152486	0.0705346	1.29577
897	Rho GTPase activating protein 21	ARHGAP21	224764_at	3.04444	0.00152662	0.0704369	1.28841
898	retinol binding protein 1, cellular	RBP1	203423_at	3.04321	0.00152959	0.0705146	1.65066
899	CD24 molecule	CD24	208650_s_at	3.07963	0.00153554	0.0706699	1.78843
900	kelch-like 24 (Drosophila)	KLHL24	221986_s_at	3.04123	0.00153642	0.0706509	1.26413
901	mitochondrial translation optimization 1 homolog (S. cerevisiae)	MTO1	218716_x_at	3.05218	0.00153774	0.0706522	1.18777
902	NADH dehydrogenase (ubiquinone) 1 alpha subcomplex, assembly factor 2	NDUFAF2	228355_s_at	3.03872	0.00154305	0.0708364	1.21899
903	interleukin enhancer binding factor 3, 90kDa	ILF3	208931_s_at	3.02946	0.00154496	0.0708647	1.24638
904	oxysterol binding protein-like 9	OSBPL9	218047_at	3.02967	0.00154516	0.0708145	1.15975
905	uridine monophosphate synthetase	UMPS	202706_s_at	3.04074	0.00154526	0.0707597	1.19592
906	thymine-DNA glycosylase	TDG	203743_s_at	3.05413	0.00154526	0.0707007	1.2692
907	structural maintenance of chromosomes 4	SMC4	201664_at	3.05197	0.00154547	0.0706509	1.28427
908	vasorin	VASN	225867_at	3.03786	0.00155399	0.070981	1.25567
909	cryptochrome 1 (photolyase-like)	CRY1	209674_at	3.03655	0.00155404	0.0709241	1.21358
910	adenylate cyclase 7	ADCY7	203741_s_at	3.05681	0.00155636	0.0709118	1.36532
911	cytoskeleton-associated protein 4	CKAP4	200999_s_at	3.03731	0.00155806	0.0709302	1.2616
912	chromosome 6 open reading frame 145	C6orf145	212923_s_at	3.03378	0.00156116	0.0710122	1.26549
913	procollagen-lysine 1, 2-oxoglutarate 5-dioxygenase 1	PLOD1	200827_at	3.02113	0.00156284	0.0710294	1.26163
914	cytohesin 1	CYTH1	202880_s_at	3.0267	0.00156294	0.0709747	1.21268
915	RNA binding motif protein 8A	RBM8A	222443_s_at	3.03655	0.00156595	0.0709938	1.25615
916	cyclin J	CCNJ	219470_x_at	3.04561	0.00156606	0.0709396	1.28286
917	ubiquitin-conjugating enzyme E2N-like	UBE2NL	217393_x_at	3.03499	0.00156831	0.0709831	1.21635
918	tetratricopeptide repeat domain 13	TTC13	219481_at	3.02606	0.00157151	0.0710687	1.27375
919	estrogen-related receptor beta	ESRRB	207726_at	3.02463	0.00157198	0.0710316	1.26912
920	ArfGAP with SH3 domain, ankyrin repeat and PH domain 1	ASAP1	224791_at	3.04569	0.00157377	0.0710537	1.25264
921	chromosome 9 open reading frame 30	C9orf30	1555841_at	3.04465	0.00157929	0.0711852	1.34172
922	RNA (guanine-9-) methyltransferase domain containing 1	RG9MTD1	223267_at	3.02403	0.00158712	0.0714205	1.17554
923	annexin A5	ANXA5	200782_at	3.01032	0.00158929	0.0714592	1.16304
924	feline leukemia virus subgroup C cellular receptor family, member 2	FLVCR2	219316_s_at	3.06862	0.0015953	0.0716117	1.44626
925	mitogen-activated protein kinase 1	MAPK1	212271_at	3.03801	0.00161162	0.0722258	1.24177
926	pantothenate kinase 1	PANK1	226649_at	3.05782	0.00161184	0.0721763	1.68653
927	RNA binding motif protein 33	RBM33	226732_at	3.01695	0.00161423	0.0722241	1.15201
928	chromosome 2 open reading frame 56	C2orf56	223560_s_at	3.0314	0.00161554	0.0721648	1.17561
929	protein (peptidylprolyl cis/trans isomerase) NIMA-interacting, 4 (parvulin)	PIN4	204571_x_at	3.0335	0.00161976	0.0722943	1.19919
930	protein kinase D3	PRKD3	218236_s_at	3.03077	0.00162325	0.072391	1.43287
931	URB2 ribosome biogenesis 2 homolog (S. cerevisiae)	URB2	205284_at	3.01456	0.00162555	0.0724342	1.19575
932	nanos homolog 1 (Drosophila)	NANOS1	228523_at	3.01667	0.00162976	0.0725039	1.65639
933	phosphoinositide-3-kinase adaptor protein 1	PIK3AP1	226459_at	3.0238	0.00164157	0.0729105	1.36414
934	extended synaptotagmin-like protein 3	ESYT3	239770_at	3.02083	0.00164334	0.0729298	1.73774
935	serpin peptidase inhibitor, clade B (ovalbumin), member 3	SERPINB3	209720_s_at	3.00532	0.00164337	0.0728721	2.01918
936	calnexin	CANX	200068_s_at	3.01251	0.00164762	0.0730011	1.14963
937	synovial sarcoma translocation, chromosome 18	SS18	202816_s_at	3.01906	0.00164887	0.0729974	1.25817
938	dihydrouridine synthase 2-like, SMM1 homolog (S. cerevisiae)	DUS2L	47105_at	3.05313	0.00165217	0.0730846	1.29318
939	acetyl-CoA acetyltransferase 2	ACAT2	222010_at	3.0177	0.0016529	0.0730575	1.21323
940	interleukin enhancer binding factor 2, 45kDa	ILF2	200052_s_at	3.02184	0.00165376	0.0729774	1.27726
941	mediator complex subunit 17	MED17	221517_s_at	3.01955	0.00165514	0.0729209	1.21809
942	lectin, galactoside-binding, soluble, 8	LGALS8	210732_s_at	3.01222	0.00165549	0.0728774	1.37413
943	myosin X	MYO10	201976_s_at	3.0147	0.00165778	0.0729198	1.46479
944	F-box protein 5	FBXO5	218875_s_at	3.03617	0.00166339	0.0730489	1.41395
945	methyltransferase like 11A	METTL11A	223368_s_at	3.00851	0.00166422	0.0730265	1.21618
946	exosome component 8	EXOSC8	215136_s_at	3.01471	0.00166647	0.0730669	1.23388
947	fucosyltransferase 6 (alpha (1,3) fucosyltransferase)	FUT6	210398_x_at	3.01087	0.00167394	0.0733354	1.85583
948	pyridoxal (pyridoxine, vitamin B6) kinase	PDXK	202671_s_at	3.01748	0.00167434	0.0732941	1.29925
949	ATPase type 13A4	ATP13A4	1557136_at	3.02269	0.0016756	0.0731735	1.94751
950	mitochondrial ribosomal protein L3	MRPL3	208787_at	3.01296	0.00167712	0.0731233	1.17013
951	ATP-binding cassette, sub-family C (CFTR/MRP), member 4	ABCC4	203196_at	3.00895	0.00167952	0.0731693	1.53928
952	hypothetical LOC541472	LOC541472	217553_at	3.00884	0.00168084	0.0731686	1.62962
953	DNA (cytosine-5-)-methyltransferase 3-like	DNMT3L	220139_at	3.009	0.00168182	0.0731533	1.47676
954	BCL2-associated transcription factor 1	BCLAF1	214499_s_at	3.01558	0.00168208	0.0731061	1.18267
955	WD repeat domain 53	WDR53	227814_at	3.01609	0.00168434	0.0731464	1.21098
956	antigen identified by monoclonal antibody Ki-67	MKI67	212022_s_at	3.01856	0.00168937	0.0733066	1.46501
957	mediator of DNA-damage checkpoint 1	MDC1	203062_s_at	2.99778	0.00169	0.0732757	1.20952
958	inositol(myo)-1(or 4)-monophosphatase 2	IMPA2	203126_at	2.99909	0.00169103	0.0732624	1.49591
959	BMS1 homolog, ribosome assembly protein (yeast)	BMS1	203082_at	2.98553	0.00169528	0.0733301	1.18998
960	nuclear factor I/B	NFIB	213029_at	3.01304	0.00169773	0.0733782	1.52445
961	Rho guanine nucleotide exchange factor (GEF) 4	ARHGEF4	205109_s_at	3.00899	0.00169981	0.0734098	1.465
962	von Willebrand factor D and EGF domains	VWDE	239552_at	3.02073	0.00170507	0.0735789	1.96266
963	acid phosphatase 1, soluble	ACP1	201629_s_at	3.02185	0.00171479	0.073882	1.34247
964	ras homolog gene family, member Q	RHOQ	212122_at	2.9838	0.00171723	0.0739289	1.24028
965	TAF11 RNA polymerase II, TATA box binding protein (TBP)-associated factor, 28kDa	TAF11	209358_at	3.00807	0.00172248	0.0740964	1.20847
966	solute carrier family 36 (proton/amino acid symporter), member 1	SLC36A1	213119_at	3.02843	0.00172952	0.074224	1.32374
967	delta-like 3 (Drosophila)	DLL3	219537_x_at	3.01982	0.00173125	0.07424	1.70163
968	transmembrane emp24 protein transport domain containing 9	TMED9	208757_at	3.00794	0.00173138	0.0741876	1.20272
969	dynein, cytoplasmic 1, light intermediate chain 2	DYNC1LI2	224614_at	2.99175	0.00173244	0.0741749	1.1703
970	proteasome (prosome, macropain) 26S subunit, non-ATPase, 14	PSMD14	212296_at	2.9983	0.00174034	0.0743966	1.19538
971	succinate dehydrogenase complex, subunit A, flavoprotein (Fp)	SDHA	201093_x_at	2.98518	0.00174343	0.0744703	1.2228
972	prolyl endopeptidase	PREP	229644_at	3.00509	0.00174863	0.0746343	1.36594
973	family with sequence similarity 91, member A1	FAM91A1	226294_x_at	3.01276	0.0017524	0.0747368	1.26238
974	v-ral simian leukemia viral oncogene homolog A (ras related)	RALA	214435_x_at	2.996	0.00175767	0.0749029	1.23366
975	melanoma antigen family B, 4	MAGEB4	207580_at	3.00564	0.00175775	0.0748481	1.86746
976	translocase of outer mitochondrial membrane 70 homolog A (S. cerevisiae)	TOMM70A	201519_at	2.98376	0.00175975	0.0748752	1.16873
977	fucosyltransferase 9 (alpha (1,3) fucosyltransferase)	FUT9	214046_at	3.00836	0.00175979	0.0748185	2.07087
978	butyrophilin, subfamily 2, member A1	BTN2A1	203944_x_at	2.99208	0.00175992	0.0747659	1.17806
979	peroxiredoxin 6	PRDX6	200844_s_at	2.98376	0.00176204	0.0747398	1.19079
980	chemokine (C-X-C motif) ligand 3	CXCL3	207850_at	3.01676	0.00176332	0.0747363	1.73753
981	pseudouridylate synthase 1	PUS1	218670_at	3.00413	0.00176531	0.0747046	1.23251
982	myeloid/lymphoid or mixed-lineage leukemia (trithorax homolog, Drosophila); translocated to, 6	MLLT6	1555155_at	3.0256	0.00176547	0.0746534	1.44573
983	cytoskeleton associated protein 2-like	CKAP2L	229610_at	3.00573	0.00176614	0.0745667	1.40953
984	Ras association (RalGDS/AF-6) domain family member 4	RASSF4	226436_at	3.00872	0.00177209	0.0747022	1.43422
985	claudin 1	CLDN1	222549_at	2.97732	0.00177712	0.0748566	1.5913
986	actin related protein 2/3 complex, subunit 5-like	ARPC5L	226915_s_at	2.98188	0.00177774	0.0748251	1.2275
987	prefoldin subunit 6	PFDN6	233588_x_at	3.0005	0.00178209	0.0749505	1.22091
988	chromosome 5 open reading frame 34	C5orf34	229886_at	3.00024	0.00178416	0.07498	1.28859
989	UDP glycosyltransferase 8	UGT8	228956_at	2.97363	0.00178472	0.0749461	2.01186
990	FCH and double SH3 domains 2	FCHSD2	203620_s_at	3.00484	0.00178976	0.0750422	1.24137
991	forkhead box N2	FOXN2	226711_at	2.97784	0.00180069	0.075385	1.26825
992	chromosome 17 open reading frame 93	C17orf93	230845_at	2.99512	0.00180236	0.0752819	1.69185
993	malic enzyme 2, NAD(+)-dependent, mitochondrial	ME2	209397_at	2.98485	0.0018027	0.0752386	1.2912
994	chromatin modifying protein 1A	CHMP1A	201933_at	3.00827	0.0018092	0.0753376	1.23113
995	hypothetical protein LOC285181	LOC285181	1561334_at	3.01478	0.00181091	0.0752939	1.49355
996	transmembrane protein 40	TMEM40	222892_s_at	2.9975	0.00181106	0.0752429	1.74042
997	WD repeat domain 12	WDR12	218512_at	2.98013	0.00182274	0.0754988	1.22149
998	ribonuclease P/MRP 40kDa subunit	RPP40	213427_at	2.97861	0.00182544	0.0754962	1.2834
999	DEAD (Asp-Glu-Ala-Asp) box polypeptide 21	DDX21	224654_at	2.9746	0.00182616	0.0754687	1.22346
1000	SMEK homolog 2, suppressor of mek1 (Dictyostelium)	SMEK2	1568627_at	3.0129	0.00182898	0.0755282	1.4163
1001	proteasome (prosome, macropain) assembly chaperone 2	PSMG2	218467_at	2.97882	0.00183197	0.0755947	1.15632
1002	chromosome 21 open reading frame 70	C21orf70	243750_x_at	2.98929	0.00183325	0.0755335	1.20478
1003	ubiquinol-cytochrome c reductase, Rieske iron-sulfur polypeptide 1	UQCRFS1	208909_at	2.97352	0.00183597	0.0755886	1.19803
1004	cutC copper transporter homolog (E. coli)	CUTC	218970_s_at	2.97537	0.00183599	0.0755324	1.16113
1005	oxysterol binding protein-like 11	OSBPL11	218304_s_at	2.96886	0.00184249	0.075743	1.16762
1006	chromosome 20 open reading frame 203	C20orf203	1556722_a_at	3.00648	0.00184563	0.0758149	1.31294
1007	family with sequence similarity 108, member B1	FAM108B1	227551_at	2.9686	0.00184892	0.0757793	1.20859
1008	kinase D-interacting substrate, 220kDa	KIDINS220	212163_at	2.9894	0.0018497	0.0757545	1.20317
1009	ubiquitin specific peptidase 45	USP45	224441_s_at	2.9962	0.00185409	0.0758775	1.4103
1010	basic leucine zipper and W2 domains 2	BZW2	217809_at	2.9785	0.00185911	0.0760262	1.25358
1011	non-SMC condensin II complex, subunit D3	NCAPD3	212789_at	2.97677	0.00186404	0.0761706	1.20369
1012	transgelin 2	TAGLN2	200916_at	2.98117	0.00186507	0.0761559	1.26125
1013	SLIT and NTRK-like family, member 5	SLITRK5	214930_at	2.98009	0.00186727	0.0761318	1.91216
1014	beaded filament structural protein 1, filensin	BFSP1	206746_at	3.009	0.0018679	0.076101	1.64043
1015	HORMA domain containing 1	HORMAD1	223861_at	2.96293	0.00186835	0.0760627	2.62109
1016	golgi reassembly stacking protein 2, 55kDa	GORASP2	208843_s_at	2.95811	0.00187257	0.0761777	1.1424
1017	dihydrofolate reductase	DHFR	202533_s_at	3.01202	0.00187358	0.0761619	1.49838
1018	signal transducing adaptor molecule (SH3 domain and ITAM motif) 1	STAM	203544_s_at	2.95856	0.00187461	0.0760907	1.16427
1019	DEAD (Asp-Glu-Ala-Asp) box polypeptide 1	DDX1	201241_at	2.96372	0.00187598	0.07609	1.16056
1020	ubiquitin specific peptidase 25	USP25	220419_s_at	2.95707	0.00190328	0.0770257	1.18959
1021	myotubularin related protein 12	MTMR12	225232_at	2.96649	0.00190819	0.0771103	1.20965
1022	hexokinase 3 (white cell)	HK3	205936_s_at	2.95655	0.00191197	0.0771491	1.58828
1023	MPV17 mitochondrial membrane protein-like 2	MPV17L2	223473_at	2.96898	0.0019133	0.077146	1.16022
1024	beta-gamma crystallin domain containing 3	CRYBG3	213189_at	2.96534	0.0019175	0.0772583	1.28383
1025	solute carrier family 37 (glycerol-3-phosphate transporter), member 3	SLC37A3	223304_at	2.9713	0.00191847	0.0772403	1.23582
1026	zinc finger protein 259	ZNF259	200054_at	2.96541	0.00192019	0.0772527	1.20969
1027	toll-like receptor 6	TLR6	207446_at	2.98164	0.00192668	0.0774566	1.58953
1028	ras homolog gene family, member V	RHOV	241990_at	2.98389	0.00192838	0.0774681	1.51006
1029	chromodomain helicase DNA binding protein 9	CHD9	242157_at	2.97459	0.00193458	0.077603	1.23998
1030	rhotekin 2	RTKN2	242047_at	2.97562	0.0019358	0.0775953	1.5891
1031	eukaryotic translation initiation factor 3, subunit K	EIF3K	212716_s_at	2.96443	0.00193708	0.0775327	1.18353
1032	tissue factor pathway inhibitor (lipoprotein-associated coagulation inhibitor)	TFPI	210664_s_at	2.939	0.00193794	0.0775104	1.38857
1033	nuclear transcription factor, X-box binding-like 1	NFXL1	227220_at	2.95119	0.00194029	0.0775478	1.24674
1034	signal recognition particle receptor, B subunit	SRPRB	218140_x_at	2.95471	0.00194078	0.0775106	1.18284
1035	tet oncogene 1	TET1	228906_at	2.94524	0.0019446	0.0776067	1.34584
1036	Zic family member 1 (odd-paired homolog, Drosophila)	ZIC1	206373_at	2.95767	0.0019612	0.0782121	2.92133
1037	high-mobility group box 2	HMGB2	208808_s_at	2.97695	0.00196416	0.078273	1.30464
1038	kinesin family member 18B	KIF18B	222039_at	2.96575	0.00196525	0.0782592	1.34587
1039	polyribonucleotide nucleotidyltransferase 1	PNPT1	225291_at	2.95781	0.00197244	0.0784314	1.24352
1040	nuclear transcription factor Y, gamma	NFYC	1559218_s_at	2.98084	0.00197265	0.0783827	1.56279
1041	ring finger protein 217	RNF217	235492_at	2.97635	0.00197679	0.0784901	1.38216
1042	G protein-coupled receptor kinase 6	GRK6	211543_s_at	2.96367	0.00198144	0.0785609	1.26641
1043	G protein-coupled receptor 161	GPR161	214104_at	2.9657	0.00198249	0.0785455	1.46577
1044	nuclear factor of activated T-cells, cytoplasmic, calcineurin-dependent 2 interacting protein	NFATC2IP	212809_at	2.96795	0.00199251	0.0787712	1.20282
1045	signal-regulatory protein alpha	SIRPA	202897_at	2.94856	0.00199911	0.0789748	1.27141
1046	leucine rich repeat containing 8 family, member C	LRRC8C	228314_at	2.94079	0.00200013	0.0789011	1.24731
1047	similar to Serine/threonine-protein kinase PRKX (Protein kinase PKX1)	LOC389906	1556102_x_at	2.95956	0.00200403	0.0789981	1.32952
1048	extra spindle pole bodies homolog 1 (S. cerevisiae)	ESPL1	38158_at	2.9671	0.00200709	0.0790615	1.28066
1049	adenosine deaminase, tRNA-specific 2, TAD2 homolog (S. cerevisiae)	ADAT2	236817_at	2.96267	0.0020126	0.0792218	1.35579
1050	kinesin family member 18A	KIF18A	221258_s_at	2.95875	0.00201846	0.0793381	1.36549
1051	chromosome 1 open reading frame 124	C1orf124	223511_at	2.94818	0.00202028	0.0793525	1.17835
1052	harbinger transposase derived 1	HARBI1	241498_at	2.96587	0.00202427	0.0794523	1.2123
1053	schwannomin interacting protein 1	SCHIP1	204030_s_at	2.93275	0.00202656	0.0794851	1.3819
1054	G protein-coupled receptor 126	GPR126	213094_at	2.95524	0.00202909	0.0794704	1.65671
1055	translocase of outer mitochondrial membrane 40 homolog (yeast)	TOMM40	202264_s_at	2.94579	0.00203491	0.0795841	1.17456
1056	TPX2, microtubule-associated, homolog (Xenopus laevis)	TPX2	210052_s_at	2.96341	0.00203699	0.0796088	1.4115
1057	thioredoxin reductase 1	TXNRD1	201266_at	2.95477	0.00204009	0.0796159	1.23347
1058	interleukin 12A (natural killer cell stimulatory factor 1, cytotoxic lymphocyte maturation factor 1, p35)	IL12A	207160_at	2.96022	0.00204131	0.0796066	1.61906
1059	transglutaminase 5	TGM5	207911_s_at	2.93731	0.00204223	0.0795857	1.38039
1060	transmembrane protein 48	TMEM48	234672_s_at	2.95897	0.00204249	0.0795393	1.25002
1061	kelch-like 7 (Drosophila)	KLHL7	220239_at	2.95634	0.00204834	0.0797105	1.45575
1062	cytochrome c oxidase subunit Va	COX5A	203663_s_at	2.95297	0.00204937	0.0796937	1.17749
1063	centrosomal protein 70kDa	CEP70	1554489_a_at	2.94878	0.00205374	0.079807	1.28181
1064	B-cell CLL/lymphoma 11A (zinc finger protein)	BCL11A	222891_s_at	2.93773	0.00205699	0.0798763	2.0181
1065	peptidase inhibitor 3, skin-derived	PI3	203691_at	2.93796	0.00206312	0.0799441	2.18526
1066	coatomer protein complex, subunit beta 2 (beta prime)	COPB2	201098_at	2.94205	0.00206565	0.0799854	1.1658
1067	proteasome (prosome, macropain) subunit, beta type, 4	PSMB4	202243_s_at	2.93154	0.00206739	0.0799963	1.18156
1068	centrosomal protein 57kDa	CEP57	209862_s_at	2.93299	0.00206945	0.0800193	1.16796
1069	ornithine decarboxylase antizyme 1	OAZ1	215947_s_at	2.93358	0.00207624	0.080225	1.19847
1070	phosphatidylinositol glycan anchor biosynthesis, class F	PIGF	212117_at	2.93357	0.00208513	0.0804546	1.19456
1071	DIP2 disco-interacting protein 2 homolog A (Drosophila)	DIP2A	1555301_a_at	2.93945	0.00209146	0.0805853	1.32581
1072	UDP-glucose glycoprotein glucosyltransferase 2	UGGT2	235749_at	2.94183	0.0020938	0.0806187	1.38224
1073	alpha-kinase 3	ALPK3	214846_s_at	2.93661	0.00209824	0.0807327	1.51352
1074	transmembrane BAX inhibitor motif containing 1	TMBIM1	217730_at	2.93867	0.00210711	0.0809031	1.25776
1075	PPPDE peptidase domain containing 1	PPPDE1	212371_at	2.92524	0.0021075	0.0808614	1.24018
1076	adenosylmethionine decarboxylase 1	AMD1	201197_at	2.94219	0.0021121	0.0809811	1.43722
1077	suppressor of var1, 3-like 1 (S. cerevisiae)	SUPV3L1	212894_at	2.92619	0.00211375	0.0809874	1.22307
1078	poly (ADP-ribose) glycohydrolase	PARG	229428_at	2.92808	0.00211547	0.0809969	1.17154
1079	filamin binding LIM protein 1	FBLIM1	225258_at	2.94078	0.00211991	0.08094	1.29329
1080	dynamin 1-like	DNM1L	226154_at	2.91814	0.00212	0.080887	1.15131
1081	ubiquitin specific peptidase 1	USP1	202413_s_at	2.93638	0.00212019	0.0808378	1.25188
1082	glutamate-cysteine ligase, modifier subunit	GCLM	236140_at	2.95126	0.00212095	0.0807541	1.59966
1083	NOP2/Sun domain family, member 2	NSUN2	223076_s_at	2.922	0.00212593	0.0808874	1.1799
1084	SEC22 vesicle trafficking protein homolog B (S. cerevisiae) (gene/pseudogene)	SEC22B	209207_s_at	2.92481	0.00214085	0.0813983	1.13639
1085	ankyrin repeat and BTB (POZ) domain containing 1	ABTB1	229162_s_at	2.93235	0.00214573	0.0815272	1.57746
1086	N-acetylglucosamine-1-phosphate transferase, alpha and beta subunits	GNPTAB	212959_s_at	2.93505	0.00215372	0.0817739	1.22407
1087	asparagine-linked glycosylation 6, alpha-1,3-glucosyltransferase homolog (S. cerevisiae)	ALG6	219649_at	2.9401	0.00215485	0.0817036	1.22976
1088	Rho-type GTPase-activating protein RICH2	RICH2	205414_s_at	2.91527	0.0021562	0.0816979	1.37903
1089	choroideremia-like (Rab escort protein 2)	CHML	226350_at	2.92402	0.00215747	0.0816897	1.40686
1090	ubiquitin protein ligase E3 component n-recognin 5	UBR5	208882_s_at	2.92139	0.00216948	0.081974	1.19186
1091	DAZ associated protein 1	DAZAP1	218443_s_at	2.93036	0.00217095	0.0819727	1.17016
1092	cystatin B (stefin B)	CSTB	201201_at	2.92489	0.00217098	0.0819175	1.26453
1093	TAR DNA binding protein	TARDBP	200020_at	2.92224	0.00217399	0.0818613	1.13785
1094	phosphatidylserine synthase 1	PTDSS1	201433_s_at	2.9092	0.00217963	0.0820174	1.24062
1095	exosome component 9	EXOSC9	205061_s_at	2.92095	0.00218221	0.0820016	1.22773
1096	prostaglandin F2 receptor negative regulator	PTGFRN	224950_at	2.92804	0.002185	0.0820499	1.2658
1097	CDC-like kinase 3	CLK3	202140_s_at	2.91668	0.0021914	0.082121	1.14512
1098	chromosome 18 open reading frame 19	C18orf19	235022_at	2.92739	0.00220158	0.082446	1.2571
1099	myosin VA (heavy chain 12, myoxin)	MYO5A	204527_at	2.91045	0.00220327	0.0824529	1.19392
1100	Vps20-associated 1 homolog (S. cerevisiae)	VTA1	223021_x_at	2.92911	0.00220563	0.082485	1.24604
1101	heat shock 70kDa protein 14	HSPA14	219212_at	2.92908	0.00220646	0.0824595	1.3196
1102	THUMP domain containing 3	THUMPD3	223804_s_at	2.89485	0.00222518	0.0831022	1.19866
1103	gigaxonin	GAN	220124_at	2.94829	0.00222845	0.083111	1.6735
1104	solute carrier family 27 (fatty acid transporter), member 6	SLC27A6	219932_at	2.9045	0.00222847	0.0830551	1.91274
1105	SLAM family member 9	SLAMF9	1553769_at	2.90373	0.00224015	0.0833198	1.45195
1106	pantothenate kinase 2	PANK2	238856_s_at	2.93094	0.00224652	0.0834433	1.26791
1107	Ras suppressor protein 1	RSU1	201980_s_at	2.91325	0.00225575	0.0836159	1.30941
1108	heat shock 70kDa protein 9 (mortalin)	HSPA9	200692_s_at	2.92179	0.00225931	0.0836908	1.18224
1109	small nuclear ribonucleoprotein D3 polypeptide 18kDa	SNRPD3	202567_at	2.91265	0.00226182	0.0837273	1.22002
1110	cytochrome c oxidase subunit Vb	COX5B	211025_x_at	2.91677	0.00226485	0.0837827	1.14985
1111	syntaxin 7	STX7	212631_at	2.92909	0.00226821	0.0838503	1.29047
1112	ubiquitin-conjugating enzyme E2A (RAD6 homolog)	UBE2A	201898_s_at	2.92448	0.00227299	0.0839702	1.19741
1113	synovial sarcoma, X breakpoint 2	SSX2	210497_x_at	2.91126	0.0022751	0.0839345	1.609
1114	mucin 3B, cell surface associated	MUC3B	214898_x_at	2.89542	0.00227544	0.0838907	1.42062
1115	sialic acid binding Ig-like lectin 16 (gene/pseudogene)	SIGLEC16	1561880_a_at	2.89981	0.00228756	0.0841673	1.42916
1116	splicing factor 3B, 14 kDa subunit	SF3B14	223416_at	2.89968	0.00229273	0.0842438	1.21013
1117	mediator complex subunit 30	MED30	227786_at	2.90547	0.00230721	0.0846054	1.35094
1118	procollagen C-endopeptidase enhancer 2	PCOLCE2	219295_s_at	2.91336	0.00230926	0.084567	1.65695
1119	solute carrier family 35, member B2	SLC35B2	224716_at	2.8984	0.00231066	0.0845619	1.17745
1120	RAN binding protein 17	RANBP17	219661_at	2.90774	0.00231187	0.0845494	1.25949
1121	6-pyruvoyltetrahydropterin synthase	PTS	209694_at	2.90214	0.0023145	0.0845891	1.2434
1122	ecto-NOX disulfide-thiol exchanger 2	ENOX2	204643_s_at	2.89094	0.00232037	0.0847469	1.18589
1123	origin recognition complex, subunit 3-like (yeast)	ORC3L	210028_s_at	2.92514	0.00232357	0.0848073	1.27485
1124	cystatin A (stefin A)	CSTA	204971_at	2.89882	0.00233377	0.0851228	1.65778
1125	tripartite motif-containing 5	TRIM5	210705_s_at	2.91259	0.00233722	0.0851918	1.28626
1126	nuclear autoantigenic sperm protein (histone-binding)	NASP	201970_s_at	2.90162	0.00233811	0.0851672	1.26902
1127	emopamil binding protein-like	EBPL	223306_at	2.893	0.0023607	0.085933	1.2423
1128	myeloid cell leukemia sequence 1 (BCL2-related)	MCL1	214056_at	2.89208	0.00236776	0.0861325	1.29816
1129	cullin 4B	CUL4B	202214_s_at	2.89157	0.00236916	0.0861262	1.1426
1130	adenosine deaminase	ADA	216705_s_at	2.93193	0.00237284	0.0860882	1.46755
1131	E2F transcription factor 7	E2F7	228033_at	2.92083	0.00238723	0.0865529	1.54125
1132	ADP-dependent glucokinase	ADPGK	220980_s_at	2.90666	0.00239515	0.0866105	1.18044
1133	TAF5-like RNA polymerase II, p300/CBP-associated factor (PCAF)-associated factor, 65kDa	TAF5L	213654_at	2.9068	0.00239685	0.0866147	1.21167
1134	heterogeneous nuclear ribonucleoprotein A3	HNRNPA3	211933_s_at	2.89516	0.0023994	0.0866494	1.17711
1135	FK506 binding protein 1A, 12kDa	FKBP1A	210187_at	2.8894	0.00240114	0.0865977	1.27895
1136	MORC family CW-type zinc finger 4	MORC4	219038_at	2.88794	0.00240552	0.0866986	1.27844
1137	microtubule-associated protein 1B	MAP1B	212233_at	2.88477	0.002407	0.0866946	1.33413
1138	acetyl-CoA carboxylase alpha	ACACA	212186_at	2.87852	0.00240877	0.0867014	1.25803
1139	similar to paraneoplastic antigen-like protein 6A	LOC100287428	235758_at	2.89243	0.00240899	0.0866522	1.59563
1140	LSM2 homolog, U6 small nuclear RNA associated (S. cerevisiae)	LSM2	209449_at	2.88498	0.00241476	0.0866889	1.212
1141	ankyrin repeat domain 37	ANKRD37	227337_at	2.87604	0.00241733	0.0867241	1.3294
1142	par-3 partitioning defective 3 homolog (C. elegans)	PARD3	221526_x_at	2.89609	0.00242382	0.0868428	1.27275
1143	calmodulin regulated spectrin-associated protein 1	CAMSAP1	212711_at	2.88001	0.00243058	0.087028	1.1956
1144	fragile X mental retardation 1	FMR1	215245_x_at	2.89515	0.0024328	0.0870505	1.21692
1145	spindle and kinetochore associated complex subunit 1	SKA1	217640_x_at	2.9016	0.00243384	0.0870308	1.49368
1146	spastic ataxia of Charlevoix-Saguenay (sacsin)	SACS	213262_at	2.89232	0.00244167	0.0872537	1.35083
1147	chromosome 15 open reading frame 23	C15orf23	225300_at	2.89066	0.00244468	0.0870769	1.24089
1148	transmembrane protein 39A	TMEM39A	222690_s_at	2.89817	0.00244659	0.087088	1.17634
1149	EPH receptor A7	EPHA7	238533_at	2.88891	0.00245025	0.0871049	1.80639
1150	connector enhancer of kinase suppressor of Ras 2	CNKSR2	229116_at	2.88296	0.00245417	0.0871874	1.80537
1151	CD58 molecule	CD58	205173_x_at	2.88126	0.00245927	0.0872556	1.23659
1152	v-abl Abelson murine leukemia viral oncogene homolog 2 (arg, Abelson-related gene)	ABL2	226893_at	2.86966	0.00246093	0.0872011	1.18353
1153	DEAH (Asp-Glu-Ala-Asp/His) box polypeptide 57	DHX57	213420_at	2.87615	0.00246847	0.087355	1.19611
1154	actin related protein 2/3 complex, subunit 2, 34kDa	ARPC2	213513_x_at	2.87179	0.00246861	0.0873036	1.1488
1155	N-acetyltransferase 8-like (GCN5-related, putative)	NAT8L	228880_at	2.90531	0.00247136	0.087288	1.43182
1156	E2F transcription factor 8	E2F8	219990_at	2.90739	0.00247588	0.0873345	1.53334
1157	Rho guanine nucleotide exchange factor (GEF) 7	ARHGEF7	202548_s_at	2.89067	0.0024779	0.0873497	1.17742
1158	zinc finger, AN1-type domain 5	ZFAND5	210275_s_at	2.88104	0.00247918	0.0872822	1.15301
1159	cytochrome c oxidase subunit VIIb pseudogene 1	COX7BP1	217329_x_at	2.88765	0.00248699	0.0873884	1.18292
1160	zinc finger protein 706	ZNF706	218059_at	2.86672	0.00248883	0.0873969	1.20109
1161	pannexin 1	PANX1	204715_at	2.88178	0.00249746	0.0875311	1.21518
1162	lectin, mannose-binding, 1	LMAN1	224629_at	2.85762	0.00251455	0.0879609	1.12926
1163	PDS5, regulator of cohesion maintenance, homolog A (S. cerevisiae)	PDS5A	212138_at	2.88379	0.00251553	0.0878827	1.19442
1164	vestigial like 1 (Drosophila)	VGLL1	215729_s_at	2.87641	0.0025256	0.0881219	3.22257
1165	NOP2/Sun domain family, member 3	NSUN3	219458_s_at	2.86019	0.00252778	0.0881418	1.14232
1166	ring finger and SPRY domain containing 1	RSPRY1	225773_at	2.8745	0.00252929	0.0881381	1.19187
1167	transmembrane protein 161A	TMEM161A	43977_at	2.87042	0.00252955	0.0880913	1.14383
1168	SMAD specific E3 ubiquitin protein ligase 2	SMURF2	205596_s_at	2.86181	0.00253063	0.0880725	1.25704
1169	RNA binding motif protein 17	RBM17	224781_s_at	2.8632	0.00253626	0.0882126	1.20363
1170	PDZ and LIM domain 3	PDLIM3	238592_at	2.88782	0.00254337	0.0884034	1.67609
1171	deoxycytidine kinase	DCK	203302_at	2.87757	0.00254575	0.0883738	1.2197
1172	chromosome 14 open reading frame 145	C14orf145	244033_at	2.86238	0.00254668	0.0883502	1.3276
1173	proteasome (prosome, macropain) subunit, alpha type, 1	PSMA1	201676_x_at	2.87434	0.00254758	0.0882694	1.20278
1174	Sec61 gamma subunit	SEC61G	203484_at	2.86863	0.00255942	0.0885114	1.19733
1175	polymerase (DNA directed), epsilon	POLE	216026_s_at	2.86375	0.00256035	0.0884874	1.20555
1176	eukaryotic translation initiation factor 2C, 2	EIF2C2	213310_at	2.86235	0.00256732	0.0886164	1.32174
1177	mitochondrial ribosomal protein L18	MRPL18	217907_at	2.87914	0.00257006	0.088599	1.20898
1178	solute carrier family 25, member 33	SLC25A33	223296_at	2.85546	0.0025752	0.0886646	1.25718
1179	poly(A) polymerase alpha	PAPOLA	209388_at	2.879	0.00257555	0.0886208	1.27953
1180	KIAA0020	KIAA0020	203712_at	2.85974	0.0025786	0.0886699	1.26319
1181	microfibrillar-associated protein 3-like	MFAP3L	210493_s_at	2.88263	0.00258182	0.0886691	1.59427
1182	mitochondrial ribosomal protein S5	MRPS5	224333_s_at	2.87497	0.00258348	0.0886702	1.21035
1183	nuclear receptor subfamily 2, group C, member 2	NR2C2	206038_s_at	2.8928	0.00258613	0.0887054	1.32313
1184	Kruppel-like factor 8	KLF8	219930_at	2.89121	0.00258801	0.0887145	1.64236
1185	RCAN family member 3	RCAN3	229064_s_at	2.87013	0.00259041	0.0887411	1.27136
1186	HLA complex P5	HCP5	206082_at	2.88512	0.00259445	0.0888239	1.56207
1187	splicing factor, arginine/serine-rich 14	SFRS14	214092_x_at	2.85639	0.00259761	0.0888762	1.16251
1188	small cell adhesion glycoprotein	SMAGP	209679_s_at	2.85598	0.00260519	0.0889686	1.33887
1189	Wolf-Hirschhorn syndrome candidate 1	WHSC1	209053_s_at	2.88726	0.00260929	0.088942	1.31619
1190	syndecan 1	SDC1	201287_s_at	2.86509	0.00261169	0.0889685	1.36464
1191	chromosome 6 open reading frame 168	C6orf168	232067_at	2.85624	0.00261279	0.0889503	1.45229
1192	ADP-ribosylation factor-like 4C	ARL4C	202207_at	2.8701	0.00261709	0.0890413	1.38874
1193	neutral sphingomyelinase (N-SMase) activation associated factor	NSMAF	203269_at	2.87208	0.00261973	0.0890756	1.24419
1194	zinc finger protein 354C	ZNF354C	228208_x_at	2.8587	0.00262186	0.0890929	1.25645
1195	chromosome 1 open reading frame 135	C1orf135	220011_at	2.86866	0.00262238	0.0890549	1.26521
1196	exostosin 1	EXT1	201995_at	2.85012	0.00262569	0.0891122	1.26927
1197	protein tyrosine phosphatase-like (proline instead of catalytic arginine), member b	PTPLB	212640_at	2.85688	0.0026275	0.0891183	1.22089
1198	adenylate kinase 1	AK1	202588_at	2.87003	0.00262894	0.0891119	1.45508
1199	G protein-coupled receptor 89B	GPR89B	220642_x_at	2.86091	0.00263341	0.0891529	1.23181
1200	tubulin, beta	TUBB	212320_at	2.86108	0.00263549	0.0891678	1.14366
1201	chromosome 1 open reading frame 38	C1orf38	210785_s_at	2.85423	0.00263574	0.0891214	1.31502
1202	HIV-1 Tat interactive protein 2, 30kDa	HTATIP2	209448_at	2.87288	0.00263777	0.0890248	1.40149
1203	phosphoprotein associated with glycosphingolipid microdomains 1	PAG1	227354_at	2.85006	0.00265436	0.0894742	1.26887
1204	vasohibin 2	VASH2	235343_at	2.88133	0.00266101	0.0896431	1.69433
1205	serine/threonine kinase 38 like	STK38L	212572_at	2.84609	0.00266709	0.0897926	1.27373
1206	AKT interacting protein	AKTIP	218373_at	2.8596	0.00268467	0.0901623	1.22527
1207	zinc finger protein 75D	ZNF75D	214813_at	2.86179	0.00268852	0.0902362	1.20427
1208	splicing factor 3b, subunit 5, 10kDa	SF3B5	221263_s_at	2.86306	0.00269069	0.0902537	1.23634
1209	tumor necrosis factor, alpha-induced protein 1 (endothelial)	TNFAIP1	201207_at	2.84522	0.0026921	0.0902455	1.24673
1210	LEM domain containing 1	LEMD1	229927_at	2.84228	0.00270136	0.0905006	1.99993
1211	chromosome 7 open reading frame 49	C7orf49	220949_s_at	2.85682	0.00271809	0.090783	1.16737
1212	apoptosis, caspase activation inhibitor	AVEN	219366_at	2.83638	0.00273407	0.0912607	1.20249
1213	angiopoietin-like 4	ANGPTL4	223333_s_at	2.84913	0.00273935	0.0913813	1.88476
1214	chemokine (C-X-C motif) receptor 4	CXCR4	217028_at	2.86592	0.00274437	0.0914372	1.39841
1215	selenophosphate synthetase 1	SEPHS1	208941_s_at	2.84156	0.00275027	0.0915781	1.28281
1216	nucleoporin 50kDa	NUP50	218293_x_at	2.85234	0.00275224	0.0915878	1.54899
1217	BCL2-associated athanogene 2	BAG2	209406_at	2.8358	0.00275891	0.0917539	1.3861
1218	AT hook containing transcription factor 1	AHCTF1	214766_s_at	2.84863	0.00276075	0.0917593	1.22468
1219	epilepsy, progressive myoclonus type 2A, Lafora disease (laforin)	EPM2A	205231_s_at	2.83679	0.00276157	0.0917306	1.21519
1220	syntaxin 6	STX6	212800_at	2.84827	0.00276664	0.0917877	1.27696
1221	SNF2 histone linker PHD RING helicase	SHPRH	226366_at	2.86428	0.00277123	0.0918842	1.25029
1222	G protein-coupled receptor 89A	GPR89A	225463_x_at	2.84463	0.00277234	0.0918652	1.23072
1223	hypothetical protein LOC642597	LOC642597	243506_at	2.85288	0.00277844	0.0920115	1.61301
1224	ST8 alpha-N-acetyl-neuraminide alpha-2,8-sialyltransferase 4	ST8SIA4	1554460_at	2.84982	0.00277895	0.0919727	1.74915
1225	5'-3' exoribonuclease 1	XRN1	233632_s_at	2.83938	0.00278422	0.0920915	1.15844
1226	chromosome 21 open reading frame 91	C21orf91	220941_s_at	2.85207	0.00278459	0.0919923	1.41373
1227	angiomotin like 1	AMOTL1	225459_at	2.85824	0.00278505	0.0919522	1.65935
1228	chromosome 2 open reading frame 82	C2orf82	230244_at	2.8409	0.00278897	0.0920259	1.54449
1229	proline-rich coiled-coil 1	PRRC1	224643_at	2.83615	0.00280076	0.0921922	1.15431
1230	zinc finger protein 286A	ZNF286A	227077_at	2.81722	0.00280412	0.0922475	1.21739
1231	NAD(P) dependent steroid dehydrogenase-like	NSDHL	209279_s_at	2.84249	0.00281643	0.0925409	1.22474
1232	fucosyltransferase 4 (alpha (1,3) fucosyltransferase, myeloid-specific)	FUT4	209892_at	2.82528	0.00281709	0.0925073	1.28703
1233	asialoglycoprotein receptor 1	ASGR1	206743_s_at	2.85528	0.00282394	0.0925653	1.66367
1234	copine II	CPNE2	225129_at	2.83973	0.00282555	0.0925625	1.29355
1235	ring finger protein 8	RNF8	203160_s_at	2.81416	0.00283327	0.0927043	1.16762
1236	WD repeat domain 91	WDR91	218971_s_at	2.81351	0.00283448	0.0926886	1.21493
1237	RNA pseudouridylate synthase domain containing 3	RPUSD3	225743_at	2.80925	0.00284728	0.0929958	1.20361
1238	ATP-binding cassette, sub-family A (ABC1), member 1	ABCA1	203505_at	2.84103	0.00286773	0.0934963	1.21408
1239	mediator complex subunit 1	MED1	225456_at	2.81375	0.00287326	0.0936207	1.3639
1240	cleavage stimulation factor, 3' pre-RNA, subunit 3, 77kDa	CSTF3	203947_at	2.82767	0.00287553	0.0936389	1.18261
1241	RASD family, member 2	RASD2	223634_at	2.82929	0.00287599	0.0935982	1.5885
1242	ALX homeobox 1	ALX1	206837_at	2.81057	0.00287702	0.093576	1.46738
1243	v-yes-1 Yamaguchi sarcoma viral related oncogene homolog	LYN	202626_s_at	2.82494	0.0028803	0.0936267	1.3396
1244	exportin 6	XPO6	214784_x_at	2.82386	0.00288052	0.0935782	1.11718
1245	inositol polyphosphate-4-phosphatase, type I, 107kDa	INPP4A	227087_at	2.83497	0.00288121	0.0935453	1.17581
1246	heat shock transcription factor 2	HSF2	209657_s_at	2.83572	0.00288781	0.0935927	1.24473
1247	lysocardiolipin acyltransferase 1	LCLAT1	226996_at	2.81818	0.00289048	0.0936238	1.19765
1248	nuclear fragile X mental retardation protein interacting protein 2	NUFIP2	224956_at	2.82356	0.00289136	0.0935968	1.25469
1249	melanoma antigen family D, 4B	MAGED4B	221261_x_at	2.82872	0.00289668	0.0937134	1.58427
1250	general transcription factor IIIC, polypeptide 2, beta 110kDa	GTF3C2	212429_s_at	2.82222	0.0029001	0.0937134	1.1474
1251	PRP3 pre-mRNA processing factor 3 homolog (S. cerevisiae)	PRPF3	202251_at	2.82994	0.00290032	0.093665	1.24136
1252	adaptor-related protein complex 3, sigma 1 subunit	AP3S1	202442_at	2.84406	0.00290175	0.0936561	1.24003
1253	F-box and leucine-rich repeat protein 20	FBXL20	235089_at	2.80101	0.00290818	0.0937528	1.27566
1254	2-deoxyribose-5-phosphate aldolase homolog (C. elegans)	DERA	218102_at	2.81753	0.0029088	0.0937176	1.19116
1255	synaptonemal complex central element protein 1-like	SYCE1L	1559960_x_at	2.83894	0.00291863	0.0939236	1.31307
1256	protein phosphatase 4, regulatory subunit 1	PPP4R1	201594_s_at	2.81767	0.00292169	0.0939667	1.16902
1257	tetraspanin 6	TSPAN6	209108_at	2.8312	0.0029218	0.0939149	1.42448
1258	angiopoietin 1	ANGPT1	205609_at	2.81134	0.00292432	0.0939408	1.35016
1259	ankyrin repeat and SOCS box-containing 6	ASB6	221657_s_at	2.82401	0.00292888	0.094032	1.18181
1260	trophinin associated protein (tastin)	TROAP	204649_at	2.8376	0.00293451	0.0941573	1.27302
1261	ClpX caseinolytic peptidase X homolog (E. coli)	CLPX	204809_at	2.82013	0.00293845	0.0941735	1.15869
1262	piggyBac transposable element derived 5	PGBD5	219225_at	2.81653	0.00294143	0.0941586	1.8721
1263	outer dense fiber of sperm tails 2-like	ODF2L	228577_x_at	2.80915	0.00294301	0.0941541	1.2466
1264	chromosome 13 open reading frame 37	C13orf37	225578_at	2.82695	0.00294365	0.0941194	1.23701
1265	phospholipase C, gamma 1	PLCG1	216551_x_at	2.83469	0.00295785	0.0944629	1.19947
1266	leucine rich repeat containing 40	LRRC40	218577_at	2.82031	0.00296335	0.094528	1.18807
1267	coiled-coil domain containing 150	CCDC150	232398_at	2.84058	0.00297221	0.0947004	1.62642
1268	phospholipase C, gamma 2 (phosphatidylinositol-specific)	PLCG2	204613_at	2.80161	0.00297466	0.0947232	1.30792
1269	XRCC6 binding protein 1	XRCC6BP1	227678_at	2.82151	0.00298051	0.094799	1.20617
1270	chondrolectin	CHODL	219867_at	2.81487	0.00298161	0.094779	1.77812
1271	URB1 ribosome biogenesis 1 homolog (S. cerevisiae)	URB1	212996_s_at	2.78932	0.00298571	0.094744	1.16236
1272	TBCC domain containing 1	TBCCD1	206451_at	2.83167	0.00299438	0.0948537	1.24529
1273	matrix metallopeptidase 1 (interstitial collagenase)	MMP1	204475_at	2.8233	0.00299496	0.0948172	2.3085
1274	chaperonin containing TCP1, subunit 7 (eta)	CCT7	200812_at	2.80635	0.00299501	0.0947641	1.16841
1275	spastic paraplegia 21 (autosomal recessive, Mast syndrome)	SPG21	217827_s_at	2.81399	0.00300621	0.0950083	1.17015
1276	Fanconi anemia, complementation group I	FANCI	213007_at	2.82851	0.00300777	0.0950026	1.35012
1277	BH3 interacting domain death agonist	BID	204493_at	2.82322	0.00300938	0.094944	1.27652
1278	family with sequence similarity 64, member A	FAM64A	221591_s_at	2.8061	0.00301966	0.0951586	1.29419
1279	dedicator of cytokinesis 11	DOCK11	226875_at	2.81405	0.00302042	0.0951274	1.32967
1280	dual oxidase 1	DUOX1	219597_s_at	2.80216	0.00302628	0.0951476	1.62859
1281	discs, large homolog 1 (Drosophila)	DLG1	202515_at	2.78838	0.00304504	0.0956824	1.15926
1282	RYK receptor-like tyrosine kinase	RYK	202853_s_at	2.80429	0.00304835	0.0956765	1.17744
1283	cullin 4A	CUL4A	201424_s_at	2.80497	0.00305291	0.0957097	1.22174
1284	ubiquinol-cytochrome c reductase hinge protein	UQCRH	202233_s_at	2.8094	0.00305743	0.0957965	1.20408
1285	asparaginyl-tRNA synthetase	NARS	200027_at	2.79336	0.00306463	0.0959672	1.13376
1286	SET and MYND domain containing 2	SMYD2	212922_s_at	2.81982	0.00307884	0.0963569	1.3077
1287	quaking homolog, KH domain RNA binding (mouse)	QKI	212265_at	2.80483	0.00308009	0.0963409	1.27931
1288	guanine nucleotide binding protein (G protein), beta polypeptide 4	GNB4	225710_at	2.80799	0.00308191	0.0963428	1.32069
1289	glutamic pyruvate transaminase (alanine aminotransferase) 2	GPT2	224839_s_at	2.80583	0.00309141	0.0964744	1.42521
1290	tRNA splicing endonuclease 15 homolog (S. cerevisiae)	TSEN15	225399_at	2.8056	0.00309426	0.0963432	1.23792
1291	solute carrier family 26, member 7	SLC26A7	239006_at	2.80706	0.00309953	0.0963975	1.81553
1292	small nuclear ribonucleoprotein D1 polypeptide 16kDa	SNRPD1	202690_s_at	2.80314	0.0031046	0.0965002	1.23286
1293	purine nucleoside phosphorylase	PNP	201695_s_at	2.80483	0.00311349	0.0967215	1.26579
1294	influenza virus NS1A binding protein	IVNS1ABP	206245_s_at	2.79863	0.0031144	0.0966949	1.2552
1295	SAR1 homolog A (S. cerevisiae)	SAR1A	201543_s_at	2.79011	0.00312259	0.0968941	1.20981
1296	tripeptidyl peptidase II	TPP2	203374_s_at	2.80385	0.00312595	0.0968886	1.24118
1297	COP9 constitutive photomorphogenic homolog subunit 3 (Arabidopsis)	COPS3	202078_at	2.79701	0.00312818	0.0969028	1.21091
1298	splicing factor, arginine/serine-rich 2	SFRS2	200754_x_at	2.81584	0.00312895	0.0968717	1.16646
1299	angiotensin I converting enzyme (peptidyl-dipeptidase A) 2	ACE2	222257_s_at	2.79437	0.00313029	0.0968582	1.82362
1300	mitochondrial ribosomal protein S17	MRPS17	218982_s_at	2.80596	0.00313121	0.0968321	1.22428
1301	activin A receptor, type IIA	ACVR2A	205327_s_at	2.79551	0.00313456	0.0968809	1.18535
1302	POC1 centriolar protein homolog A (Chlamydomonas)	POC1A	226355_at	2.81011	0.00313549	0.0968547	1.28432
1303	chromosome 9 open reading frame 140	C9orf140	225777_at	2.7976	0.00314424	0.0970703	1.27158
1304	rhomboid, veinlet-like 2 (Drosophila)	RHBDL2	219489_s_at	2.80246	0.00315127	0.0971775	1.46904
1305	proteasome (prosome, macropain) subunit, alpha type, 8	PSMA8	240091_at	2.81247	0.00315212	0.0971488	1.60877
1306	DEAH (Asp-Glu-Ala-His) box polypeptide 15	DHX15	201385_at	2.80714	0.00315641	0.0972263	1.15926
1307	succinate dehydrogenase complex, subunit C, integral membrane protein, 15kDa	SDHC	238056_at	2.78801	0.00315707	0.097192	1.2092
1308	transporter 2, ATP-binding cassette, sub-family B (MDR/TAP)	TAP2	204769_s_at	2.80555	0.00315771	0.0971569	1.37618
1309	tetraspanin 33	TSPAN33	225775_at	2.79408	0.00316241	0.0971376	1.257
1310	neuromedin B	NMB	205204_at	2.78703	0.00316937	0.0972422	1.28783
1311	peptidase M20 domain containing 2	PM20D2	225421_at	2.79438	0.00317531	0.0973696	1.59364
1312	tRNA methyltransferase 61 homolog B (S. cerevisiae)	TRMT61B	221229_s_at	2.79253	0.00317861	0.0974163	1.16216
1313	transmembrane protein 177	TMEM177	218897_at	2.78468	0.00318114	0.0974392	1.18231
1314	ring finger protein 126	RNF126	215031_x_at	2.80435	0.00318953	0.0975868	1.12965
1315	hypothetical protein LOC441869	LOC441869	230160_x_at	2.79259	0.00319314	0.0975881	1.39201
1316	runt-related transcription factor 3	RUNX3	204197_s_at	2.7887	0.00320108	0.0977215	1.40408
1317	S100 calcium binding protein A12	S100A12	205863_at	2.80404	0.00320469	0.0977771	1.52847
1318	zinc finger protein 146	ZNF146	200050_at	2.78898	0.00321291	0.0979186	1.21326
1319	chromosome 10 open reading frame 119	C10orf119	222464_s_at	2.78476	0.00322576	0.0982006	1.1658
1320	dynein, cytoplasmic 1, heavy chain 1	DYNC1H1	211928_at	2.78004	0.00322665	0.0981731	1.13694
1321	myelin protein zero-like 3	MPZL3	227747_at	2.79113	0.00323646	0.0983622	1.32061
1322	chromosome 12 open reading frame 55	C12orf55	1560426_at	2.81572	0.00325172	0.0987161	1.63478
1323	hypothetical protein LOC100287917	LOC100287917	209292_at*	2.77334	0.0032558	0.0987852	1.60127
1324	interleukin 7	IL7	206693_at	2.81606	0.00325664	0.0987558	1.65413
1325	5-methyltetrahydrofolate-homocysteine methyltransferase	MTR	203774_at	2.78992	0.00325954	0.0987891	1.17774
1326	serine/threonine kinase 3 (STE20 homolog, yeast)	STK3	204068_at	2.78604	0.00326903	0.0989669	1.27032
1327	chromosome 14 open reading frame 64	C14orf64	1560499_at	2.80435	0.00327108	0.0989741	1.51098
1328	small nuclear ribonucleoprotein polypeptide A'	SNRPA1	215722_s_at	2.80017	0.00327136	0.0989279	1.24028
1329	zinc finger protein 232	ZNF232	219123_at	2.77431	0.00327203	0.0988387	1.21736
1330	casein kinase 1, alpha 1	CSNK1A1	213860_x_at	2.77028	0.00328151	0.0990703	1.13187
1331	tetratricopeptide repeat domain 23	TTC23	240716_at	2.79023	0.0032852	0.0991272	1.52997
1332	eukaryotic translation initiation factor 2B, subunit 1 alpha, 26kDa	EIF2B1	201632_at	2.78764	0.0033002	0.0994152	1.14607
1333	solute carrier family 22 (organic cation transporter), member 1	SLC22A1	207201_s_at	2.77656	0.00330753	0.0994714	1.47857
1334	chromosome 20 open reading frame 7	C20orf7	227160_s_at	2.76602	0.00331044	0.0994495	1.16478
1335	signal peptidase complex subunit 3 homolog (S. cerevisiae)	SPCS3	218817_at	2.76304	0.00331726	0.0995999	1.17564
1336	mannosyl (alpha-1,3-)-glycoprotein beta-1,4-N-acetylglucosaminyltransferase, isozyme B	MGAT4B	224598_at	2.75944	0.00333043	0.0999403	1.16388
1337	chromosome 15 open reading frame 42	C15orf42	230021_at	2.80141	0.00333469	0.0999583	1.61552
1338	zinc finger protein 532	ZNF532	220617_s_at	2.76611	0.00333477	0.0999061	1.26397
1339	vacuolar protein sorting 26 homolog A (S. pombe)	VPS26A	201807_at	2.76222	0.00333628	0.0998967	1.14731
1340	ankyrin repeat domain 32	ANKRD32	223542_at	2.77116	0.00334202	0.100014	1.2049
1341	tumor protein p53 binding protein, 2	TP53BP2	203120_at	2.76903	0.00335605	0.100214	1.34834
1342	SON DNA binding protein	SON	213538_at	2.767	0.00335935	0.100203	1.11833
1343	hypothetical protein LOC100289490	LOC100289490	232299_at	2.75192	0.0033635	0.100272	1.31633
1344	Fas (TNFRSF6) associated factor 1	FAF1	224217_s_at	2.78016	0.00336795	0.10035	1.20785
1345	G-protein signaling modulator 2 (AGS3-like, C. elegans)	GPSM2	205240_at	2.77242	0.00337005	0.100358	1.35229
1346	zinc finger, RAN-binding domain containing 1	ZRANB1	225138_at	2.75594	0.00337451	0.100436	1.12626
1347	Fas apoptotic inhibitory molecule	FAIM	220643_s_at	2.77849	0.00337829	0.100385	1.23363
1348	transmembrane protein with EGF-like and two follistatin-like domains 1	TMEFF1	205123_s_at	2.78602	0.0033819	0.100437	1.67266
1349	KIAA1549	KIAA1549	223575_at	2.77436	0.00338583	0.100445	1.32119
1350	D-tyrosyl-tRNA deacylase 1 homolog (S. cerevisiae)	DTD1	234107_s_at	2.76495	0.00338597	0.100395	1.23373
1351	Nedd4 family interacting protein 2	NDFIP2	224799_at	2.76264	0.003391	0.100489	1.19619
1352	MRE11 meiotic recombination 11 homolog A (S. cerevisiae)	MRE11A	205395_s_at	2.77853	0.00339344	0.100453	1.24756
1353	chromosome 19 open reading frame 2	C19orf2	214173_x_at	2.75605	0.003394	0.100415	1.23645
1354	chromosome 21 open reading frame 33	C21orf33	202217_at	2.76786	0.00340801	0.100666	1.15692
1355	ADP-ribosylation factor-like 5B	ARL5B	242727_at	2.76679	0.00340962	0.100659	1.30557
1356	hypothetical protein LOC441528	LOC441528	1558045_a_at	2.78938	0.00341266	0.100695	1.45385
1357	katanin p60 (ATPase-containing) subunit A 1	KATNA1	205526_s_at	2.77149	0.00341579	0.100733	1.23232
1358	phospholipase A2-activating protein	PLAA	209533_s_at	2.74399	0.0034222	0.100813	1.18058
1359	hypothetical protein LOC100287697	LOC100287697	60471_at	2.77456	0.00343091	0.101015	1.21267
1360	N-ethylmaleimide-sensitive factor attachment protein, gamma	NAPG	210048_at	2.77062	0.00343538	0.101038	1.2135
1361	tryptophan 2,3-dioxygenase	TDO2	205943_at	2.75212	0.00344443	0.10125	1.51675
1362	forkhead box N3	FOXN3	230790_x_at	2.76949	0.00345392	0.101365	1.26639
1363	translocase of inner mitochondrial membrane 44 homolog (yeast)	TIMM44	203092_at	2.75403	0.00345781	0.10137	1.19917
1364	3-hydroxyisobutyrate dehydrogenase	HIBADH	234452_at	2.78571	0.00345788	0.101318	1.57121
1365	tubulin, gamma complex associated protein 3	TUBGCP3	203690_at	2.76725	0.00346167	0.101375	1.21637
1366	5'-nucleotidase domain containing 4	NT5DC4	1562020_s_at	2.77294	0.00346887	0.101531	1.65362
1367	UDP-glucose glycoprotein glucosyltransferase 1	UGGT1	218257_s_at	2.76262	0.0034902	0.101937	1.17036
1368	l(3)mbt-like 3 (Drosophila)	L3MBTL3	229393_at	2.76874	0.00349253	0.101951	1.26129
1369	kallikrein-related peptidase 8	KLK8	206125_s_at	2.75133	0.00349765	0.102046	1.63205
1370	La ribonucleoprotein domain family, member 1	LARP1	212137_at	2.75784	0.0035023	0.102127	1.13507
1371	mitochondrial ribosomal protein L19	MRPL19	203465_at	2.7562	0.00350704	0.102211	1.25035
1372	solute carrier family 30 (zinc transporter), member 6	SLC30A6	226161_at	2.74764	0.0035107	0.102208	1.13197
1373	chromosome 15 open reading frame 52	C15orf52	227272_at	2.78267	0.00351731	0.102347	1.60368
1374	golgi SNAP receptor complex member 1	GOSR1	213021_at	2.7412	0.00351768	0.102303	1.21355
1375	splicing factor, arginine/serine-rich 1	SFRS1	208863_s_at	2.77254	0.00353078	0.10252	1.19313
1376	MTERF domain containing 1	MTERFD1	219363_s_at	2.75377	0.00353447	0.102518	1.25733
1377	doublesex and mab-3 related transcription factor 1	DMRT1	220493_at	2.7492	0.00355935	0.103021	1.63145
1378	arginine and glutamate rich 1	ARGLU1	218067_s_at	2.75931	0.00356205	0.103045	1.25521
1379	acetyl-CoA acyltransferase 2	ACAA2	202003_s_at	2.75434	0.00357477	0.103195	1.31547
1380	family with sequence similarity 171, member A1	FAM171A1	212771_at	2.74905	0.00358438	0.103417	1.46157
1381	GATA binding protein 6	GATA6	210002_at	2.75121	0.00359377	0.103579	1.41846
1382	coiled-coil domain containing 124	CCDC124	225454_at	2.7418	0.00360152	0.103693	1.17054
1383	CTTNBP2 N-terminal like	CTTNBP2NL	226000_at	2.75581	0.00360876	0.103847	1.2538
1384	RAR-related orphan receptor A	RORA	210479_s_at	2.74844	0.00361506	0.103973	1.22062
1385	RNA binding motif protein 28	RBM28	218593_at	2.75986	0.00362368	0.104167	1.19955
1386	enhancer of yellow 2 homolog (Drosophila)	ENY2	218482_at	2.74471	0.00362483	0.104145	1.24478
1387	phosphoglucomutase 1	PGM1	201968_s_at	2.76184	0.00362624	0.104131	1.30096
1388	forkhead box M1	FOXM1	202580_x_at	2.75222	0.00362666	0.104088	1.48119
1389	HBS1-like (S. cerevisiae)	HBS1L	209314_s_at	2.75546	0.00363291	0.104104	1.32743
1390	potassium channel tetramerisation domain containing 15	KCTD15	222668_at	2.76574	0.00363446	0.104093	1.4337
1391	chromodomain helicase DNA binding protein 7	CHD7	218829_s_at	2.75812	0.00363784	0.104136	1.35324
1392	WNK lysine deficient protein kinase 3	WNK3	232282_at	2.75314	0.00364065	0.103998	1.73672
1393	sterol O-acyltransferase 1	SOAT1	221561_at	2.74243	0.00365279	0.104291	1.35864
1394	chromosome 14 open reading frame 2	C14orf2	210532_s_at	2.75413	0.00366379	0.104386	1.19004
1395	SKI-like oncogene	SKIL	206675_s_at	2.74657	0.00366819	0.104458	1.29551
1396	DEAD (Asp-Glu-Ala-Asp) box polypeptide 59	DDX59	228385_at	2.75991	0.00367522	0.104494	1.25234
1397	CREB/ATF bZIP transcription factor	CREBZF	202978_s_at	2.74387	0.00367904	0.104549	1.21217
1398	TAF4b RNA polymerase II, TATA box binding protein (TBP)-associated factor, 105kDa	TAF4B	235020_at	2.73938	0.00368451	0.104541	1.36174
1399	IMP2 inner mitochondrial membrane peptidase-like (S. cerevisiae)	IMMP2L	216564_at	2.74411	0.00368552	0.104515	1.49687
1400	spermatogenesis associated 5	SPATA5	241546_at	2.76321	0.00369122	0.104569	1.38146
1401	armadillo repeat containing 8	ARMC8	219094_at	2.76917	0.00369331	0.104574	1.32269
1402	opioid growth factor receptor-like 1	OGFRL1	226810_at	2.74089	0.00369383	0.104534	1.28357
1403	hypothetical protein LOC286434	LOC286434	222196_at	2.758	0.00369554	0.104528	1.58956
1404	jun oncogene	JUN	201464_x_at	2.7512	0.00370241	0.104669	1.27901
1405	elongation of very long chain fatty acids (FEN1/Elo2, SUR4/Elo3, yeast)-like 4	ELOVL4	219532_at	2.74471	0.0037029	0.104628	1.63113
1406	calcium/calmodulin-dependent protein kinase II delta	CAMK2D	228555_at	2.73826	0.00370313	0.104581	1.25398
1407	progestagen-associated endometrial protein	PAEP	206859_s_at	2.74121	0.00370424	0.104558	1.5403
1408	chromosome 17 open reading frame 96	C17orf96	228066_at	2.73176	0.00370764	0.1046	1.63863
1409	centrosomal protein 152kDa	CEP152	239413_at	2.73682	0.00371062	0.10463	1.23489
1410	ring finger protein 17	RNF17	224383_at	2.75016	0.00371149	0.104601	1.70609
1411	mitochondrial ribosomal protein S6	MRPS6	224919_at	2.73483	0.00371929	0.104767	1.22076
1412	chromatin licensing and DNA replication factor 1	CDT1	228868_x_at	2.7447	0.00372516	0.104878	1.39054
1413	mitochondrial ribosomal protein L1	MRPL1	223154_at	2.73778	0.00373034	0.10497	1.19321
1414	major facilitator superfamily domain containing 2A	MFSD2A	225316_at	2.74552	0.00373073	0.104927	1.80037
1415	regulator of G-protein signaling 2, 24kDa	RGS2	202388_at	2.72614	0.00374649	0.105208	1.41423
1416	replication factor C (activator 1) 5, 36.5kDa	RFC5	203209_at	2.74374	0.00374802	0.105197	1.21978
1417	transmembrane protein 208	TMEM208	221597_s_at	2.74311	0.00375028	0.105206	1.18916
1418	peroxiredoxin 5	PRDX5	1560587_s_at	2.74104	0.00375336	0.105238	1.17733
1419	gasdermin C	GSDMC	234305_s_at	2.74523	0.00375812	0.105264	1.38806
1420	DEAD (Asp-Glu-Ala-Asp) box polypeptide 49	DDX49	210811_s_at	2.73218	0.00376841	0.105498	1.17599
1421	poly(rC) binding protein 3	PCBP3	205663_at	2.74586	0.003783	0.105744	1.5333
1422	solute carrier family 2 (facilitated glucose/fructose transporter), member 5	SLC2A5	204430_s_at	2.74674	0.0037836	0.105707	1.50135
1423	cysteinyl-tRNA synthetase	CARS	202402_s_at	2.72323	0.00378755	0.105709	1.17151
1424	RRN3 RNA polymerase I transcription factor homolog (S. cerevisiae)	RRN3	222204_s_at	2.74388	0.00379233	0.105735	1.21206
1425	FAST kinase domains 2	FASTKD2	216996_s_at	2.72626	0.00379685	0.105807	1.15384
1426	high-mobility group nucleosome binding domain 1	HMGN1	200944_s_at	2.72292	0.0038018	0.105891	1.14486
1427	transducin-like enhancer of split 1 (E(sp1) homolog, Drosophila)	TLE1	228284_at	2.72576	0.00380426	0.105905	1.36608
1428	myotubularin related protein 2	MTMR2	203211_s_at	2.73133	0.00380878	0.105923	1.26432
1429	mediator complex subunit 20	MED20	212872_s_at	2.72536	0.00383186	0.106511	1.13932
1430	retinoic acid receptor responder (tazarotene induced) 1	RARRES1	206392_s_at	2.72204	0.0038332	0.106494	1.85663
1431	malignant T cell amplified sequence 1	MCTS1	218163_at	2.73586	0.00384344	0.106724	1.21137
1432	zinc finger RNA binding protein	ZFR	201857_at	2.71243	0.00390016	0.10808	1.12245
1433	PTK7 protein tyrosine kinase 7	PTK7	207011_s_at	2.7279	0.00390565	0.108122	1.36321
1434	VAMP (vesicle-associated membrane protein)-associated protein A, 33kDa	VAPA	208780_x_at	2.7238	0.00390693	0.108103	1.14126
1435	adenine phosphoribosyltransferase	APRT	203219_s_at	2.73349	0.003909	0.108106	1.273
1436	ubiquitin-like with PHD and ring finger domains 1	UHRF1	225655_at	2.7379	0.00390976	0.108017	1.37788
1437	lysine (K)-specific demethylase 2B	KDM2B	226215_s_at	2.72948	0.00391482	0.108102	1.19809
1438	hypothetical LOC644135	LOC644135	1559124_at	2.7211	0.00391926	0.108061	1.54994
1439	transmembrane protein 117	TMEM117	223594_at	2.73069	0.00391978	0.108021	1.41437
1440	phospholipid scramblase 1	PLSCR1	202430_s_at	2.72363	0.00393531	0.108395	1.33451
1441	RAD52 motif 1	RDM1	239169_at	2.73229	0.00393854	0.108429	1.48302
1442	MAX dimerization protein 3	MXD3	221250_s_at	2.7323	0.00393988	0.108411	1.40612
1443	non-protein coding RNA 171	NCRNA00171	234114_at	2.73161	0.00394007	0.108362	1.5339
1444	myotubularin related protein 6	MTMR6	214429_at	2.7138	0.0039521	0.108529	1.23211
1445	bicaudal D homolog 2 (Drosophila)	BICD2	212702_s_at	2.71476	0.00395599	0.108581	1.17645
1446	WSC domain containing 1	WSCD1	213157_s_at	2.71855	0.00395692	0.108552	1.38902
1447	myocyte enhancer factor 2A	MEF2A	212535_at	2.71038	0.003957	0.1085	1.17972
1448	chromosome 12 open reading frame 11	C12orf11	221652_s_at	2.71028	0.00397206	0.108749	1.23271
1449	zinc finger protein 292	ZNF292	212366_at	2.71696	0.00397825	0.108864	1.21745
1450	natriuretic peptide receptor C/guanylate cyclase C (atrionatriuretic peptide receptor C)	NPR3	219790_s_at	2.70269	0.00398753	0.109064	1.61986
1451	McKusick-Kaufman syndrome	MKKS	222530_s_at	2.71526	0.00399295	0.109157	1.22578
1452	chromosome 21 open reading frame 89	C21orf89	240009_at	2.70845	0.00399557	0.109174	1.23442
1453	translocase of outer mitochondrial membrane 5 homolog (yeast)	TOMM5	228053_s_at	2.70111	0.00400817	0.109464	1.21252
1454	transforming growth factor, alpha	TGFA	205016_at	2.6919	0.00401351	0.109555	1.40006
1455	actin related protein 2/3 complex, subunit 5, 16kDa	ARPC5	211963_s_at	2.71544	0.00401936	0.109605	1.16703
1456	hypothetical locus LOC401237	FLJ22536	229280_s_at	2.70773	0.00402967	0.109832	1.32552
1457	ADAM metallopeptidase domain 19 (meltrin beta)	ADAM19	209765_at	2.70277	0.00403029	0.109794	1.21088
1458	cysteine and histidine-rich domain (CHORD)-containing 1	CHORDC1	218566_s_at	2.70487	0.00403158	0.109774	1.23157
1459	suppressor of zeste 12 homolog (Drosophila)	SUZ12	212287_at	2.69568	0.00405459	0.110346	1.19474
1460	protein kinase, cAMP-dependent, catalytic, beta	PRKACB	202741_at	2.71568	0.00405973	0.110431	1.42359
1461	SUMO1/sentrin specific peptidase 6	SENP6	202318_s_at	2.71837	0.00406546	0.110532	1.16595
1462	protocadherin beta 8	PCDHB8	221319_at	2.7259	0.0040751	0.110739	1.78362
1463	protein phosphatase 1, catalytic subunit, gamma isozyme	PPP1CC	200726_at	2.71732	0.00407791	0.11076	1.15759
1464	motile sperm domain containing 1	MOSPD1	218853_s_at	2.70123	0.00407853	0.110722	1.16247
1465	V-set domain containing T cell activation inhibitor 1	VTCN1	219768_at	2.72287	0.00408458	0.110666	2.06939
1466	acyl-CoA thioesterase 8	ACOT8	236514_at	2.70356	0.00408722	0.110683	1.25816
1467	Sin3A-associated protein, 30kDa	SAP30	204899_s_at	2.71598	0.00408762	0.110639	1.36241
1468	tubulin, beta 2A	TUBB2A	204141_at	2.70972	0.0040877	0.110586	1.31934
1469	regulator of G-protein signaling 3	RGS3	203823_at	2.7012	0.00408975	0.110587	1.14882
1470	exportin 1 (CRM1 homolog, yeast)	XPO1	208775_at	2.71168	0.00408987	0.110536	1.16582
1471	UBX domain protein 4	UBXN4	212006_at	2.69749	0.00409173	0.110531	1.13021
1472	ATP synthase, H+ transporting, mitochondrial F1 complex, O subunit	ATP5O	216954_x_at	2.70988	0.00409776	0.11064	1.15088
1473	zinc finger protein 664	ZNF664	1569936_a_at	2.70684	0.00411628	0.111085	1.4857
1474	tweety homolog 1 (Drosophila)	TTYH1	219415_at	2.69072	0.00412078	0.111151	1.90482
1475	minichromosome maintenance complex component 7	MCM7	210983_s_at	2.70758	0.00412345	0.111168	1.33904
1476	chromosome 19 open reading frame 12	C19orf12	223983_s_at	2.6816	0.00412568	0.111174	1.18605
1477	aldolase C, fructose-bisphosphate	ALDOC	202022_at	2.70936	0.00413468	0.111361	1.46509
1478	lysozyme G-like 1	LYG1	236706_at	2.71185	0.00413695	0.111368	1.39368
1479	putative homeodomain transcription factor 2	PHTF2	215286_s_at	2.70477	0.00414368	0.111439	1.25845
1480	hypothetical protein LOC220906	LOC220906	233013_x_at	2.69332	0.00414588	0.111443	1.12659
1481	chromosome 3 open reading frame 1	C3orf1	223004_s_at	2.70973	0.00415119	0.111531	1.20062
1482	succinate-CoA ligase, alpha subunit	SUCLG1	217874_at	2.69552	0.00416216	0.111661	1.16175
1483	REST corepressor 1	RCOR1	212612_at	2.69579	0.00420157	0.112443	1.19353
1484	argininosuccinate synthase 1	ASS1	207076_s_at	2.69538	0.00420212	0.112402	1.64601
1485	ATP-binding cassette, sub-family E (OABP), member 1	ABCE1	201873_s_at	2.69761	0.00421067	0.112576	1.17941
1486	caveolin 2	CAV2	213426_s_at	2.70197	0.00421314	0.112587	1.35967
1487	3-hydroxy-3-methylglutaryl-CoA reductase	HMGCR	202539_s_at	2.6972	0.00421656	0.112569	1.17972
1488	transmembrane protein 138	TMEM138	223113_at	2.69052	0.00422031	0.112614	1.19828
1489	CCR4-NOT transcription complex, subunit 6	CNOT6	222476_at	2.68962	0.00422613	0.112714	1.20642
1490	aquaporin 9	AQP9	205568_at	2.69813	0.00422848	0.112722	1.83808
1491	enhancer of polycomb homolog 1 (Drosophila)	EPC1	238633_at	2.70041	0.00423134	0.112743	1.30171
1492	transmembrane protein 165	TMEM165	218095_s_at	2.69021	0.00423437	0.112769	1.17334
1493	methylthioadenosine phosphorylase	MTAP	204956_at	2.67132	0.00424167	0.112908	1.2154
1494	activating signal cointegrator 1 complex subunit 1	ASCC1	219336_s_at	2.68385	0.00424219	0.112812	1.17276
1495	fms-related tyrosine kinase 1 (vascular endothelial growth factor/vascular permeability factor receptor)	FLT1	226498_at	2.70216	0.00424766	0.112903	1.35559
1496	cyclin-dependent kinase 16	CDK16	208823_s_at	2.68659	0.00426734	0.113371	1.17443
1497	platelet-activating factor acetylhydrolase 1b, regulatory subunit 1 (45kDa)	PAFAH1B1	200815_s_at	2.69075	0.00426832	0.113342	1.22962
1498	DEK oncogene	DEK	200934_at	2.68329	0.00427506	0.113466	1.24605
1499	IGYY565	LOC100130428	236059_at	2.70561	0.00428196	0.113593	1.22732
1500	frataxin	FXN	205565_s_at	2.68505	0.00428748	0.113685	1.19635
1501	pirin (iron-binding nuclear protein)	PIR	207469_s_at	2.68761	0.00429192	0.113747	1.37201
1502	ferredoxin 1	FDX1	203647_s_at	2.69209	0.00429525	0.113781	1.21585
1503	RCD1 required for cell differentiation1 homolog (S. pombe)	RQCD1	1553510_s_at	2.68646	0.0043059	0.113842	1.20429
1504	NADH dehydrogenase (ubiquinone) 1 beta subcomplex, 9, 22kDa	NDUFB9	222992_s_at	2.69465	0.00431277	0.113914	1.24951
1505	osteoclast stimulating factor 1	OSTF1	204479_at	2.6782	0.00431319	0.113869	1.14955
1506	cyclic nucleotide gated channel alpha 1	CNGA1	206417_at	2.68335	0.00432346	0.113975	1.40798
1507	LMBR1 domain containing 2	LMBRD2	238978_at	2.69968	0.00433057	0.114108	1.68908
1508	nuclear prelamin A recognition factor	NARF	219862_s_at	2.68504	0.00433222	0.114096	1.25267
1509	bactericidal/permeability-increasing protein	BPI	205557_at	2.67455	0.00433735	0.114176	1.57487
1510	solute carrier family 16, member 3 (monocarboxylic acid transporter 4)	SLC16A3	217691_x_at	2.6802	0.00434086	0.114159	1.14149
1511	solute carrier family 35, member C1	SLC35C1	218485_s_at	2.69469	0.00434185	0.11413	1.23408
1512	chromosome 1 open reading frame 174	C1orf174	222000_at	2.67578	0.00434447	0.114089	1.12623
1513	poliovirus receptor	PVR	212662_at	2.66346	0.00434532	0.114057	1.25851
1514	SMT3 suppressor of mif two 3 homolog 1 (S. cerevisiae)	SUMO1	208761_s_at	2.674	0.00435338	0.114214	1.13285
1515	origin recognition complex, subunit 4-like (yeast)	ORC4L	203351_s_at	2.68577	0.00435808	0.114282	1.16939
1516	TGFB-induced factor homeobox 2	TGIF2	218724_s_at	2.68565	0.00435866	0.114242	1.20964
1517	presenilin associated, rhomboid-like	PARL	218271_s_at	2.67065	0.00437028	0.114437	1.15902
1518	chromosome 13 open reading frame 28	C13orf28	231405_at	2.67036	0.00438869	0.114809	1.29286
1519	chemokine (C-C motif) ligand 2	CCL2	216598_s_at	2.67567	0.00439634	0.114735	1.48543
1520	malate dehydrogenase 1, NAD (soluble)	MDH1	200978_at	2.68884	0.00439841	0.114734	1.18803
1521	chemokine-like receptor 1	CMKLR1	207652_s_at	2.70407	0.00439988	0.114718	1.62888
1522	CTD (carboxy-terminal domain, RNA polymerase II, polypeptide A) small phosphatase like 2	CTDSPL2	223271_s_at	2.67992	0.00441098	0.114843	1.17519
1523	chemokine (C-C motif) ligand 7	CCL7	208075_s_at	2.68353	0.00442052	0.114927	1.75103
1524	chromosome 5 open reading frame 23	C5orf23	219054_at	2.67677	0.00443227	0.115178	1.50118
1525	BCL2-like 12 (proline rich)	BCL2L12	233110_s_at	2.68927	0.00443741	0.115257	1.22933
1526	placenta-specific 2 (non-protein coding)	PLAC2	244374_at	2.66736	0.00444543	0.11541	1.43741
1527	proteoglycan 2, bone marrow (natural killer cell activator, eosinophil granule major basic protein)	PRG2	211743_s_at	2.6722	0.00444997	0.115473	1.47898
1528	DNA cross-link repair 1B (PSO2 homolog, S. cerevisiae)	DCLRE1B	222889_at	2.68467	0.00445491	0.115547	1.21321
1529	apoptosis-inducing factor, mitochondrion-associated, 1	AIFM1	205512_s_at	2.67939	0.00445721	0.115551	1.18877
1530	PAK1 interacting protein 1	PAK1IP1	218886_at	2.66805	0.00445728	0.115498	1.21519
1531	X-ray repair complementing defective repair in Chinese hamster cells 5 (double-strand-break rejoining)	XRCC5	208642_s_at	2.66721	0.00446039	0.115524	1.1193
1532	actinin, alpha 1	ACTN1	211160_x_at	2.66405	0.00447389	0.11571	1.25369
1533	lanosterol synthase (2,3-oxidosqualene-lanosterol cyclase)	LSS	202245_at	2.66501	0.00447508	0.115686	1.2198
1534	golgi glycoprotein 1	GLG1	214730_s_at	2.68683	0.00448066	0.115775	1.18911
1535	spermidine/spermine N1-acetyltransferase 1	SAT1	203455_s_at	2.67191	0.00448839	0.115865	1.18688
1536	nudix (nucleoside diphosphate linked moiety X)-type motif 3	NUDT3	221579_s_at	2.66133	0.0044893	0.115834	1.12329
1537	UBX domain protein 7	UBXN7	217100_s_at	2.66306	0.00449701	0.115978	1.1491
1538	CD80 molecule	CD80	207176_s_at	2.69367	0.00449726	0.11593	1.22567
1539	cytosolic thiouridylase subunit 2 homolog (S. pombe)	CTU2	226410_at	2.6804	0.00449873	0.115913	1.24159
1540	transforming growth factor, beta receptor 1	TGFBR1	224793_s_at	2.67532	0.00451213	0.116204	1.26101
1541	cell division cycle 20 homolog (S. cerevisiae)	CDC20	202870_s_at	2.67213	0.00451389	0.116194	1.43922
1542	lectin, galactoside-binding, soluble, 12	LGALS12	223828_s_at	2.65535	0.0045188	0.116211	1.68219
1543	SH2 domain containing 2A	SH2D2A	207351_s_at	2.68068	0.0045197	0.11618	1.41552
1544	ATPase, H+ transporting, lysosomal 31kDa, V1 subunit E2	ATP6V1E2	1552286_at	2.68258	0.00452376	0.11623	1.29884
1545	checkpoint with forkhead and ring finger domains	CHFR	218803_at	2.66422	0.00452756	0.116273	1.17419
1546	dual specificity phosphatase 12	DUSP12	218576_s_at	2.67131	0.00453209	0.116334	1.20025
1547	apoptosis inhibitor 5	API5	214960_at	2.66884	0.00453212	0.11628	1.20002
1548	asp (abnormal spindle) homolog, microcephaly associated (Drosophila)	ASPM	232238_at	2.66599	0.0045417	0.116472	1.38155
1549	transmembrane protein 182	TMEM182	238867_at	2.68402	0.0045448	0.116496	1.27527
1550	sigma non-opioid intracellular receptor 1	SIGMAR1	201692_at	2.65751	0.00454548	0.116459	1.22885
1551	transcription factor EC	TFEC	232383_at	2.692	0.00456953	0.116856	1.49367
1552	protein phosphatase 2, regulatory subunit B', alpha	PPP2R5A	202186_x_at	2.6708	0.00457682	0.116988	1.60133
1553	centrosomal protein 170kDa	CEP170	212746_s_at	2.65568	0.00457709	0.11694	1.18895
1554	kinesin family member 11	KIF11	204444_at	2.66761	0.00457725	0.11689	1.27754
1555	acyl-CoA synthetase medium-chain family member 3	ACSM3	205942_s_at	2.66642	0.00457847	0.116866	1.64366
1556	ATP synthase, H+ transporting, mitochondrial F1 complex, gamma polypeptide 1	ATP5C1	205711_x_at	2.66652	0.00459152	0.117036	1.1812
1557	nuclear factor (erythroid-derived 2)-like 3	NFE2L3	236471_at	2.67532	0.00459392	0.117042	1.48503
1558	ets variant 7	ETV7	221680_s_at	2.66496	0.00459982	0.117138	1.23662
1559	SRY (sex determining region Y)-box 2	SOX2	213722_at	2.65224	0.00461392	0.117388	1.44736
1560	WEE1 homolog (S. pombe)	WEE1	212533_at	2.66657	0.00461958	0.117477	1.21809
1561	mature T-cell proliferation 1	MTCP1	216862_s_at*	2.65638	0.00462553	0.117519	1.18507
1562	mature T-cell proliferation 1 neighbor	MTCP1NB	216862_s_at*	2.65638	0.00462553	0.117519	1.18507
1563	WD repeat domain 75	WDR75	224721_at	2.66014	0.00464235	0.117837	1.19188
1564	DNA-damage-inducible transcript 3	DDIT3	209383_at	2.66491	0.00464574	0.117868	1.20377
1565	ubiquitin-like modifier activating enzyme 2	UBA2	201177_s_at	2.65451	0.0046537	0.118015	1.16628
1566	acrosomal vesicle protein 1	ACRV1	207991_x_at	2.66844	0.00465862	0.118031	1.45518
1567	high-mobility group 20B	HMG20B	213966_at	2.67274	0.00465986	0.118007	1.57153
1568	mitochondrial ribosome recycling factor	MRRF	225126_at	2.63923	0.004666	0.118108	1.14008
1569	LEM domain containing 3	LEMD3	218604_at	2.64761	0.00466692	0.118077	1.13701
1570	Rap guanine nucleotide exchange factor (GEF) 2	RAPGEF2	203097_s_at	2.65181	0.00467297	0.118121	1.16996
1571	ubiquitin-like modifier activating enzyme 1	UBA1	200964_at	2.66603	0.00467838	0.118203	1.15218
1572	endoplasmic reticulum protein 44	ERP44	208959_s_at	2.64275	0.00468778	0.118276	1.14905
1573	jerky homolog (mouse)	JRK	1554916_a_at	2.67643	0.00468958	0.118267	1.49595
1574	chromosome 6 open reading frame 153	C6orf153	225788_at	2.65622	0.0046917	0.118266	1.16471
1575	hypothetical gene supported by BC040853	LOC440028	1562606_a_at	2.6509	0.00470242	0.118427	1.48473
1576	Ly1 antibody reactive homolog (mouse)	LYAR	223414_s_at	2.66283	0.00470401	0.118412	1.16185
1577	chromosome 7 open reading frame 68	C7orf68	218507_at	2.65967	0.00471399	0.1185	1.30863
1578	nuclear factor of kappa light polypeptide gene enhancer in B-cells inhibitor-like 2	NFKBIL2	1558329_at	2.67113	0.00471599	0.118496	1.5899
1579	testis specific protein, Y-linked 1	TSPY1	217160_at	2.64534	0.00472191	0.118481	1.2732
1580	eukaryotic translation initiation factor 1A, X-linked	EIF1AX	201016_at	2.66101	0.00472912	0.118553	1.18526
1581	zinc and ring finger 1	ZNRF1	225959_s_at	2.64617	0.0047307	0.118538	1.18544
1582	trimethylguanosine synthase homolog (S. cerevisiae)	TGS1	219231_at	2.64456	0.00473397	0.118566	1.16822
1583	zinc finger protein 710	ZNF710	239700_at	2.66417	0.00473575	0.118556	1.44033
1584	histidine triad nucleotide binding protein 3	HINT3	226537_at	2.66443	0.00474291	0.118627	1.32065
1585	M-phase phosphoprotein 6	MPHOSPH6	203740_at	2.65094	0.0047448	0.11862	1.36045
1586	tyrosyl-DNA phosphodiesterase 1	TDP1	219715_s_at	2.65284	0.004757	0.118871	1.16145
1587	keratin 86	KRT86	215189_at	2.64101	0.00476408	0.118993	1.42137
1588	ERGIC and golgi 2	ERGIC2	226422_at	2.65259	0.00477044	0.119098	1.23325
1589	sphingomyelin synthase 1	SGMS1	212989_at	2.64348	0.00477355	0.119121	1.23399
1590	vesicle transport through interaction with t-SNAREs homolog 1A (yeast)	VTI1A	235923_at	2.63369	0.00477967	0.119111	1.12629
1591	mastermind-like 2 (Drosophila)	MAML2	235457_at	2.64511	0.00477988	0.119007	1.32911
1592	ZW10 interactor	ZWINT	204026_s_at	2.65936	0.00478499	0.119026	1.348
1593	chaperonin containing TCP1, subunit 8 (theta)	CCT8	200873_s_at	2.64371	0.00478569	0.118989	1.1596
1594	chloride channel accessory 2	CLCA2	206164_at	2.63987	0.00478772	0.118986	2.17405
1595	activating transcription factor 4 (tax-responsive enhancer element B67)	ATF4	200779_at	2.64818	0.00478985	0.118985	1.18009
1596	MORC family CW-type zinc finger 3	MORC3	213000_at	2.64813	0.00479121	0.11891	1.17198
1597	solute carrier family 35 (UDP-galactose transporter), member A2	SLC35A2	209326_at	2.64173	0.00479447	0.118937	1.18263
1598	DCN1, defective in cullin neddylation 1, domain containing 4 (S. cerevisiae)	DCUN1D4	212851_at	2.64698	0.00479738	0.118848	1.17765
1599	matrilin 4	MATN4	207123_s_at	2.64879	0.00480023	0.118864	1.39345
1600	paraspeckle component 1	PSPC1	226574_at	2.64695	0.00480977	0.119047	1.16998
1601	strawberry notch homolog 1 (Drosophila)	SBNO1	218737_at	2.64839	0.0048182	0.119201	1.23484
1602	mitochondrial ribosomal protein L9	MRPL9	209609_s_at	2.63915	0.00482313	0.119269	1.17685
1603	armadillo repeat containing 1	ARMC1	218185_s_at	2.637	0.0048327	0.119344	1.1694
1604	adenosine kinase	ADK	204119_s_at	2.63562	0.0048333	0.119305	1.21779
1605	peroxidasin homolog (Drosophila)	PXDN	212012_at	2.64223	0.00483638	0.119327	1.3241
1606	hypothetical protein FLJ36031	FLJ36031	229521_at	2.64498	0.00486653	0.119801	1.28301
1607	angiogenic factor with G patch and FHA domains 1	AGGF1	210710_at	2.62647	0.00487506	0.119903	1.23889
1608	similar to hCG1790188	LOC100287689	243665_s_at	2.64126	0.00488776	0.119999	1.67628
1609	solute carrier family 25, member 46	SLC25A46	212833_at	2.63541	0.00488892	0.119974	1.14995
1610	lysine (K)-specific demethylase 3A	KDM3A	212689_s_at	2.64205	0.0048943	0.120052	1.19541
1611	chemokine (C-X-C motif) ligand 11	CXCL11	210163_at	2.64062	0.00489662	0.120055	1.79551
1612	RNA (guanine-7-) methyltransferase	RNMT	202683_s_at	2.63051	0.00489974	0.120024	1.15225
1613	ureidopropionase, beta	UPB1	220507_s_at	2.64527	0.00490002	0.119977	1.54374
1614	Josephin domain containing 1	JOSD1	201751_at	2.64115	0.00490402	0.120021	1.20762
1615	exostosin 2	EXT2	202012_s_at	2.64278	0.0049072	0.120045	1.20289
1616	orofacial cleft 1 candidate 1	OFCC1	1565065_at	2.63738	0.00490763	0.120002	1.41793
1617	PL-5283 protein	PL-5283	238273_at	2.64716	0.00491374	0.120044	1.48662
1618	vimentin	VIM	1555938_x_at	2.66048	0.00491889	0.120063	1.43872
1619	THO complex 1	THOC1	204064_at	2.63506	0.00492029	0.120043	1.18158
1620	FAT tumor suppressor homolog 1 (Drosophila)	FAT1	201579_at	2.63491	0.0049207	0.12	1.36052
1621	steroid-5-alpha-reductase, alpha polypeptide 1 (3-oxo-5 alpha-steroid delta 4-dehydrogenase alpha 1)	SRD5A1	204675_at	2.63407	0.00493134	0.120206	1.42801
1622	proteasome (prosome, macropain) assembly chaperone 4	PSMG4	228217_s_at	2.63324	0.0049327	0.120185	1.22618
1623	hypothetical LOC645323	LOC645323	238850_at	2.64134	0.0049369	0.12018	1.78601
1624	mitochondrial ribosomal protein L48	MRPL48	218281_at	2.63697	0.00495311	0.120414	1.21375
1625	UDP-glucose pyrophosphorylase 2	UGP2	205480_s_at	2.63643	0.00496189	0.120574	1.20237
1626	CDC14 cell division cycle 14 homolog B (S. cerevisiae)	CDC14B	208022_s_at	2.63501	0.00496542	0.120606	1.26378
1627	chromosome X open reading frame 38	CXorf38	230532_at	2.63996	0.00496947	0.120651	1.17984
1628	leucine-rich repeat kinase 2	LRRK2	229584_at	2.6378	0.00497385	0.120703	1.40143
1629	tubulin tyrosine ligase-like family, member 4	TTLL4	203702_s_at	2.64192	0.00497947	0.120733	1.57819
1630	chaperonin containing TCP1, subunit 4 (delta)	CCT4	200877_at	2.63109	0.0049899	0.120878	1.16585
1631	slingshot homolog 2 (Drosophila)	SSH2	226080_at	2.6342	0.00499031	0.120835	1.20338
1632	zinc finger, BED-type containing 4	ZBED4	204799_at	2.6336	0.00499093	0.120796	1.23684
1633	family with sequence similarity 160, member A1	FAM160A1	242687_at	2.63832	0.00499324	0.120799	1.25202
1634	radixin	RDX	212398_at	2.63268	0.00499454	0.120777	1.24419
1635	MOB1, Mps One Binder kinase activator-like 1B (yeast)	MOBKL1B	201298_s_at	2.63379	0.0050016	0.120894	1.19046
1636	spinster homolog 2 (Drosophila)	SPNS2	225671_at	2.63883	0.00502059	0.121246	1.28321
1637	inhibitor of DNA binding 2, dominant negative helix-loop-helix protein	ID2	213931_at	2.61507	0.00502448	0.121286	1.32684
1638	transmembrane protein 68	TMEM68	227936_at	2.62306	0.00502684	0.12129	1.2336
1639	DSN1, MIND kinetochore complex component, homolog (S. cerevisiae)	DSN1	219512_at	2.64133	0.00503754	0.121441	1.25304
1640	RAB5A, member RAS oncogene family	RAB5A	209089_at	2.61762	0.00504712	0.121618	1.12791
1641	cysteine and glycine-rich protein 2	CSRP2	207030_s_at	2.6304	0.00505039	0.121643	1.48939
1642	coiled-coil domain containing 109A	CCDC109A	225320_at	2.62631	0.00505149	0.121616	1.1548
1643	heme oxygenase (decycling) 2	HMOX2	218120_s_at	2.62312	0.00505201	0.121575	1.15513
1644	death effector domain containing	DEDD	215158_s_at	2.62119	0.00505998	0.12166	1.15171
1645	hypothetical protein LOC284475	LOC284475	240661_at	2.63452	0.00506008	0.121609	1.54127
1646	alanyl-tRNA synthetase	AARS	201000_at	2.63732	0.00506587	0.121694	1.22012
1647	proline rich membrane anchor 1	PRIMA1	230087_at	2.63848	0.00506719	0.121673	1.51634
1648	ribonuclease P/MRP 25kDa subunit	RPP25	223415_at	2.62824	0.00507288	0.121756	1.24887
1649	SFT2 domain containing 3	SFT2D3	229472_at	2.6102	0.00509327	0.122138	1.21608
1650	tubulin folding cofactor D	TBCD	201759_at	2.64498	0.00509387	0.122099	1.35036
1651	splicing factor proline/glutamine-rich	SFPQ	201585_s_at	2.61917	0.00509619	0.122101	1.14878
1652	aquaporin 5	AQP5	213611_at	2.62143	0.00510312	0.122106	1.76669
1653	serine palmitoyltransferase, long chain base subunit 2	SPTLC2	203127_s_at	2.62547	0.00510696	0.122145	1.22609
1654	leucine rich repeat containing 37, member A4 (pseudogene)	LRRC37A4	229821_at	2.63522	0.00511266	0.122174	1.37043
1655	TRK-fused gene	TFG	217839_at	2.61288	0.00511531	0.122131	1.15519
1656	ubiquitously-expressed transcript	UXT	218495_at	2.63413	0.00511803	0.122089	1.15273
1657	high-mobility group box 1	HMGB1	200679_x_at	2.63128	0.00512115	0.12211	1.17408
1658	serine/threonine kinase 10	STK10	40420_at	2.62038	0.00512222	0.122083	1.1616
1659	retinoic acid induced 14	RAI14	202052_s_at	2.6233	0.00513767	0.122398	1.26422
1660	tubulin, gamma complex associated protein 5	TUBGCP5	227967_at	2.62826	0.0051411	0.122426	1.22745
1661	FAST kinase domains 5	FASTKD5	219016_at	2.60613	0.00514494	0.122411	1.13367
1662	zinc finger, C4H2 domain containing	ZC4H2	220040_x_at	2.62367	0.00514719	0.122411	1.50308
1663	zinc finger, MYM-type 5	ZMYM5	235620_x_at	2.61254	0.00515744	0.122601	1.21653
1664	chromosome 1 open reading frame 61	C1orf61	205103_at	2.62073	0.00515934	0.12254	1.34934
1665	cirrhosis, autosomal recessive 1A (cirhin)	CIRH1A	224903_at	2.62671	0.00516247	0.122561	1.23086
1666	glycyl-tRNA synthetase	GARS	208693_s_at	2.61355	0.0051752	0.12281	1.19637
1667	sorting nexin 18	SNX18	226683_at	2.62522	0.0052047	0.123296	1.19522
1668	HAUS augmin-like complex, subunit 8	HAUS8	226308_at	2.62474	0.00520626	0.123279	1.34164
1669	non-SMC element 2, MMS21 homolog (S. cerevisiae)	NSMCE2	226536_at	2.62193	0.0052111	0.123341	1.20174
1670	mediator complex subunit 27	MED27	51176_at	2.61075	0.00521258	0.123322	1.14011
1671	oxidation resistance 1	OXR1	223879_s_at	2.6194	0.00521931	0.123375	1.30131
1672	karyopherin alpha 2 (RAG cohort 1, importin alpha 1)	KPNA2	201088_at	2.61782	0.00522443	0.123389	1.27007
1673	ArfGAP with SH3 domain, ankyrin repeat and PH domain 2	ASAP2	206414_s_at	2.62454	0.00522978	0.123356	1.26345
1674	UDP-N-acetyl-alpha-D-galactosamine:polypeptide N-acetylgalactosaminyltransferase 12 (GalNAc-T12)	GALNT12	218885_s_at	2.6003	0.00523124	0.123284	1.30838
1675	solute carrier family 13 (sodium-dependent dicarboxylate transporter), member 3	SLC13A3	205244_s_at	2.61147	0.00524153	0.123473	1.53091
1676	retinitis pigmentosa 2 (X-linked recessive)	RP2	205191_at	2.61689	0.00525495	0.123576	1.18789
1677	cytochrome P450, family 39, subfamily A, polypeptide 1	CYP39A1	244407_at	2.62984	0.00526469	0.123699	1.69751
1678	suppression of tumorigenicity 14 (colon carcinoma)	ST14	202005_at	2.60977	0.00526627	0.12363	1.31923
1679	N-myristoyltransferase 2	NMT2	205005_s_at	2.61794	0.0052698	0.123659	1.32955
1680	exportin 4	XPO4	222649_at	2.61615	0.00527425	0.123711	1.16317
1681	CLP1, cleavage and polyadenylation factor I subunit, homolog (S. cerevisiae)	CLP1	204370_at	2.61346	0.00528229	0.123793	1.14305
1682	surfeit 4	SURF4	222978_at	2.60623	0.00528271	0.12375	1.14593
1683	vascular endothelial growth factor A	VEGFA	212171_x_at	2.60888	0.00528464	0.123742	1.28335
1684	tRNA isopentenyltransferase 1	TRIT1	218617_at	2.60924	0.0052921	0.123864	1.16886
1685	helicase, lymphoid-specific	HELLS	223556_at	2.61555	0.00529331	0.123839	1.29817
1686	ATP synthase, H+ transporting, mitochondrial F0 complex, subunit F2	ATP5J2	202961_s_at	2.6127	0.00530127	0.123919	1.15788
1687	ubiquitin-conjugating enzyme E2N (UBC13 homolog, yeast)	UBE2N	201524_x_at	2.60016	0.00532846	0.124448	1.14743
1688	interleukin 28 receptor, alpha (interferon, lambda receptor)	IL28RA	244261_at	2.60842	0.0053311	0.124404	1.28391
1689	cytochrome c oxidase subunit VIIa polypeptide 2 (liver) pseudogene 2	COX7A2P2	217249_x_at	2.61509	0.00534169	0.124438	1.20926
1690	embryonic ectoderm development	EED	209572_s_at	2.59744	0.00535725	0.124641	1.18783
1691	solute carrier family 9 (sodium/hydrogen exchanger), member 6	SLC9A6	203909_at	2.59506	0.00535791	0.124604	1.27033
1692	family with sequence similarity 118, member A	FAM118A	226475_at	2.60704	0.00536839	0.124742	1.20603
1693	myotubularin related protein 14	MTMR14	222143_s_at	2.58874	0.00538203	0.125005	1.10892
1694	stannin	SNN	218032_at	2.60599	0.00538728	0.125074	1.20228
1695	KIAA1147	KIAA1147	223162_s_at	2.59723	0.00538832	0.124992	1.17672
1696	sorting nexin 5	SNX5	223666_at	2.61406	0.00540208	0.125152	1.4634
1697	kinesin family member 15	KIF15	219306_at	2.6167	0.00540559	0.12518	1.32033
1698	RNA binding motif, single stranded interacting protein 1	RBMS1	225269_s_at	2.60777	0.00541773	0.125355	1.28577
1699	protein phosphatase 1, regulatory (inhibitor) subunit 10	PPP1R10	201703_s_at	2.59764	0.00542662	0.125508	1.13862
1700	F-box protein 30	FBXO30	226541_at	2.608	0.00543882	0.125737	1.19629
1701	S100 calcium binding protein A9	S100A9	203535_at	2.59484	0.00544084	0.12573	1.96699
1702	GTP binding protein 2	GTPBP2	221050_s_at	2.60661	0.00544095	0.12568	1.17602
1703	inositol 1,4,5-triphosphate receptor interacting protein	ITPRIP	225582_at	2.60328	0.00546483	0.126178	1.20957
1704	FBJ murine osteosarcoma viral oncogene homolog B	FOSB	202768_at	2.61317	0.00546572	0.126145	1.92679
1705	BMP2 inducible kinase	BMP2K	59644_at	2.61264	0.00547629	0.126336	1.27176
1706	G protein-coupled receptor 97	GPR97	1553723_at	2.60124	0.00549025	0.126551	1.52107
1707	toll-like receptor 1	TLR1	210176_at	2.59454	0.00549057	0.126505	1.31208
1708	MOB1, Mps One Binder kinase activator-like 1A (yeast)	MOBKL1A	225997_at	2.59541	0.00549197	0.126484	1.18234
1709	EH-domain containing 1	EHD1	209039_x_at	2.58687	0.00550052	0.126574	1.16074
1710	adaptor-related protein complex 1, gamma 1 subunit	AP1G1	225754_at	2.5998	0.00550161	0.126493	1.17095
1711	ring finger protein (C3H2C3 type) 6	RNF6	203403_s_at	2.59796	0.00550578	0.126536	1.16761
1712	glutamyl-prolyl-tRNA synthetase	EPRS	200843_s_at	2.59077	0.00550628	0.126494	1.19175
1713	ribonuclease H2, subunit A	RNASEH2A	203022_at	2.59822	0.00552469	0.126757	1.24915
1714	forkhead box C1	FOXC1	213260_at	2.58189	0.00553259	0.126885	1.49938
1715	RAB10, member RAS oncogene family	RAB10	222981_s_at	2.5855	0.00554343	0.127027	1.15728
1716	dual specificity phosphatase 11 (RNA/RNP complex 1-interacting)	DUSP11	202703_at	2.58814	0.00554662	0.127047	1.10772
1717	cylindromatosis (turban tumor syndrome)	CYLD	221903_s_at	2.58513	0.00555957	0.12729	1.19452
1718	chromosome 3 open reading frame 23	C3orf23	241663_at	2.58982	0.00556105	0.127271	1.34988
1719	hypothetical LOC152217	LOC152217	225657_at	2.59683	0.00556363	0.127277	1.2301
1720	transducin-like enhancer of split 4 (E(sp1) homolog, Drosophila)	TLE4	204872_at	2.59013	0.00556759	0.127314	1.35002
1721	splicing factor, arginine/serine-rich 7, 35kDa	SFRS7	214141_x_at	2.60544	0.00557319	0.127336	1.16802
1722	D-dopachrome tautomerase	DDT	202929_s_at	2.60254	0.00557567	0.127339	1.27159
1723	glutamine--fructose-6-phosphate transaminase 1	GFPT1	202722_s_at	2.593	0.00557961	0.127376	1.2054
1724	karyopherin alpha 1 (importin alpha 5)	KPNA1	202056_at	2.58539	0.00558004	0.127333	1.14316
1725	thymocyte selection-associated high mobility group box	TOX	204529_s_at	2.59056	0.00560734	0.127796	1.47336
1726	BTG family, member 3	BTG3	213134_x_at	2.58515	0.0056094	0.127789	1.34572
1727	oxysterol binding protein-like 10	OSBPL10	222818_at	2.59617	0.00561192	0.127793	1.44374
1728	origin recognition complex, subunit 1-like (yeast)	ORC1L	205085_at	2.60392	0.00561561	0.127824	1.61882
1729	PRO1477	LOC100132910	223991_s_at	2.59258	0.00562329	0.127892	1.22858
1730	WDR45-like	WDR45L	209076_s_at	2.58518	0.00563663	0.128036	1.18526
1731	zinc finger protein 518B	ZNF518B	226909_at	2.60443	0.00566212	0.128508	1.46244
1732	hypothetical protein LOC100288320	LOC100288320	1564807_at	2.60156	0.00568612	0.128946	1.63289
1733	quinolinate phosphoribosyltransferase	QPRT	204044_at	2.58275	0.00568647	0.1289	1.47544
1734	ring finger protein 219	RNF219	219303_at	2.58096	0.0056907	0.128889	1.18653
1735	inhibitor of growth family, X-linked, pseudogene	INGX	224245_at	2.59603	0.00569285	0.128831	1.51861
1736	N-acetylneuraminate pyruvate lyase (dihydrodipicolinate synthase)	NPL	243066_at	2.59686	0.0056945	0.128815	1.49104
1737	zinc finger and BTB domain containing 39	ZBTB39	205256_at	2.58367	0.00569552	0.128785	1.14449
1738	chromosome 1 open reading frame 131	C1orf131	226242_at	2.5859	0.00569618	0.128694	1.18469
1739	vacuolar protein sorting 37 homolog B (S. cerevisiae)	VPS37B	221704_s_at	2.57641	0.00570524	0.128845	1.22603
1740	inositol monophosphatase domain containing 1	IMPAD1	222654_at	2.57864	0.00570617	0.128813	1.19383
1741	MOCO sulphurase C-terminal domain containing 1	MOSC1	218865_at	2.58498	0.00570758	0.128791	1.39943
1742	Fanconi anemia, complementation group E	FANCE	220255_at	2.61071	0.00570781	0.128744	1.32208
1743	coagulation factor C homolog, cochlin (Limulus polyphemus)	COCH	1554242_a_at	2.58882	0.00572882	0.129058	2.016
1744	acylglycerol kinase	AGK	218568_at	2.58604	0.00573724	0.129194	1.16931
1745	DnaJ (Hsp40) homolog, subfamily B, member 4	DNAJB4	203810_at	2.58179	0.00574063	0.129217	1.19599
1746	hypothetical LOC100287227	LOC100287227	1556829_at	2.59783	0.00575266	0.129435	1.38427
1747	nuclear transport factor 2-like export factor 2	NXT2	209628_at	2.57828	0.0057535	0.129401	1.19191
1748	endothelin converting enzyme-like 1	ECEL1	219914_at	2.55476	0.00575605	0.129405	1.41587
1749	receptor-interacting serine-threonine kinase 4	RIPK4	234730_s_at	2.58439	0.00575825	0.129401	1.70325
1750	DEAD (Asp-Glu-Ala-Asp) box polypeptide 39	DDX39	201584_s_at	2.58351	0.00576333	0.129462	1.23016
1751	cell division cycle 25 homolog A (S. pombe)	CDC25A	204695_at	2.58177	0.00577783	0.129681	1.60546
1752	dishevelled, dsh homolog 3 (Drosophila)	DVL3	201908_at	2.56379	0.00577784	0.129628	1.13696
1753	docking protein 5	DOK5	214844_s_at	2.56902	0.00578799	0.129802	1.35487
1754	YY1 transcription factor	YY1	200047_s_at	2.57855	0.00579331	0.129815	1.14354
1755	SET domain and mariner transposase fusion gene	SETMAR	206554_x_at	2.56172	0.00579545	0.12981	1.18639
1756	LSM14A, SCD6 homolog A (S. cerevisiae)	LSM14A	212132_at	2.58101	0.00579728	0.129798	1.20653
1757	LSM4 homolog, U6 small nuclear RNA associated (S. cerevisiae)	LSM4	212924_s_at	2.58817	0.00581009	0.129978	1.56018
1758	ankyrin repeat domain 13C	ANKRD13C	1554471_a_at	2.58379	0.00581632	0.130064	1.15432
1759	PWWP domain containing 2A	PWWP2A	226720_at	2.58213	0.00582582	0.13017	1.19824
1760	uracil-DNA glycosylase	UNG	202330_s_at	2.579	0.00583103	0.13018	1.21905
1761	mitochondrial carrier homolog 1 (C. elegans)	MTCH1	221619_s_at	2.56243	0.00584361	0.130355	1.11372
1762	engrailed homeobox 1	EN1	220559_at	2.57213	0.00585731	0.130607	1.88072
1763	nuclear factor I/X (CCAAT-binding transcription factor)	NFIX	228278_at	2.57941	0.00585884	0.130588	1.49953
1764	spermine oxidase	SMOX	217074_at	2.57406	0.00587187	0.130772	1.41961
1765	solute carrier family 2 (facilitated glucose transporter), member 14	SLC2A14	222088_s_at	2.57621	0.00588814	0.130974	1.29549
1766	interleukin-1 receptor-associated kinase 1	IRAK1	201587_s_at	2.55949	0.00589078	0.13098	1.20597
1767	leucine rich repeat containing 58	LRRC58	225479_at	2.56887	0.00589582	0.130985	1.13665
1768	primase, DNA, polypeptide 2 (58kDa)	PRIM2	205628_at	2.57662	0.00589872	0.130996	1.21246
1769	debranching enzyme homolog 1 (S. cerevisiae)	DBR1	234295_at	2.57698	0.00590516	0.131033	1.16206
1770	protein tyrosine phosphatase, receptor type, K	PTPRK	203038_at	2.57157	0.00590526	0.130982	1.37609
1771	AHA1, activator of heat shock 90kDa protein ATPase homolog 1 (yeast)	AHSA1	201491_at	2.5791	0.00590673	0.130961	1.17522
1772	translocator protein (18kDa)	TSPO	202096_s_at	2.57034	0.00590862	0.13095	1.22024
1773	tripartite motif-containing 69	TRIM69	1568592_at	2.55873	0.00591207	0.130973	1.17533
1774	hypothetical protein LOC285812	LOC285812	230179_at	2.56899	0.00591484	0.130929	1.26416
1775	MLX interacting protein	MLXIP	225157_at	2.55682	0.00591661	0.130915	1.18557
1776	activating signal cointegrator 1 complex subunit 3	ASCC3	212815_at	2.57919	0.00592423	0.13103	1.2406
1777	family with sequence similarity 13, member A	FAM13A	217047_s_at	2.5717	0.0059276	0.131052	1.25238
1778	BMP and activin membrane-bound inhibitor homolog (Xenopus laevis)	BAMBI	203304_at	2.58438	0.00595056	0.131453	1.65778
1779	glucose-fructose oxidoreductase domain containing 1	GFOD1	219821_s_at	2.56827	0.00596334	0.131629	1.20593
1780	ATP binding domain 4	ATPBD4	238662_at	2.57636	0.00597304	0.13179	1.23956
1781	valosin-containing protein	VCP	208648_at	2.56705	0.00598498	0.132	1.14578
1782	chromosome 6 open reading frame 162	C6orf162	213312_at	2.5691	0.00598929	0.131989	1.15014
1783	regulator of G protein signaling 9 binding protein	RGS9BP	1556199_a_at	2.56336	0.00599712	0.132108	1.49355
1784	adaptor-related protein complex 3, beta 1 subunit	AP3B1	203141_s_at	2.56954	0.00599857	0.132087	1.17355
1785	dedicator of cytokinesis 7	DOCK7	225384_at	2.56729	0.00600366	0.132093	1.2042
1786	HIR histone cell cycle regulation defective homolog A (S. cerevisiae)	HIRA	217427_s_at	2.5811	0.00601109	0.132203	1.33675
1787	pleckstrin homology domain containing, family G (with RhoGef domain) member 4B	PLEKHG4B	230441_at	2.56252	0.00601437	0.132222	1.41673
1788	CTD (carboxy-terminal domain, RNA polymerase II, polypeptide A) phosphatase, subunit 1	CTDP1	205035_at	2.56835	0.00602465	0.132235	1.17826
1789	myotubularin related protein 1	MTMR1	216095_x_at	2.56565	0.0060251	0.132192	1.17708
1790	calcium/calmodulin-dependent protein kinase ID	CAMK1D	220246_at	2.57062	0.00602517	0.13214	1.60443
1791	doublesex and mab-3 related transcription factor 3	DMRT3	231800_s_at	2.56983	0.00603106	0.132111	1.60506
1792	legumain	LGMN	201212_at	2.56508	0.0060402	0.132205	1.23208
1793	major histocompatibility complex, class I, F	HLA-F	204806_x_at	2.56803	0.00604567	0.132272	1.30827
1794	S100 calcium binding protein A4	S100A4	203186_s_at	2.55878	0.00605759	0.132427	1.32721
1795	DENN/MADD domain containing 2C	DENND2C	230769_at	2.56194	0.00605994	0.132425	1.25003
1796	tetratricopeptide repeat domain 17	TTC17	218972_at	2.56331	0.00606756	0.132538	1.1569
1797	mesoderm specific transcript homolog (mouse)	MEST	202016_at	2.56119	0.00607205	0.132584	1.43765
1798	transcription factor 7-like 1 (T-cell specific, HMG-box)	TCF7L1	221016_s_at	2.56088	0.00607579	0.132612	1.47254
1799	UPF2 regulator of nonsense transcripts homolog (yeast)	UPF2	203519_s_at	2.55819	0.006099	0.133066	1.22765
1800	ephrin-A4	EFNA4	205107_s_at	2.56242	0.00611148	0.133232	1.35696
1801	cornichon homolog 4 (Drosophila)	CNIH4	218728_s_at	2.55111	0.00611335	0.133219	1.2197
1802	phosphatidylinositol-specific phospholipase C, X domain containing 1	PLCXD1	218951_s_at	2.56082	0.00611724	0.133251	1.24605
1803	septin 6	2019-09-06	213666_at	2.55933	0.00611794	0.133213	1.21617
1804	serine carboxypeptidase 1	SCPEP1	218217_at	2.55468	0.00612043	0.133214	1.25147
1805	syntrophin, beta 1 (dystrophin-associated protein A1, 59kDa, basic component 1)	SNTB1	226438_at	2.54637	0.00612054	0.133164	1.25989
1806	ganglioside induced differentiation associated protein 2	GDAP2	219473_at	2.56179	0.00612115	0.133124	1.16233
1807	serine/threonine kinase 24 (STE20 homolog, yeast)	STK24	208855_s_at	2.55502	0.00613621	0.133293	1.16665
1808	chromosome 10 open reading frame 10	C10orf10	209182_s_at	2.57041	0.00613764	0.133271	1.45524
1809	translocase of outer mitochondrial membrane 6 homolog (yeast)	TOMM6	223516_s_at	2.55706	0.0061456	0.13339	1.15922
1810	cell division cycle 23 homolog (S. cerevisiae)	CDC23	202892_at	2.56411	0.0061478	0.133385	1.16813
1811	hypermethylated in cancer 2	HIC2	212964_at	2.55112	0.00615568	0.13345	1.17386
1812	zinc finger protein 492	ZNF492	215532_x_at	2.54961	0.00616669	0.133583	1.39892
1813	olfactory receptor, family 12, subfamily D, member 3	OR12D3	221431_s_at	2.55318	0.00616918	0.133531	1.45914
1814	TatD DNase domain containing 1	TATDN1	223231_at	2.55577	0.00616995	0.133495	1.22806
1815	zinc finger and BTB domain containing 43	ZBTB43	227991_x_at	2.53879	0.00617529	0.133558	1.19018
1816	phospholipase D1, phosphatidylcholine-specific	PLD1	177_at	2.53507	0.00618185	0.133647	1.23708
1817	G protein-coupled receptor 110	GPR110	235988_at	2.54482	0.00618211	0.1336	1.50468
1818	hematological and neurological expressed 1	HN1	217755_at	2.55812	0.00619507	0.133827	1.36871
1819	TRAF family member-associated NFKB activator	TANK	207616_s_at	2.53694	0.00620746	0.134041	1.12288
1820	G protein-coupled receptor 183	GPR183	205419_at	2.55576	0.00620805	0.134001	1.44663
1821	potassium voltage-gated channel, KQT-like subfamily, member 4	KCNQ4	243209_at	2.55288	0.00621648	0.134077	1.65322
1822	schlafen family member 13	SLFN13	1558217_at	2.55189	0.00623639	0.134295	1.56358
1823	DNA (cytosine-5-)-methyltransferase 1	DNMT1	201697_s_at	2.55415	0.0062418	0.134358	1.1907
1824	tumor necrosis factor, alpha-induced protein 3	TNFAIP3	202644_s_at	2.55088	0.00624956	0.13442	1.31185
1825	polymerase (RNA) II (DNA directed) polypeptide D	POLR2D	203664_s_at	2.55328	0.00625484	0.13448	1.19048
1826	kelch-like 18 (Drosophila)	KLHL18	212882_at	2.55507	0.00626725	0.134694	1.11596
1827	transmembrane protein 38A	TMEM38A	222896_at	2.54692	0.00627704	0.134799	1.56454
1828	KIAA1486	KIAA1486	233916_at	2.54956	0.00627985	0.134806	1.51319
1829	protein tyrosine phosphatase, receptor type, S	PTPRS	229465_s_at	2.5478	0.00628798	0.134928	1.27433
1830	canopy 4 homolog (zebrafish)	CNPY4	217700_at	2.54804	0.00629918	0.135009	1.38979
1831	SWI/SNF related, matrix associated, actin dependent regulator of chromatin, subfamily e, member 1	SMARCE1	211989_at	2.5374	0.00630415	0.134957	1.16957
1832	origin recognition complex, subunit 5-like (yeast)	ORC5L	204957_at	2.55022	0.00630711	0.134915	1.18139
1833	regulator of calcineurin 1	RCAN1	208370_s_at	2.5421	0.00630808	0.134882	1.38317
1834	ubiquitination factor E4A (UFD2 homolog, yeast)	UBE4A	202038_at	2.54404	0.00631684	0.135017	1.1373
1835	eukaryotic translation elongation factor 1 epsilon 1	EEF1E1	213907_at	2.56596	0.00632914	0.135227	1.2885
1836	KIAA1468	KIAA1468	225508_at	2.54462	0.00632997	0.135192	1.1817
1837	smoothelin	SMTN	209427_at	2.54589	0.0063326	0.135195	1.19931
1838	tRNA splicing endonuclease 2 homolog (S. cerevisiae)	TSEN2	219581_at	2.53508	0.00634507	0.135356	1.18087
1839	frizzled homolog 9 (Drosophila)	FZD9	207639_at	2.54114	0.00636104	0.135591	1.59653
1840	ubiquitin specific peptidase 15	USP15	210681_s_at	2.54676	0.00637051	0.135687	1.16011
1841	calmodulin regulated spectrin-associated protein 1-like 1	CAMSAP1L1	212765_at	2.55244	0.00637601	0.135751	1.22335
1842	golgi phosphoprotein 3 (coat-protein)	GOLPH3	217803_at	2.54492	0.00638675	0.135927	1.14015
1843	prostate androgen-regulated transcript 1 (non-protein coding)	PART1	205833_s_at	2.5445	0.006397	0.136092	1.86508
1844	nucleoporin 214kDa	NUP214	228902_at	2.54699	0.00640411	0.13619	1.19366
1845	ubiquitin-conjugating enzyme E2I (UBC9 homolog, yeast)	UBE2I	213535_s_at	2.54866	0.00640751	0.136209	1.15853
1846	family with sequence similarity 105, member B	FAM105B	229268_at	2.54279	0.00641677	0.136353	1.21505
1847	visinin-like 1	VSNL1	203797_at	2.5398	0.00642778	0.136481	1.45171
1848	minichromosome maintenance complex component 5	MCM5	216237_s_at	2.55106	0.0064394	0.136622	1.32714
1849	integrator complex subunit 4	INTS4	225169_at	2.52971	0.00645675	0.136937	1.20297
1850	ubiquitin specific peptidase 37	USP37	226729_at	2.55806	0.00645892	0.13693	1.16889
1851	dehydrogenase/reductase (SDR family) member 11	DHRS11	218756_s_at	2.53737	0.00646167	0.136935	1.27741
1852	butyrophilin, subfamily 2, member A2	BTN2A2	205298_s_at	2.54439	0.00647047	0.137015	1.17665
1853	Dmx-like 2	DMXL2	212820_at	2.54124	0.00648089	0.137183	1.22273
1854	chemokine (C-C motif) ligand 20	CCL20	205476_at	2.52248	0.0064938	0.137243	1.81698
1855	transmembrane protein 33	TMEM33	222642_s_at	2.53629	0.00650568	0.137335	1.16769
1856	heat shock protein 90kDa alpha (cytosolic), class A member 1	HSP90AA1	210211_s_at	2.54206	0.00651222	0.13742	1.13497
1857	ADP-ribosylation factor-like 4A	ARL4A	205020_s_at	2.53164	0.00652505	0.137638	1.29375
1858	egl nine homolog 1 (C. elegans)	EGLN1	221497_x_at	2.53322	0.0065287	0.137662	1.28006
1859	family with sequence similarity 3, member C	FAM3C	201889_at	2.52328	0.00653486	0.137738	1.16193
1860	nei endonuclease VIII-like 3 (E. coli)	NEIL3	219502_at	2.52486	0.00654428	0.137884	1.26583
1861	ADP-ribosylation factor 5	ARF5	201526_at	2.53213	0.00655254	0.138005	1.14827
1862	RNA binding motif protein, X-linked	RBMX	213762_x_at	2.53369	0.00656959	0.138311	1.11296
1863	F-box and leucine-rich repeat protein 4	FBXL4	209943_at	2.52699	0.00658204	0.138466	1.20367
1864	transcription factor Dp-1	TFDP1	212330_at	2.5325	0.00658593	0.138494	1.24544
1865	chromosome 10 open reading frame 18	C10orf18	218331_s_at	2.52873	0.00658709	0.138466	1.23657
1866	mitochondrial fission regulator 1	MTFR1	203208_s_at	2.52927	0.00659085	0.138385	1.28344
1867	Rho-associated, coiled-coil containing protein kinase 2	ROCK2	202762_at	2.53819	0.00660293	0.138532	1.26182
1868	phosphoglucomutase 2	PGM2	225366_at	2.52042	0.00660649	0.138554	1.1659
1869	U2-associated SR140 protein	SR140	212058_at	2.53672	0.00660869	0.138547	1.17982
1870	chaperonin containing TCP1, subunit 6A (zeta 1)	CCT6A	201327_s_at	2.53077	0.00661691	0.13856	1.16403
1871	cell division cycle 25 homolog B (S. pombe)	CDC25B	201853_s_at	2.52519	0.00662314	0.138637	1.26209
1872	chromosome 6 open reading frame 108	C6orf108	213871_s_at	2.51731	0.0066244	0.13861	1.31301
1873	peroxisomal biogenesis factor 3	PEX3	203972_s_at	2.53791	0.00663302	0.138685	1.21175
1874	SH3 and PX domains 2B	SH3PXD2B	231823_s_at	2.53218	0.0066402	0.138729	1.27919
1875	polymerase (RNA) II (DNA directed) polypeptide H	POLR2H	209302_at	2.52678	0.00665318	0.138735	1.20004
1876	proline-serine-threonine phosphatase interacting protein 2	PSTPIP2	219938_s_at	2.52906	0.0066543	0.138705	1.33083
1877	UDP-Gal:betaGlcNAc beta 1,4- galactosyltransferase, polypeptide 6	B4GALT6	235333_at	2.52601	0.00665508	0.138669	1.26922
1878	nuclear cap binding protein subunit 2, 20kDa	NCBP2	201521_s_at	2.52815	0.00668649	0.139111	1.2708
1879	coproporphyrinogen oxidase	CPOX	204172_at	2.53701	0.00668781	0.139086	1.27134
1880	mediator complex subunit 4	MED4	222438_at	2.52161	0.00670149	0.139317	1.20873
1881	ring finger protein 166	RNF166	227726_at	2.53122	0.00670245	0.139284	1.1784
1882	hypothetical protein LOC440894	LOC440894	242222_at	2.52457	0.0067197	0.139378	1.45386
1883	metal response element binding transcription factor 2	MTF2	209705_at	2.51554	0.0067264	0.139464	1.15159
1884	angio-associated, migratory cell protein	AAMP	201511_at	2.52281	0.0067343	0.139575	1.12258
1885	cytoplasmic FMR1 interacting protein 1	CYFIP1	212133_at	2.52172	0.00675008	0.139849	1.16578
1886	receptor (chemosensory) transporter protein 4	RTP4	219684_at	2.51625	0.00675805	0.139908	1.45811
1887	cyclin-dependent kinase 6	CDK6	224847_at	2.51126	0.00676228	0.139942	1.39326
1888	chemokine (C-X-C motif) ligand 1 (melanoma growth stimulating activity, alpha)	CXCL1	204470_at	2.51244	0.00677355	0.140017	1.5909
1889	YOD1 OTU deubiquinating enzyme 1 homolog (S. cerevisiae)	YOD1	227309_at	2.51779	0.00677575	0.140009	1.34963
1890	polymerase (DNA directed), alpha 2 (70kD subunit)	POLA2	204441_s_at	2.52832	0.0067887	0.140065	1.23856
1891	spectrin, beta, non-erythrocytic 1	SPTBN1	226342_at	2.51997	0.0067915	0.14007	1.22006
1892	ribosomal modification protein rimK-like family member B	RIMKLB	229344_x_at	2.52259	0.00682311	0.14051	1.1901
1893	forty-two-three domain containing 1	FYTTD1	224641_at	2.51236	0.00682478	0.140438	1.16243
1894	proteasome (prosome, macropain) 26S subunit, non-ATPase, 1	PSMD1	201199_s_at	2.50983	0.00682745	0.140441	1.14883
1895	asparagine-linked glycosylation 3, alpha-1,3- mannosyltransferase homolog (S. cerevisiae)	ALG3	207396_s_at	2.51369	0.00683012	0.140443	1.21011
1896	cyclin F	CCNF	204826_at	2.53355	0.00683145	0.140417	1.25659
1897	histidine triad nucleotide binding protein 1	HINT1	1555960_at	2.53823	0.00684892	0.140512	1.41092
1898	protein-L-isoaspartate (D-aspartate) O-methyltransferase	PCMT1	210156_s_at	2.51658	0.00686707	0.140726	1.21085
1899	RasGEF domain family, member 1C	RASGEF1C	236748_at	2.50554	0.00689985	0.141133	1.51947
1900	hypothetical protein LOC285628	LOC285628	232504_at	2.52481	0.00692508	0.141491	1.61339
1901	polymerase (RNA) II (DNA directed) polypeptide B, 140kDa	POLR2B	201803_at	2.50185	0.00692596	0.141456	1.13516
1902	LAS1-like (S. cerevisiae)	LAS1L	208117_s_at	2.50532	0.00692701	0.141424	1.13206
1903	BCL2-like 13 (apoptosis facilitator)	BCL2L13	1560977_a_at	2.52752	0.00693258	0.141485	1.46458
1904	ribophorin I	RPN1	201011_at	2.51313	0.00693615	0.141505	1.18187
1905	DENN/MADD domain containing 5A	DENND5A	212561_at	2.51684	0.00693655	0.141461	1.14471
1906	MAP/microtubule affinity-regulating kinase 3	MARK3	202569_s_at	2.51012	0.00694274	0.141534	1.13997
1907	steroid sulfatase (microsomal), isozyme S	STS	203767_s_at	2.49406	0.00694707	0.141517	1.29604
1908	chromosome 18 open reading frame 55	C18orf55	223180_s_at	2.51174	0.00696515	0.141674	1.20866
1909	mitofusin 1	MFN1	217043_s_at	2.51427	0.0069665	0.141649	1.2166
1910	polyamine-modulated factor 1	PMF1	202337_at	2.50879	0.00698622	0.141997	1.15739
1911	metallothionein 1F	MT1F	217165_x_at	2.50834	0.00699518	0.142126	1.35479
1912	oxysterol binding protein-like 1A	OSBPL1A	208158_s_at	2.50003	0.00700363	0.142245	1.19283
1913	calcium channel, voltage-dependent, R type, alpha 1E subunit	CACNA1E	208432_s_at	2.50364	0.00702698	0.142666	1.32994
1914	integrin-binding sialoprotein	IBSP	236028_at	2.51354	0.00702824	0.142639	2.0064
1915	ADP-ribosylation factor-like 6 interacting protein 1	ARL6IP1	211935_at	2.5118	0.00703017	0.142625	1.15838
1916	mitochondrial ribosomal protein L36	MRPL36	224331_s_at	2.50556	0.00703217	0.142613	1.19376
1917	PTC7 protein phosphatase homolog (S. cerevisiae)	PPTC7	225204_at	2.50298	0.00703411	0.142599	1.13009
1918	prostaglandin-endoperoxide synthase 2 (prostaglandin G/H synthase and cyclooxygenase)	PTGS2	1554997_a_at	2.50422	0.00705	0.142868	1.7425
1919	chromosome 3 open reading frame 55	C3orf55	238969_at	2.51527	0.00705019	0.142819	1.53218
1920	zinc finger protein 451	ZNF451	212557_at	2.50615	0.0070521	0.142805	1.15352
1921	RAD54-like (S. cerevisiae)	RAD54L	204558_at	2.51653	0.0070558	0.142827	1.48296
1922	SH3 domain and tetratricopeptide repeats 2	SH3TC2	219710_at	2.51617	0.00705793	0.142817	1.6125
1923	myristoylated alanine-rich protein kinase C substrate	MARCKS	201669_s_at	2.51497	0.00706307	0.142869	1.22789
1924	ankyrin repeat and BTB (POZ) domain containing 2	ABTB2	213497_at	2.50433	0.00706362	0.142827	1.36046
1925	mago-nashi homolog B (Drosophila)	MAGOHB	218894_s_at	2.50899	0.00707114	0.142926	1.25792
1926	DnaJ (Hsp40) homolog, subfamily C, member 21	DNAJC21	238337_s_at	2.50351	0.00707263	0.142903	1.16188
1927	obscurin-like 1	OBSL1	227573_s_at	2.50046	0.00707762	0.142951	1.30666
1928	mitochondrial fission factor	MFF	222832_s_at	2.49772	0.00708664	0.142922	1.1315
1929	ovostatin 2	OVOS2	228245_s_at	2.49971	0.00709063	0.14295	1.67318
1930	WW domain binding protein 4 (formin binding protein 21)	WBP4	203598_s_at	2.5025	0.00709142	0.142913	1.16112
1931	Yip1 domain family, member 4	YIPF4	209551_at	2.50071	0.00709418	0.142916	1.17199
1932	Fanconi anemia, complementation group G	FANCG	203564_at	2.49897	0.00710352	0.143052	1.16243
1933	SFT2 domain containing 1	SFT2D1	225849_s_at	2.51615	0.00711265	0.143025	1.21443
1934	SET domain containing 4	SETD4	213989_x_at	2.49038	0.00711331	0.142985	1.12731
1935	WD repeat domain 41	WDR41	222503_s_at	2.50577	0.00711332	0.142933	1.17729
1936	acyl-malonyl condensing enzyme 1	AMAC1	1553471_at	2.51395	0.00712462	0.143055	1.55269
1937	CDC5 cell division cycle 5-like (S. pombe)	CDC5L	209056_s_at	2.49414	0.00714408	0.143235	1.12737
1938	ubiquitin-conjugating enzyme E2W (putative)	UBE2W	1555217_at	2.51134	0.00714822	0.143213	1.58687
1939	lipoma HMGIC fusion partner-like 2	LHFPL2	212658_at	2.5018	0.00715115	0.143219	1.21864
1940	transcriptional adaptor 2A	TADA2A	209938_at	2.49493	0.0071687	0.143466	1.18945
1941	low density lipoprotein receptor-related protein 8, apolipoprotein e receptor	LRP8	205282_at	2.50397	0.00717159	0.143419	1.38138
1942	solute carrier family 4, sodium bicarbonate cotransporter, member 5	SLC4A5	234976_x_at	2.50783	0.00717753	0.143433	1.60271
1943	signal recognition particle 19kDa	SRP19	205335_s_at	2.49931	0.00717953	0.14342	1.16991
1944	REX2, RNA exonuclease 2 homolog (S. cerevisiae)	REXO2	218194_at	2.49869	0.0071891	0.143454	1.22212
1945	tripartite motif-containing 26	TRIM26	202702_at	2.49478	0.00719767	0.143468	1.14874
1946	hypothetical protein LOC727973	LOC727973	230419_at	2.50383	0.00719789	0.14342	1.50373
1947	DEAD/H (Asp-Glu-Ala-Asp/His) box polypeptide 11 (CHL1-like helicase homolog, S. cerevisiae)	DDX11	208159_x_at	2.48886	0.00719934	0.143397	1.2075
1948	potassium channel, subfamily T, member 2	KCNT2	244455_at	2.49836	0.00720984	0.143554	1.34084
1949	phosphodiesterase 1A, calmodulin-dependent	PDE1A	233549_at	2.49998	0.00722709	0.14374	1.50376
1950	secretory leukocyte peptidase inhibitor	SLPI	203021_at	2.4883	0.00724058	0.143851	1.73247
1951	proteasome (prosome, macropain) 26S subunit, non-ATPase, 8	PSMD8	200820_at	2.4955	0.00724158	0.143819	1.19405
1952	NADH dehydrogenase (ubiquinone) 1 alpha subcomplex, 4-like 2	NDUFA4L2	218484_at	2.48877	0.00724394	0.143813	1.34275
1953	FAD1 flavin adenine dinucleotide synthetase homolog (S. cerevisiae)	FLAD1	205661_s_at	2.49277	0.00724866	0.143855	1.17756
1954	crystallin, beta B2 pseudogene 1	CRYBB2P1	1561274_at	2.50455	0.0072627	0.144081	1.57088
1955	CWC25 spliceosome-associated protein homolog (S. cerevisiae)	CWC25	218655_s_at	2.47428	0.00726567	0.144088	1.14407
1956	tubby homolog (mouse)	TUB	228882_at	2.49693	0.00726725	0.144067	1.44286
1957	geminin, DNA replication inhibitor	GMNN	218350_s_at	2.49264	0.00727516	0.144172	1.27474
1958	G protein-coupled receptor 172A	GPR172A	218151_x_at	2.49348	0.00728951	0.144351	1.22309
1959	protein disulfide isomerase family A, member 5	PDIA5	203857_s_at	2.49977	0.00729512	0.14441	1.21754
1960	nucleotide-binding oligomerization domain containing 1	NOD1	221073_s_at	2.48998	0.00729848	0.144424	1.13013
1961	hydroxymethylbilane synthase	HMBS	203040_s_at	2.49306	0.0072988	0.144378	1.15904
1962	NADH dehydrogenase (ubiquinone) 1 beta subcomplex, 11, 17.3kDa	NDUFB11	218320_s_at	2.493	0.00729913	0.144333	1.13117
1963	mitochondrial ribosomal protein S22	MRPS22	223448_x_at	2.48954	0.0073079	0.144454	1.16962
1964	guanylate binding protein 1, interferon-inducible, 67kDa	GBP1	202270_at	2.48969	0.00731504	0.144543	1.4422
1965	proteasome (prosome, macropain) 26S subunit, non-ATPase, 7	PSMD7	201705_at	2.49893	0.00731912	0.144519	1.21551
1966	PRO1102	LOC100133130	223766_at	2.49252	0.00734309	0.144783	1.23366
1967	epithelial cell transforming sequence 2 oncogene	ECT2	219787_s_at	2.49521	0.00736244	0.145008	1.30087
1968	differentially expressed in FDCP 8 homolog (mouse)	DEF8	219646_at	2.47862	0.00739709	0.145533	1.23392
1969	lipoprotein lipase	LPL	203549_s_at	2.48262	0.00740179	0.145573	1.42448
1970	homocysteine-inducible, endoplasmic reticulum stress-inducible, ubiquitin-like domain member 1	HERPUD1	217168_s_at	2.48364	0.00740672	0.145618	1.15391
1971	apolipoprotein O-like	APOOL	222269_at	2.48714	0.00740683	0.145567	1.2081
1972	C2 calcium-dependent domain containing 4C	C2CD4C	230819_at	2.49605	0.00740726	0.145471	1.51924
1973	regulatory factor X, 7	RFX7	222630_at	2.48348	0.00741117	0.145444	1.1641
1974	guanine nucleotide binding protein (G protein), alpha 13	GNA13	224761_at	2.4764	0.00741424	0.145452	1.16813
1975	atonal homolog 7 (Drosophila)	ATOH7	1552879_a_at	2.49089	0.00741784	0.14547	1.55352
1976	catechol-O-methyltransferase domain containing 1	COMTD1	226870_at	2.47847	0.00742919	0.145536	1.21407
1977	vestigial like 4 (Drosophila)	VGLL4	212399_s_at	2.47042	0.00743507	0.145599	1.1581
1978	chromosome 10 open reading frame 114	C10orf114	1555923_a_at	2.48518	0.00743847	0.145613	1.45034
1979	DEAD (Asp-Glu-Ala-Asp) box polypeptide 10	DDX10	204977_at	2.48489	0.00746297	0.145936	1.18567
1980	claudin domain containing 1	CLDND1	208925_at	2.48596	0.00749263	0.146202	1.16408
1981	transient receptor potential cation channel, subfamily M, member 7	TRPM7	223324_s_at	2.47653	0.00749322	0.146162	1.1358
1982	forkhead box D1	FOXD1	213972_at	2.47675	0.00749627	0.146169	1.27596
1983	mindbomb homolog 2 (Drosophila)	MIB2	241541_at	2.49731	0.00749629	0.146118	1.43107
1984	general transcription factor IIH, polypeptide 4, 52kDa	GTF2H4	203577_at	2.48156	0.00749795	0.146046	1.19728
1985	zinc finger protein 22 (KOX 15)	ZNF22	218005_at	2.47506	0.00750354	0.14605	1.20985
1986	serpin peptidase inhibitor, clade B (ovalbumin), member 8	SERPINB8	206034_at	2.4701	0.00750741	0.146074	1.22502
1987	KIAA0776	KIAA0776	212633_at*	2.48663	0.0075085	0.146043	1.2238
1988	four and a half LIM domains 5	FHL5	212633_at*	2.48663	0.0075085	0.146043	1.2238
1989	nuclear receptor subfamily 1, group H, member 4	NR1H4	243800_at	2.48734	0.00750903	0.146002	1.57096
1990	transmembrane protein 194A	TMEM194A	212621_at	2.48094	0.00753982	0.14634	1.20571
1991	junctophilin 2	JPH2	229578_at	2.47776	0.00754069	0.146305	1.48873
1992	heterogeneous nuclear ribonucleoprotein A2/B1	HNRNPA2B1	205292_s_at	2.48267	0.00754524	0.146341	1.13612
1993	dynein, axonemal, heavy chain 6	DNAH6	1565337_at	2.48445	0.0075519	0.146418	1.5676
1994	chromosome 6 open reading frame 89	C6orf89	224987_at	2.47785	0.00755539	0.146382	1.15449
1995	TSR1, 20S rRNA accumulation, homolog (S. cerevisiae)	TSR1	221987_s_at	2.47861	0.00755755	0.146372	1.18302
1996	proteasome (prosome, macropain) 26S subunit, non-ATPase, 10	PSMD10	219485_s_at	2.48694	0.00755905	0.146349	1.17282
1997	DAZ associated protein 2	DAZAP2	235704_at	2.47851	0.00758375	0.146672	1.43162
1998	SMAD family member 6	SMAD6	207069_s_at	2.47774	0.00758382	0.146621	1.19591
1999	INO80 complex subunit C	INO80C	229582_at	2.467	0.007593	0.146591	1.1764
[truncated: 17,575 more rows]

## Sheet: Desmedt Breast_OE
Gene Rank	Gene Name	Gene Symbol	Reporter ID	t-Test	P-value	Q-value	Fold Change
1	arginine vasopressin receptor 1A	AVPR1A	206251_s_at	6.14374	2.80928e-08	0.000625991	2.0308
2	keratin 9	KRT9	208188_at	6.16108	1.05971e-07	0.00118068	1.997
3	WD repeat domain 33	WDR33	218851_s_at	5.69477	7.95527e-07	0.00443168	2.16476
4	DEP domain containing 1	DEPDC1	220295_x_at	5.30089	1.86979e-06	0.0083329	1.73006
5	chromatin assembly factor 1, subunit A (p150)	CHAF1A	203975_s_at	5.08214	2.73963e-06	0.0101745	1.33255
6	purinergic receptor P2Y, G-protein coupled, 1	P2RY1	207455_at	5.00215	4.43116e-06	0.0141056	1.90423
7	MAP7 domain containing 3	MAP7D3	219626_at	4.76926	6.9174e-06	0.0192676	1.37089
8	chromosome 18 open reading frame 25	C18orf25	217508_s_at	4.98319	7.78808e-06	0.0192824	1.34513
9	fibronectin 1	FN1	214702_at	4.84744	1.0662e-05	0.0237582	2.00702
10	trophinin associated protein (tastin)	TROAP	204649_at	4.54059	1.15688e-05	0.0234352	1.37983
11	synaptonemal complex central element protein 1-like	SYCE1L	215301_at	4.72803	1.19718e-05	0.0222306	2.01496
12	mutS homolog 4 (E. coli)	MSH4	210533_at	4.48232	1.3912e-05	0.0238462	1.62134
13	WW domain binding protein 5	WBP5	217975_at	4.78067	1.58185e-05	0.0251774	1.5714
14	low density lipoprotein receptor-related protein 12	LRP12	220253_s_at	4.59243	1.62998e-05	0.0242139	2.17349
15	SERTA domain containing 2	SERTAD2	202657_s_at	4.50184	2.35232e-05	0.0308334	1.316
16	CMT1A duplicated region transcript 1	CDRT1	215999_at	4.37016	2.81996e-05	0.0349096	1.47797
17	stannin	SNN	218033_s_at	4.38015	3.06369e-05	0.0359307	1.53847
18	structural maintenance of chromosomes 4	SMC4	215623_x_at	4.31527	5.16502e-05	0.0575461	1.4442
19	ST6 beta-galactosamide alpha-2,6-sialyltranferase 1	ST6GAL1	214970_s_at	4.10233	6.99559e-05	0.0742299	1.69571
20	homer homolog 1 (Drosophila)	HOMER1	213793_s_at	4.35101	7.1509e-05	0.0724289	1.63478
21	PRKC, apoptosis, WT1, regulator	PAWR	214237_x_at	4.16767	7.77454e-05	0.0753218	1.40405
22	antigen identified by monoclonal antibody Ki-67	MKI67	212022_s_at	3.97409	7.92581e-05	0.0735878	1.51044
23	bone morphogenetic protein 15	BMP15	221332_at	4.19674	8.74136e-05	0.0779135	1.48171
24	forkhead box J3	FOXJ3	217310_s_at	4.24491	9.06904e-05	0.0777251	1.32211
25	solute carrier family 16, member 10 (aromatic amino acid transporter)	SLC16A10	219915_s_at	4.20933	9.47481e-05	0.0754025	1.88832
26	family with sequence similarity 120A	FAM120A	210516_at	4.15229	9.52275e-05	0.0731708	1.88576
27	cyclin B2	CCNB2	202705_at	4.23172	9.73769e-05	0.0723283	1.74137
28	breast cancer 1, early onset	BRCA1	211851_x_at	4.14986	0.000101853	0.0732128	1.63528
29	PHD finger protein 8	PHF8	215065_at	4.17933	0.000105207	0.0732599	1.84998
30	minichromosome maintenance complex component 10	MCM10	220651_s_at	4.23207	0.000105774	0.071423	2.61179
31	centromere protein E, 312kDa	CENPE	205046_at	4.06461	0.000106003	0.0694725	2.02827
32	prospero homeobox 1	PROX1	207401_at	4.05336	0.000117614	0.0748797	1.53982
33	sperm adhesion molecule 1 (PH-20 hyaluronidase, zona pellucida binding)	SPAM1	216989_at	4.0061	0.000125595	0.0756385	1.56792
34	pseudouridylate synthase 7 homolog (S. cerevisiae)-like	PUS7L	221025_x_at	3.93641	0.00013263	0.0777733	1.37483
35	DEAD/H (Asp-Glu-Ala-Asp/His) box polypeptide 11 (CHL1-like helicase homolog, S. cerevisiae)	DDX11	210206_s_at	4.0539	0.00013496	0.0771106	1.78204
36	CCAAT/enhancer binding protein (C/EBP), beta	CEBPB	212501_at	4.16817	0.000142677	0.0794818	1.51214
37	budding uninhibited by benzimidazoles 1 homolog (yeast)	BUB1	209642_at	3.97073	0.000150961	0.0820452	1.63363
38	SHC SH2-domain binding protein 1	SHCBP1	219493_at	3.92376	0.000167691	0.0889679	1.58913
39	matrix metallopeptidase 1 (interstitial collagenase)	MMP1	204475_at	4.10916	0.00018401	0.0931884	5.09588
40	complement component 5a receptor 1	C5AR1	220088_at	3.90424	0.00018549	0.0918503	1.45588
41	diaphanous homolog 2 (Drosophila)	DIAPH2	205603_s_at	4.00722	0.000196448	0.0951621	1.42443
42	interleukin 11	IL11	206924_at	3.90948	0.000199528	0.0945975	1.7656
43	TYRO3 protein tyrosine kinase	TYRO3	211431_s_at	3.90357	0.000216588	0.100546	1.55736
44	anthrax toxin receptor 1	ANTXR1	220092_s_at	3.83628	0.000220864	0.100439	1.70153
45	synaptogyrin 1	SYNGR1	213854_at	3.94046	0.000222549	0.0991814	1.71883
46	ATPase, Ca++ transporting, plasma membrane 1	ATP2B1	212930_at	3.97637	0.000249034	0.108808	1.82767
47	zinc finger protein 430	ZNF430	206829_x_at	3.86768	0.000253082	0.108451	1.31667
48	arachidonate lipoxygenase 3	ALOXE3	207708_at	3.81003	0.000255248	0.107315	1.45009
49	MLF1 interacting protein	MLF1IP	218883_s_at	3.90162	0.000301388	0.124367	1.67945
50	PRP40 pre-mRNA processing factor 40 homolog A (S. cerevisiae)	PRPF40A	213729_at	3.76967	0.000310251	0.125697	1.292
51	kinesin family member 15	KIF15	219306_at	3.70955	0.000314987	0.125337	1.57824
52	serpin peptidase inhibitor, clade E (nexin, plasminogen activator inhibitor type 1), member 1	SERPINE1	202627_s_at	3.8134	0.000358879	0.140296	1.91257
53	KIAA1033	KIAA1033	215936_s_at	3.73458	0.000360629	0.13855	1.41989
54	endoplasmic reticulum to nucleus signaling 1	ERN1	207061_at	3.50245	0.000364624	0.13771	1.23807
55	ubiquitin specific peptidase 1	USP1	202412_s_at	3.74203	0.000396154	0.147125	1.5464
56	solute carrier family 6 (neurotransmitter transporter, creatine), member 8	SLC6A8	202219_at	3.69382	0.000405148	0.147999	1.59906
57	general transcription factor IIIC, polypeptide 4, 90kDa	GTF3C4	219198_at	3.67996	0.000405268	0.145655	1.24807
58	protein tyrosine phosphatase, receptor type, U	PTPRU	211320_s_at	3.7095	0.000430567	0.152291	1.38315
59	solute carrier family 38, member 7	SLC38A7	218727_at	3.81581	0.000445139	0.154985	1.34761
60	RAP1 interacting factor homolog (yeast)	RIF1	214700_x_at	3.64858	0.000453335	0.15541	1.37468
61	ASF1 anti-silencing function 1 homolog B (S. cerevisiae)	ASF1B	218115_at	3.62234	0.000455905	0.153923	1.31038
62	denticleless homolog (Drosophila)	DTL	218585_s_at	3.64372	0.000470895	0.156611	1.47471
63	FOS-like antigen 2	FOSL2	218880_at	3.63518	0.000480325	0.157398	1.57859
64	solute carrier family 11 (proton-coupled divalent metal ion transporters), member 1	SLC11A1	210423_s_at	3.66029	0.000498431	0.158665	1.37309
65	nuclear factor, interleukin 3 regulated	NFIL3	203574_at	3.60306	0.000520696	0.163418	1.45553
66	zinc finger CCCH-type containing 15	ZC3H15	201593_s_at	3.62375	0.000537672	0.166402	1.33324
67	splicing factor, arginine/serine-rich 2, interacting protein	SFRS2IP	206989_s_at	3.49516	0.000546417	0.166792	1.19934
68	kinesin family member 11	KIF11	204444_at	3.54833	0.000554897	0.167091	1.55271
69	quaking homolog, KH domain RNA binding (mouse)	QKI	212262_at	3.61283	0.000556615	0.165374	1.33355
70	G-2 and S-phase expressed 1	GTSE1	204318_s_at	3.54065	0.000559236	0.163967	1.48973
71	WD repeat and HMG-box DNA binding protein 1	WDHD1	216228_s_at	3.58617	0.00058	0.167846	1.85515
72	ribonuclease H1	RNASEH1	218497_s_at	3.64838	0.00058369	0.166748	1.28222
73	kinesin family member 14	KIF14	206364_at	3.54517	0.000586656	0.165474	1.51104
74	nucleolar and spindle associated protein 1	NUSAP1	218039_at	3.59396	0.000593849	0.165409	1.46716
75	transmembrane anterior posterior transformation 1	TAPT1	216507_at	3.62691	0.000631798	0.171687	1.73939
76	neuronal calcium sensor 1	NCS1	218266_s_at	3.64208	0.000638556	0.171433	2.19021
77	polo-like kinase 1 (Drosophila)	PLK1	202240_at	3.52019	0.000655086	0.173777	1.55985
78	kinesin family member 18B	KIF18B	222039_at	3.55333	0.000660549	0.173165	1.50104
79	gap junction protein, beta 3, 31kDa	GJB3	205491_s_at	3.58771	0.000665053	0.172318	1.72139
80	interleukin 8	IL8	202859_x_at	3.70315	0.000668175	0.171137	3.64145
81	FXYD domain containing ion transport regulator 2	FXYD2	205674_x_at	3.40203	0.00066865	0.169313	1.31241
82	stromal antigen 2	STAG2	207983_s_at	3.48793	0.000681129	0.170535	1.30293
83	Rho family GTPase 3	RND3	212724_at	3.48895	0.000726539	0.179883	1.46682
84	G protein-coupled receptor 56	GPR56	212070_at	3.46342	0.000782757	0.191672	1.5798
85	son of sevenless homolog 2 (Drosophila)	SOS2	217576_x_at	3.34665	0.000784779	0.190078	1.46675
86	platelet-activating factor receptor	PTAFR	206278_at	3.34119	0.000788185	0.188851	1.35074
87	cell division cycle associated 3	CDCA3	221436_s_at	3.46862	0.000789783	0.187221	1.69326
88	BCL2/adenovirus E1B 19kDa interacting protein 2	BNIP2	209308_s_at	3.55092	0.000803887	0.18467	1.37336
89	kinesin family member 5B	KIF5B	201991_s_at	3.50753	0.000804013	0.182815	1.31891
90	triggering receptor expressed on myeloid cells 1	TREM1	219434_at	3.58026	0.000812953	0.18298	2.06414
91	DNA cross-link repair 1C (PSO2 homolog, S. cerevisiae)	DCLRE1C	222233_s_at	3.47559	0.000814857	0.181575	1.36926
92	splicing factor, arginine/serine-rich 1	SFRS1	201741_x_at	3.41438	0.000822719	0.181511	1.54319
93	protein phosphatase, Mg2+/Mn2+ dependent, 1A	PPM1A	210407_at	3.49218	0.000823746	0.179956	1.3672
94	Fanconi anemia, complementation group A	FANCA	203806_s_at	3.3833	0.000856307	0.185253	1.64089
95	tripartite motif-containing 2	TRIM2	202341_s_at	3.44165	0.000863217	0.184953	1.8716
96	protein phosphatase 1, regulatory (inhibitor) subunit 12A	PPP1R12A	201602_s_at	3.46023	0.000866573	0.183903	1.34558
97	RAD51 homolog (RecA homolog, E. coli) (S. cerevisiae)	RAD51	205024_s_at	3.40786	0.000879801	0.184949	1.46197
98	solute carrier family 7 (cationic amino acid transporter, y+ system), member 5	SLC7A5	201195_s_at	3.41344	0.00088526	0.184358	1.78027
99	topoisomerase (DNA) II alpha 170kDa	TOP2A	201291_s_at	3.4203	0.000886049	0.182813	1.77341
100	excision repair cross-complementing rodent repair deficiency, complementation group 6-like	ERCC6L	219650_at	3.37516	0.00089562	0.183093	1.55979
101	nephrosis 2, idiopathic, steroid-resistant (podocin)	NPHS2	220424_at	3.45925	0.000903516	0.183028	1.87507
102	complement component 1, q subcomponent-like 1	C1QL1	205575_at	3.33844	0.000910494	0.18278	1.35951
103	Opa interacting protein 5	OIP5	213599_at	3.43712	0.000917272	0.182496	1.58884
104	Kruppel-like factor 8	KLF8	219930_at	3.4841	0.000920361	0.18149	1.8594
105	splA/ryanodine receptor domain and SOCS box containing 1	SPSB1	219677_at	3.44429	0.00092882	0.181552	1.35818
106	baculoviral IAP repeat-containing 5	BIRC5	202094_at	3.39385	0.000935574	0.181282	1.69942
107	centromere protein I	CENPI	214804_at	3.39738	0.000939646	0.180501	1.40117
108	potassium voltage-gated channel, subfamily G, member 1	KCNG1	214595_at	3.55136	0.000943147	0.179625	3.66154
109	discs, large (Drosophila) homolog-associated protein 5	DLGAP5	203764_at	3.42431	0.000955108	0.180362	1.80415
110	regulator of G-protein signaling 4	RGS4	204337_at	3.40409	0.00102033	0.187901	1.55838
111	RecQ protein-like (DNA helicase Q1-like)	RECQL	205091_x_at	3.38878	0.00102306	0.18686	1.43313
112	structural maintenance of chromosomes 5	SMC5	212926_at	3.33496	0.00102389	0.18549	1.28015
113	solute carrier family 6 (neurotransmitter transporter, creatine), member 10 (pseudogene)	SLC6A10P	215812_s_at	3.35114	0.00103586	0.186146	1.68885
114	kinectin 1 (kinesin receptor)	KTN1	200914_x_at	3.40104	0.00105666	0.188364	1.35959
115	origin recognition complex, subunit 6 like (yeast)	ORC6L	219105_x_at	3.35411	0.00106417	0.186715	1.40573
116	structural maintenance of chromosomes 2	SMC2	204240_s_at	3.38802	0.00108627	0.189105	1.58866
117	caldesmon 1	CALD1	215198_s_at	3.38397	0.0011049	0.190857	1.69434
118	ATP-binding cassette, sub-family D (ALD), member 1	ABCD1	205142_x_at	3.415	0.00112418	0.192693	1.32426
119	v-myb myeloblastosis viral oncogene homolog (avian)-like 2	MYBL2	201710_at	3.29954	0.00114868	0.19539	1.89742
120	neuropilin (NRP) and tolloid (TLL)-like 2	NETO2	218888_s_at	3.3758	0.00118581	0.198672	1.83349
121	phosphorylase kinase, gamma 1 (muscle)	PHKG1	207312_at	3.33829	0.00119427	0.197126	1.64508
122	KIAA0101	KIAA0101	211713_x_at	3.35949	0.00122259	0.200315	1.35295
123	PDZ and LIM domain 3	PDLIM3	210170_at	3.38353	0.00122351	0.199003	1.76415
124	CHK1 checkpoint homolog (S. pombe)	CHEK1	205393_s_at	3.19684	0.00123935	0.200119	1.43058
125	kinesin family member 23	KIF23	204709_s_at	3.29614	0.00126878	0.203397	1.81019
126	RAB1A, member RAS oncogene family	RAB1A	208724_s_at	3.18969	0.00132934	0.210083	1.11157
127	fibroblast growth factor 7 (keratinocyte growth factor)	FGF7	205782_at	3.27596	0.00135579	0.211266	1.50768
128	TTK protein kinase	TTK	204822_at	3.27235	0.00139612	0.21604	1.65536
129	SRY (sex determining region Y)-box 11	SOX11	204913_s_at	3.28661	0.00144431	0.221955	3.43834
130	low density lipoprotein receptor-related protein 8, apolipoprotein e receptor	LRP8	208433_s_at	3.31296	0.00144444	0.220456	1.58843
131	Zwilch, kinetochore associated, homolog (Drosophila)	ZWILCH	218349_s_at	3.28674	0.00147429	0.223481	1.43306
132	bromodomain adjacent to zinc finger domain, 1A	BAZ1A	217985_s_at	3.28684	0.00148324	0.223319	1.39351
133	solute carrier organic anion transporter family, member 1B3	SLCO1B3	206354_at	3.34697	0.00150238	0.223184	2.31522
134	membrane-associated ring finger (C3HC4) 7	2019-03-07	202653_s_at	3.26143	0.0015258	0.22368	1.32355
135	centromere protein A	CENPA	204962_s_at	3.18108	0.00158587	0.230968	1.60346
136	procollagen-lysine, 2-oxoglutarate 5-dioxygenase 2	PLOD2	202619_s_at	3.2806	0.00159816	0.231245	1.87992
137	S-phase kinase-associated protein 2 (p45)	SKP2	203625_x_at	3.23987	0.00162749	0.232471	1.56503
138	ubiquitin carboxyl-terminal hydrolase L5	UCHL5	219960_s_at	3.18986	0.0016312	0.231515	1.27073
139	plasminogen activator, urokinase receptor	PLAUR	211924_s_at	3.26543	0.00163133	0.23007	1.59867
140	DNA cross-link repair 1B (PSO2 homolog, S. cerevisiae)	DCLRE1B	219490_s_at	3.25211	0.00163724	0.22945	1.32607
141	adrenomedullin	ADM	202912_at	3.29693	0.00166224	0.231499	2.24216
142	ADAM metallopeptidase domain 17	ADAM17	205745_x_at	3.23918	0.00167236	0.231461	1.20241
143	annexin A2 pseudogene 1	ANXA2P1	210876_at	3.11215	0.00169095	0.232589	1.29271
144	chloride intracellular channel 4	CLIC4	221881_s_at	3.15595	0.00171853	0.232085	1.41592
145	calmodulin regulated spectrin-associated protein 1-like 1	CAMSAP1L1	217196_s_at	3.16337	0.0017326	0.232576	1.28476
146	POU class 4 homeobox 1	POU4F1	206940_s_at	3.05401	0.00175005	0.233511	1.30233
147	phosphofurin acidic cluster sorting protein 2	PACS2	212778_at	3.13341	0.00176473	0.234068	1.1646
148	early endosome antigen 1	EEA1	204841_s_at	3.12113	0.00177358	0.233851	1.45631
149	exonuclease 1	EXO1	204603_at	3.11211	0.00178031	0.233356	1.44602
150	WW domain containing transcription regulator 1	WWTR1	202134_s_at	3.16701	0.00179564	0.23263	1.81694
151	vascular endothelial growth factor A	VEGFA	210512_s_at	3.23237	0.00180125	0.232007	1.6463
152	Kruppel-like factor 1 (erythroid)	KLF1	210504_at	3.07153	0.00180127	0.230676	1.27911
153	small nuclear RNA activating complex, polypeptide 1, 43kDa	SNAPC1	205443_at	3.19331	0.00181202	0.230727	1.38963
154	myosin phosphatase Rho interacting protein	MPRIP	214694_at	3.12091	0.00184487	0.233575	1.33955
155	cell division cycle 27 homolog (S. cerevisiae)	CDC27	217880_at	3.11155	0.00192619	0.238451	1.24489
156	mediator complex subunit 20	MED20	206961_s_at	3.08749	0.00192809	0.237368	1.24655
157	GULP, engulfment adaptor PTB domain containing 1	GULP1	215913_s_at	3.08394	0.00198929	0.242226	1.68821
158	itchy E3 ubiquitin protein ligase homolog (mouse)	ITCH	209743_s_at	3.05846	0.00207052	0.250746	1.23792
159	sperm associated antigen 5	SPAG5	203145_at	3.06444	0.00208499	0.251134	1.34774
160	E2F transcription factor 8	E2F8	219990_at	3.04491	0.00214771	0.257297	1.56763
161	suppressor of zeste 12 homolog (Drosophila)	SUZ12	212287_at	3.11475	0.00219399	0.261437	1.30957
162	LIM homeobox 2	LHX2	206140_at	3.13813	0.00222455	0.262273	2.2392
163	A kinase (PRKA) anchor protein 6	AKAP6	217669_s_at	3.13156	0.00223038	0.261577	1.61236
164	membrane metallo-endopeptidase	MME	203434_s_at	3.05685	0.00223422	0.260655	1.8603
165	adaptor-related protein complex 4, epsilon 1 subunit	AP4E1	220229_s_at	3.11282	0.0023186	0.26909	1.82636
166	family with sequence similarity 18, member B	FAM18B	218446_s_at	3.09745	0.00231954	0.267804	1.36913
167	lactase	LCT	206945_at	3.0586	0.00233805	0.26855	1.43495
168	Kruppel-like factor 12	KLF12	214276_at	3.06465	0.00233972	0.267364	1.40945
169	cytochrome P450, family 17, subfamily A, polypeptide 1	CYP17A1	205502_at	2.93488	0.00234199	0.266258	1.29531
170	Fraser syndrome 1	FRAS1	220910_at	2.99831	0.0023452	0.265269	1.24979
171	WD repeat domain 4	WDR4	221632_s_at	2.98834	0.002362	0.265821	1.32891
172	uroporphyrinogen decarboxylase	UROD	222074_at	3.04199	0.0023811	0.266624	1.71783
173	PPPDE peptidase domain containing 1	PPPDE1	219875_s_at	2.9863	0.00240372	0.266478	1.59987
174	chromosome 21 open reading frame 45	C21orf45	219004_s_at	3.06742	0.00245238	0.270527	1.27768
175	fragile X mental retardation 1	FMR1	215245_x_at	3.0221	0.00246472	0.270548	1.23149
176	Rho-associated, coiled-coil containing protein kinase 2	ROCK2	211504_x_at	3.03653	0.00248806	0.271772	1.25316
177	GLI pathogenesis-related 1	GLIPR1	214085_x_at	3.00442	0.0025971	0.280928	1.39594
178	v-ral simian leukemia viral oncogene homolog A (ras related)	RALA	214435_x_at	3.10503	0.00260197	0.280095	1.44253
179	G protein-coupled receptor 19	GPR19	207183_at	3.04505	0.00261641	0.280296	2.0496
180	protein tyrosine phosphatase-like (proline instead of catalytic arginine), member b	PTPLB	212640_at	2.97373	0.00264317	0.280466	1.24113
181	7-dehydrocholesterol reductase	DHCR7	201791_s_at	3.03355	0.00267492	0.281157	1.53866
182	dehydrogenase E1 and transketolase domain containing 1	DHTKD1	209916_at	3.10409	0.00267613	0.279964	1.68423
183	natriuretic peptide receptor C/guanylate cyclase C (atrionatriuretic peptide receptor C)	NPR3	219789_at	3.05825	0.00269019	0.28012	1.81306
184	family with sequence similarity 190, member B	FAM190B	209378_s_at	3.02278	0.00270859	0.280723	1.38979
185	zinc finger, BED-type containing 4	ZBED4	214747_at	2.93571	0.0027246	0.281075	1.4582
186	membrane bound O-acyltransferase domain containing 7	MBOAT7	211037_s_at	3.00137	0.00272812	0.280142	1.48083
187	UL16 binding protein 2	ULBP2	221291_at	3.06068	0.0027526	0.281359	1.88159
188	BCL2-like 11 (apoptosis facilitator)	BCL2L11	222343_at	2.93044	0.00281314	0.284933	1.28984
189	peripheral myelin protein 2	PMP2	206826_at	3.04237	0.00281428	0.283758	2.15274
190	vesicle-associated membrane protein 7	VAMP7	202829_s_at	2.966	0.00286599	0.286381	1.17576
191	mitogen-activated protein kinase 7	MAPK7	35617_at	3.04739	0.00292505	0.290977	1.43242
192	solute carrier family 29 (nucleoside transporters), member 2	SLC29A2	204717_s_at	2.92192	0.00298369	0.295492	1.41807
193	aldolase B, fructose-bisphosphate	ALDOB	214424_s_at	2.96027	0.00301851	0.296305	1.50131
194	protein kinase N2	PKN2	212629_s_at	2.90155	0.00303755	0.296867	1.2325
195	interleukin 1 receptor accessory protein	IL1RAP	205227_at	2.96055	0.00309446	0.299799	1.58667
196	v-yes-1 Yamaguchi sarcoma viral oncogene homolog 1	YES1	202933_s_at	2.98379	0.00311618	0.300596	1.55019
197	sushi domain containing 5	SUSD5	214954_at	2.96209	0.00312448	0.300098	2.14692
198	RAS p21 protein activator 2	RASA2	206636_at	2.98189	0.00316515	0.302699	1.35789
199	MAP3K12 binding inhibitory protein 1	MBIP	218411_s_at	2.99764	0.00316871	0.301745	1.43575
200	mastermind-like domain containing 1	MAMLD1	205088_at	2.96879	0.00318381	0.301893	1.57802
201	phosphoinositide-3-kinase, class 3	PIK3C3	215394_at	2.91743	0.0032024	0.302369	1.31099
202	SPC25, NDC80 kinetochore complex component, homolog (S. cerevisiae)	SPC25	209891_at	2.94998	0.00321506	0.302283	1.60283
203	purine nucleoside phosphorylase	PNP	201695_s_at	2.97667	0.00323586	0.301693	1.41209
204	La ribonucleoprotein domain family, member 4B	LARP4B	214216_s_at	2.94564	0.00323667	0.300511	1.81853
205	metadherin	MTDH	212251_at	2.98597	0.00324305	0.299855	1.32101
206	iron-sulfur cluster assembly 1 homolog (S. cerevisiae)	ISCA1	209273_s_at	2.9349	0.00327456	0.301517	1.17858
207	similar to HGC6.3	HGC6.3	211111_at	2.9682	0.00327821	0.299378	1.63812
208	ATPase family, AAA domain containing 3A	ATAD3A	219068_x_at	2.88641	0.00331973	0.301933	1.17613
209	aquaporin 9	AQP9	205568_at	2.98384	0.00335526	0.302693	2.2619
210	thymosin beta 15a	TMSB15A	205347_s_at	2.95629	0.00336162	0.302045	2.0624
211	dishevelled associated activator of morphogenesis 1	DAAM1	216060_s_at	2.97053	0.00343864	0.30406	1.40557
212	obscurin-like 1	OBSL1	212775_at	2.89305	0.00344964	0.303827	1.45915
213	olfactory receptor, family 7, subfamily A, member 17	OR7A17	208509_s_at	2.88152	0.00345032	0.302691	1.55812
214	insulin receptor	INSR	207851_s_at	2.84823	0.00346818	0.303065	1.4525
215	centrosomal protein 55kDa	CEP55	218542_at	2.87126	0.00352798	0.307085	1.54672
216	vestigial like 1 (Drosophila)	VGLL1	215729_s_at	2.94783	0.00355655	0.308368	4.53178
217	protein tyrosine phosphatase, non-receptor type 14	PTPN14	205503_at	2.86899	0.0036022	0.309914	1.46766
218	downstream neighbor of SON	DONSON	221677_s_at	2.93552	0.00360513	0.308974	1.42095
219	DnaJ (Hsp40) homolog, subfamily C, member 6	DNAJC6	204720_s_at	2.89819	0.00362364	0.30937	1.74357
220	protein phosphatase 2 (formerly 2A), regulatory subunit B'', beta	PPP2R3B	219264_s_at	2.96147	0.003634	0.307895	2.3845
221	bobby sox homolog (Drosophila)	BBX	213016_at	2.85197	0.00363949	0.307193	1.22845
222	stathmin 1	STMN1	217714_x_at	2.8904	0.00364656	0.306627	1.18763
223	DEK oncogene	DEK	200934_at	2.93382	0.00365311	0.306024	1.52266
224	phosphodiesterase 9A	PDE9A	205593_s_at	2.91807	0.00371422	0.309978	2.27327
225	SFT2 domain containing 2	SFT2D2	214838_at	2.91908	0.00371427	0.308825	1.32494
226	tumor necrosis factor, alpha-induced protein 6	TNFAIP6	206026_s_at	2.83008	0.00382337	0.316715	1.34196
227	Kruppel-like factor 6	KLF6	208960_s_at	2.91327	0.00386136	0.318676	1.39952
228	serine peptidase inhibitor-like, with Kunitz and WAP domains 1 (eppin)	SPINLW1	206319_s_at	2.89446	0.00386576	0.317862	1.72687
229	estrogen receptor 2 (ER beta)	ESR2	211117_x_at	2.81127	0.00388219	0.318039	1.4816
230	astrotactin 1	ASTN1	213197_at	2.84825	0.00389142	0.316469	1.79148
231	neurofibromin 1	NF1	204323_x_at	2.85679	0.00392002	0.316485	1.29033
232	ankyrin repeat and BTB (POZ) domain containing 2	ABTB2	213497_at	2.85922	0.00394279	0.317174	1.34967
233	cyclin-dependent kinase 6	CDK6	207143_at	2.8849	0.00398992	0.319811	1.83948
234	neuregulin 1	NRG1	208230_s_at	2.87516	0.00407341	0.324171	1.5764
235	cyclin A2	CCNA2	203418_at	2.80613	0.00414503	0.328696	1.55462
236	tropomodulin 1	TMOD1	203661_s_at	2.77907	0.00416988	0.329494	1.30069
237	EH domain binding protein 1	EHBP1	212650_at	2.82049	0.00418813	0.329767	1.33996
238	phosphoinositide-3-kinase, catalytic, beta polypeptide	PIK3CB	217620_s_at	2.79866	0.00425092	0.3312	1.29213
239	2-oxoglutarate and iron-dependent oxygenase domain containing 1	OGFOD1	221090_s_at	2.89094	0.00425427	0.330306	1.27123
240	Rh-associated glycoprotein	RHAG	211254_x_at	2.75259	0.00426999	0.330376	1.19374
241	activating transcription factor 2	ATF2	212984_at	2.77399	0.00432074	0.333146	1.17137
242	coatomer protein complex, subunit alpha	COPA	214337_at	2.74177	0.00434149	0.333591	1.35105
243	bone morphogenetic protein receptor, type IA	BMPR1A	204832_s_at	2.82347	0.00436184	0.334003	1.29598
244	RNA binding motif, single stranded interacting protein 1	RBMS1	215127_s_at	2.87396	0.00437174	0.333615	1.42841
245	laminin, beta 4	LAMB4	216622_at	2.81482	0.00442699	0.334395	1.74717
246	DDB1 and CUL4 associated factor 15	DCAF15	221849_s_at	2.75968	0.00443768	0.33407	1.29299
247	aurora kinase B	AURKB	209464_at	2.74396	0.00444057	0.333162	1.29843
248	ryanodine receptor 3	RYR3	206306_at	2.78597	0.00449846	0.336373	1.48379
249	epithelial cell adhesion molecule	EPCAM	201839_s_at	2.75551	0.00450031	0.335386	1.38123
250	WD repeat and SOCS box-containing 1	WSB1	201295_s_at	2.82146	0.00458565	0.340607	1.75007
251	nucleosome assembly protein 1-like 1	NAP1L1	208753_s_at	2.7934	0.00459342	0.34005	1.24575
252	matrix metallopeptidase 3 (stromelysin 1, progelatinase)	MMP3	205828_at	2.78576	0.00460063	0.339457	1.82517
253	leukocyte cell derived chemotaxin 1	LECT1	206309_at	2.75647	0.00463537	0.340891	1.26235
254	USP6 N-terminal like	USP6NL	204761_at	2.81214	0.00467413	0.342611	1.43216
255	ras responsive element binding protein 1	RREB1	217411_s_at	2.83846	0.00472357	0.345099	1.64386
256	splicing factor, arginine/serine-rich 11	SFRS11	213742_at	2.78099	0.00477246	0.347532	1.40579
257	synaptotagmin XI	SYT11	209197_at	2.81516	0.00478209	0.345972	1.25354
258	DCN1, defective in cullin neddylation 1, domain containing 4 (S. cerevisiae)	DCUN1D4	212855_at	2.7882	0.00480474	0.346486	1.32453
259	multiple EGF-like-domains 6	MEGF6	213942_at	2.70246	0.00481096	0.344703	1.37625
260	fermitin family homolog 2 (Drosophila)	FERMT2	214212_x_at	2.79454	0.00485424	0.344481	1.38083
261	asparagine-linked glycosylation 3, alpha-1,3- mannosyltransferase homolog (S. cerevisiae)	ALG3	207396_s_at	2.78185	0.00485943	0.343755	1.24946
262	SH3 and multiple ankyrin repeat domains 2	SHANK2	215829_at	2.78268	0.00486463	0.341951	1.39676
263	arginine/serine-rich coiled-coil 1	RSRC1	219507_at	2.78445	0.00490411	0.343643	1.41128
264	SH3-domain GRB2-like 3	SH3GL3	205636_at	2.7441	0.00492721	0.344179	1.28329
265	chromosome 2 open reading frame 67	C2orf67	215046_at	2.76552	0.00494232	0.344155	1.45241
266	neuromedin B	NMB	205204_at	2.76539	0.00494381	0.343186	1.2558
267	centromere protein N	CENPN	219555_s_at	2.75324	0.00494567	0.34225	1.71567
268	cathepsin L2	CTSL2	210074_at	2.72528	0.00496114	0.342257	1.42626
269	leucine rich repeat containing 40	LRRC40	218577_at	2.80986	0.00496258	0.3413	1.37505
270	desmocollin 2	DSC2	204751_x_at	2.7587	0.00497832	0.341329	1.55935
271	exocyst complex component 5	EXOC5	218748_s_at	2.74661	0.00499808	0.341632	1.41355
272	KIAA1609	KIAA1609	65438_at	2.81612	0.00501277	0.341589	1.40895
273	syntaxin binding protein 6 (amisyn)	STXBP6	220995_at	2.76107	0.0050355	0.342091	1.37758
274	Down syndrome critical region gene 6	DSCR6	207267_s_at	2.75068	0.00504704	0.340797	1.45233
275	follistatin	FST	207345_at	2.74306	0.00504845	0.339863	1.38623
276	germ cell associated 1	GSG1	221252_s_at	2.75142	0.0050793	0.339886	1.55428
277	polo-like kinase 4 (Drosophila)	PLK4	204887_s_at	2.74772	0.0051271	0.342058	1.46607
278	spindle and kinetochore associated complex subunit 1	SKA1	217640_x_at	2.72648	0.00515156	0.342663	1.62849
279	matrix metallopeptidase 13 (collagenase 3)	MMP13	205959_at	2.68352	0.00525783	0.347657	1.74103
280	zinc finger protein 365	ZNF365	206448_at	2.74115	0.00526143	0.346865	1.40356
281	DDB1 and CUL4 associated factor 4	DCAF4	214758_at	2.75454	0.00534489	0.347231	1.36117
282	Rac GTPase activating protein 1	RACGAP1	222077_s_at	2.73966	0.00541741	0.350919	1.3311
283	budding uninhibited by benzimidazoles 1 homolog beta (yeast)	BUB1B	203755_at	2.72856	0.00548761	0.353411	1.34554
284	LON peptidase N-terminal domain and ring finger 3	LONRF3	220009_at	2.71173	0.00549293	0.352735	1.20673
285	RNA terminal phosphate cyclase domain 1	RTCD1	215351_at	2.75041	0.00552609	0.353844	1.86077
286	collagen, type XIII, alpha 1	COL13A1	211343_s_at	2.74199	0.00556654	0.355413	1.66525
287	nuclear factor I/B	NFIB	211467_s_at	2.73146	0.00557059	0.354655	1.7127
288	kinesin family member 4A	KIF4A	218355_at	2.68321	0.00558278	0.354419	1.33187
289	cyclin-dependent kinase 1	CDK1	203213_at	2.75288	0.00561871	0.354679	1.76852
290	regulating synaptic membrane exocytosis 3	RIMS3	210991_s_at	2.68237	0.00563362	0.354616	1.29552
291	TSC22 domain family, member 2	TSC22D2	210954_s_at	2.64778	0.00568574	0.355886	1.3925
292	NADPH oxidase 4	NOX4	219773_at	2.67715	0.00572173	0.357135	1.3749
293	insulin-like growth factor 2 mRNA binding protein 3 pseudogene	LOC645468	216493_s_at*	2.72069	0.00572357	0.356253	1.80166
294	ribosomal protein S6 kinase, 90kDa, polypeptide 2	RPS6KA2	216493_s_at*	2.72069	0.00572357	0.356253	1.80166
295	coiled-coil domain containing 46	CCDC46	213644_at	2.70357	0.00573564	0.35502	1.43333
296	testis-specific transcript, Y-linked 1 (non-protein coding)	TTTY1	216673_at	2.72082	0.00575582	0.355283	1.25228
297	DBF4 homolog (S. cerevisiae)	DBF4	204244_s_at	2.69615	0.0057567	0.354355	1.34515
298	ATPase family, AAA domain containing 5	ATAD5	220223_at	2.71753	0.00576312	0.353773	1.42015
299	nerve growth factor receptor (TNFRSF16) associated protein 1	NGFRAP1	217963_s_at	2.68888	0.00577341	0.353431	1.36813
300	cullin 5	CUL5	203532_x_at	2.66917	0.00581185	0.35384	1.43145
301	macrophage scavenger receptor 1	MSR1	214770_at	2.70952	0.00582444	0.35364	1.40405
302	RAP1 GTPase activating protein	RAP1GAP	210618_at	2.58993	0.00583191	0.353132	1.20068
303	microfibrillar-associated protein 3-like	MFAP3L	210493_s_at	2.72016	0.00583309	0.351294	1.7786
304	glycerol-3-phosphate dehydrogenase 2 (mitochondrial)	GPD2	210007_s_at	2.69572	0.0058464	0.351147	1.27953
305	NIMA (never in mitosis gene a)-related kinase 2	NEK2	211080_s_at	2.67626	0.00584852	0.35033	1.34991
306	tetratricopeptide repeat domain 22	TTC22	215106_at	2.74891	0.00585986	0.350068	1.70948
307	involucrin	IVL	214599_at	2.74442	0.00586799	0.349616	1.79465
308	matrix metallopeptidase 12 (macrophage elastase)	MMP12	204580_at	2.72554	0.00587537	0.348194	2.21287
309	G protein regulated inducer of neurite outgrowth 2	GPRIN2	206747_at	2.70863	0.00592426	0.35016	1.42172
310	ATP/GTP binding protein 1	AGTPBP1	204500_s_at	2.70094	0.00593641	0.34995	1.3236
311	chromosome 16 open reading frame 7	C16orf7	205781_at	2.66421	0.00596099	0.348632	1.24705
312	synovial sarcoma, X breakpoint 2 interacting protein	SSX2IP	203015_s_at	2.66152	0.00596247	0.347806	1.22639
313	E2F transcription factor 1	E2F1	204947_at	2.70406	0.00598855	0.348415	1.49716
314	ZW10 interactor	ZWINT	204026_s_at	2.71739	0.00603809	0.348567	1.46489
315	hyaluronan-mediated motility receptor (RHAMM)	HMMR	207165_at	2.70111	0.00605231	0.348485	1.53737
316	thymopoietin	TMPO	209753_s_at	2.68758	0.00605638	0.34782	1.2241
317	peroxisomal biogenesis factor 13	PEX13	205246_at	2.70486	0.00608429	0.348525	1.34217
318	chemokine (C-X-C motif) ligand 2	CXCL2	209774_x_at	2.68462	0.00612556	0.349989	1.86709
319	myeloid/lymphoid or mixed-lineage leukemia 2	MLL2	216845_x_at	2.72786	0.0061497	0.35047	1.75039
320	vinculin	VCL	200931_s_at	2.74803	0.0061924	0.352003	1.41945
321	serine/threonine kinase 24 (STE20 homolog, yeast)	STK24	215188_at	2.65426	0.00627771	0.355041	1.5634
322	AVL9 homolog (S. cerevisiase)	AVL9	212471_at	2.67054	0.00630557	0.355714	1.43928
323	forkhead box M1	FOXM1	202580_x_at	2.64646	0.00632838	0.355202	1.55099
324	cortactin	CTTN	214074_s_at	2.69636	0.00640487	0.357693	1.30551
325	RAB35, member RAS oncogene family	RAB35	205461_at	2.64301	0.00644635	0.35911	1.43634
326	bone morphogenetic protein 2	BMP2	205290_s_at	2.65215	0.00646975	0.359515	1.58127
327	CDC42 binding protein kinase alpha (DMPK-like)	CDC42BPA	214464_at	2.65842	0.00651884	0.361342	1.59711
328	BTG family, member 3	BTG3	213134_x_at	2.66819	0.0065331	0.361233	1.4514
329	transforming, acidic coiled-coil containing protein 1	TACC1	217437_s_at	2.63322	0.00655732	0.361675	1.37195
330	heat shock 70kDa protein 6 (HSP70B')	HSPA6	213418_at	2.62852	0.00659875	0.361278	1.36726
331	abhydrolase domain containing 5	ABHD5	213935_at	2.67402	0.00660992	0.361002	1.32151
332	SET and MYND domain containing 2	SMYD2	212921_at	2.63005	0.0066123	0.360249	1.35151
333	chromosome 10 open reading frame 10	C10orf10	209182_s_at	2.64422	0.00661808	0.359685	1.41147
334	mesothelin	MSLN	204885_s_at	2.70553	0.00662399	0.35913	3.45951
335	Sec23 homolog A (S. cerevisiae)	SEC23A	212887_at	2.65299	0.00678177	0.362394	1.2725
336	NDC80 homolog, kinetochore complex component (S. cerevisiae)	NDC80	204162_at	2.61226	0.00682	0.363565	1.53648
337	keratin 1	KRT1	205900_at	2.6367	0.00682359	0.362888	1.41398
338	myosin IB	MYO1B	212365_at	2.59083	0.00684165	0.362982	1.19509
339	deleted in colorectal carcinoma	DCC	206939_at	2.64345	0.00686112	0.36315	1.63109
340	TRAF family member-associated NFKB activator	TANK	209451_at	2.65017	0.00688715	0.363664	1.3332
341	Snf2-related CREBBP activator protein	SRCAP	215053_at	2.66642	0.00695396	0.366324	1.74908
342	microtubule associated tumor suppressor candidate 2	MTUS2	214961_at	2.6258	0.00697939	0.366796	1.62416
343	ubiquitin-conjugating enzyme E2D 1 (UBC4/5 homolog, yeast)	UBE2D1	211764_s_at	2.66494	0.00698538	0.366247	1.30994
344	septin 5	2019-09-05	209767_s_at	2.64037	0.0070207	0.365519	1.66335
345	plasminogen activator, urokinase	PLAU	205479_s_at	2.64846	0.00710315	0.36895	1.46685
346	solute carrier family 35 (UDP-N-acetylglucosamine (UDP-GlcNAc) transporter), member A3	SLC35A3	209865_at	2.65039	0.00710642	0.368261	1.50209
347	T-cell acute lymphocytic leukemia 1	TAL1	216928_at	2.65805	0.00710928	0.367555	1.52135
348	DENN/MADD domain containing 1A	DENND1A	219763_at	2.60332	0.00712479	0.367504	1.35001
349	cell division cycle 25 homolog B (S. pombe)	CDC25B	201853_s_at	2.63265	0.00713076	0.366962	1.35491
350	chemokine (C-C motif) receptor 1	CCR1	205099_s_at	2.59263	0.00714405	0.366799	1.32088
351	gremlin 1, cysteine knot superfamily, homolog (Xenopus laevis)	GREM1	218469_at	2.65151	0.00714832	0.366175	1.6411
352	transmembrane and coiled-coil domain family 2	TMCC2	213096_at	2.64692	0.00716693	0.366286	1.48857
353	phosphatidylinositol-specific phospholipase C, X domain containing 1	PLCXD1	218951_s_at	2.62324	0.0071953	0.366894	1.31372
354	homer homolog 3 (Drosophila)	HOMER3	215489_x_at	2.65474	0.00720971	0.36679	1.39168
355	transglutaminase 2 (C polypeptide, protein-glutamine-gamma-glutamyltransferase)	TGM2	211573_x_at	2.57339	0.00721247	0.366095	1.36411
356	UBX domain protein 1	UBXN1	210623_at	2.62073	0.00723282	0.366293	1.53451
357	dual-specificity tyrosine-(Y)-phosphorylation regulated kinase 2	DYRK2	202971_s_at	2.58057	0.00728917	0.36831	1.27511
358	Ras association (RalGDS/AF-6) domain family (N-terminal) member 7	RASSF7	204927_at	2.58464	0.00731567	0.368812	1.27215
359	potassium channel, subfamily K, member 1	KCNK1	204678_s_at	2.56622	0.0073257	0.368484	1.77294
360	ST3 beta-galactoside alpha-2,3-sialyltransferase 6	ST3GAL6	213335_s_at	2.60001	0.00733927	0.368335	1.42801
361	mutS homolog 6 (E. coli)	MSH6	202911_at	2.65166	0.00736474	0.368783	1.25048
362	proteasome (prosome, macropain) 26S subunit, non-ATPase, 11	PSMD11	208777_s_at	2.62469	0.00737122	0.36828	1.26515
363	heparan sulfate 2-O-sulfotransferase 1	HS2ST1	203285_s_at	2.60811	0.00740937	0.369358	1.2558
364	R3H domain containing 1	R3HDM1	210714_at	2.58851	0.0074303	0.369574	1.32505
365	cyclin-dependent kinase 2 associated protein 1	CDK2AP1	201938_at	2.61045	0.00749244	0.371009	1.28695
366	karyopherin alpha 3 (importin alpha 4)	KPNA3	221503_s_at	2.61202	0.00751838	0.371468	1.28181
367	E74-like factor 3 (ets domain transcription factor, epithelial-specific )	ELF3	210827_s_at	2.57464	0.00751967	0.37071	1.29894
368	protein regulator of cytokinesis 1	PRC1	218009_s_at	2.58862	0.00752269	0.37004	1.44207
369	choroideremia-like (Rab escort protein 2)	CHML	206079_at	2.60451	0.00760765	0.373395	1.73529
370	thyroid hormone receptor interactor 13	TRIP13	204033_at	2.59865	0.00766549	0.374584	1.47618
371	mucin 3A, cell surface associated	MUC3A	214676_x_at	2.52554	0.00769229	0.375071	1.27659
372	galectin-related protein	HSPC159	219998_at	2.58332	0.00773408	0.376285	1.68017
373	transportin 1	TNPO1	209226_s_at	2.60718	0.00774292	0.375894	1.26096
374	Fanconi anemia, complementation group I	FANCI	213008_at	2.57067	0.00776933	0.376357	1.45365
375	chromosome 1 open reading frame 183	C1orf183	220476_s_at	2.57549	0.00787261	0.380532	1.55444
376	DEAD (Asp-Glu-Ala-As) box polypeptide 19A	DDX19A	202577_s_at	2.60061	0.00799924	0.384983	1.20385
377	gamma-aminobutyric acid (GABA) A receptor, alpha 6	GABRA6	207182_at	2.59245	0.00801709	0.385011	1.78023
378	serine dehydratase	SDS	205695_at	2.57829	0.00802853	0.384731	1.32547
379	RAP2A, member of RAS oncogene family	RAP2A	221830_at	2.59599	0.00804192	0.384546	1.36748
380	mitogen-activated protein kinase kinase kinase 2	MAP3K2	221695_s_at	2.54992	0.00804879	0.38405	1.20568
381	ADAM metallopeptidase domain 19 (meltrin beta)	ADAM19	221128_at	2.56949	0.0080636	0.383934	1.25958
382	syntaxin 16	STX16	221638_s_at	2.54758	0.00810925	0.385284	1.40502
383	H2A histone family, member X	H2AFX	205436_s_at	2.51055	0.00812302	0.385117	1.22003
384	cAMP responsive element binding protein 1	CREB1	204313_s_at	2.57096	0.00819608	0.387756	1.20613
385	ubiquitin specific peptidase 10	USP10	209136_s_at	2.5158	0.00821985	0.388057	1.181
386	histidine-rich glycoprotein	HRG	206226_at	2.5713	0.00824223	0.388291	1.49067
387	chloride channel accessory 2	CLCA2	217528_at	2.58194	0.00827693	0.388284	3.26726
388	non-SMC condensin I complex, subunit G	NCAPG	218663_at	2.55611	0.00828317	0.38776	1.58555
389	leucine rich repeat containing 8 family, member B	LRRC8B	212976_at	2.52889	0.00830742	0.38808	1.46076
390	chloride channel 5	CLCN5	206704_at	2.49278	0.00832297	0.387993	1.28538
391	pyruvate kinase, muscle	PKM2	201251_at	2.52937	0.00833837	0.3879	1.24427
392	tripartite motif-containing 36	TRIM36	219736_at	2.4548	0.00834666	0.387476	1.39562
393	malic enzyme 1, NADP(+)-dependent, cytosolic	ME1	204059_s_at	2.58293	0.00835041	0.386845	1.76462
394	phosphodiesterase 4D, cAMP-specific (phosphodiesterase E3 dunce homolog, Drosophila)	PDE4D	211840_s_at	2.5834	0.00836203	0.385779	1.89408
395	fatty acid binding protein 3, muscle and heart (mammary-derived growth inhibitor)	FABP3	205738_s_at	2.46022	0.00836911	0.385308	1.32682
396	cell division cycle 20 homolog (S. cerevisiae)	CDC20	202870_s_at	2.54744	0.00841507	0.386625	1.54684
397	KIAA0947	KIAA0947	209654_at	2.52307	0.00843181	0.385803	1.17321
398	general transcription factor IIIC, polypeptide 2, beta 110kDa	GTF3C2	210620_s_at	2.48823	0.00849747	0.388011	1.21219
399	purinergic receptor P2X, ligand-gated ion channel, 1	P2RX1	210401_at	2.49765	0.00851323	0.387935	1.29563
400	signal peptide peptidase-like 2B	SPPL2B	210693_at	2.55877	0.00853848	0.388292	1.53637
401	chemokine (C-X-C motif) ligand 1 (melanoma growth stimulating activity, alpha)	CXCL1	204470_at	2.58537	0.00860685	0.390604	1.91849
402	zinc finger protein 460	ZNF460	216279_at	2.49963	0.00866144	0.391487	1.50245
403	membrane-associated ring finger (C3HC4) 6	2019-03-06	201736_s_at	2.55073	0.00882089	0.397886	1.22616
404	UDP glucuronosyltransferase 1 family, polypeptide A8	UGT1A8	221305_s_at	2.55303	0.00883758	0.397834	1.82745
405	SIX homeobox 3	SIX3	206634_at	2.53501	0.00889848	0.399768	1.88156
406	ankyrin repeat domain 36	ANKRD36	214723_x_at	2.54395	0.00890642	0.39932	1.37581
407	prostate androgen-regulated transcript 1 (non-protein coding)	PART1	215972_at	2.53164	0.00893436	0.399768	1.5545
408	reticulon 4	RTN4	214629_x_at	2.47769	0.00908666	0.404956	1.09486
409	ELAV (embryonic lethal, abnormal vision, Drosophila)-like 2 (Hu antigen B)	ELAVL2	208427_s_at	2.52398	0.0091026	0.404857	1.75813
410	glycine receptor, alpha 1	GLRA1	207972_at	2.4539	0.00912429	0.405013	1.33281
411	olfactory receptor, family 52, subfamily A, member 1	OR52A1	221329_at	2.52277	0.00915902	0.405746	1.65761
412	ets variant 1	ETV1	206501_x_at	2.48252	0.00917867	0.40581	1.19136
413	hyaluronan and proteoglycan link protein 1	HAPLN1	205523_at	2.55287	0.00920641	0.406231	2.83714
414	leucine rich repeat containing 50	LRRC50	215173_at	2.51314	0.00924282	0.407031	1.55793
415	E2F transcription factor 3	E2F3	203693_s_at	2.5205	0.0092852	0.408091	1.38837
416	interleukin 6 (interferon, beta 2)	IL6	205207_at	2.54579	0.00933047	0.409273	1.66375
417	family with sequence similarity 63, member B	FAM63B	214691_x_at	2.50404	0.00933627	0.408723	1.27525
418	Kruppel-like factor 5 (intestinal)	KLF5	209212_s_at	2.53715	0.00938618	0.4093	1.5747
419	chromosome 11 open reading frame 41	C11orf41	214772_at	2.51838	0.00939959	0.409084	1.35278
420	cell division cycle 73, Paf1/RNA polymerase II complex component, homolog (S. cerevisiae)	CDC73	218578_at	2.49756	0.00944552	0.410282	1.27145
421	protein kinase, membrane associated tyrosine/threonine 1	PKMYT1	204267_x_at	2.50655	0.00945885	0.409265	1.24465
422	stromal antigen 1	STAG1	202293_at	2.53124	0.00948849	0.409752	1.31344
423	squalene epoxidase	SQLE	213577_at	2.5216	0.00949048	0.409045	1.56891
424	profilin 2	PFN2	204992_s_at	2.49363	0.0095041	0.408841	1.3542
425	family with sequence similarity 105, member A	FAM105A	214947_at	2.45679	0.00950939	0.408281	1.36578
426	transcription factor AP-2 gamma (activating enhancer binding protein 2 gamma)	TFAP2C	205287_s_at	2.49521	0.00952872	0.408324	1.46392
427	protein kinase C, iota	PRKCI	209678_s_at	2.48071	0.00954385	0.408188	1.21804
428	mitogen-activated protein kinase kinase 5	MAP2K5	216765_at	2.49737	0.0095748	0.407945	1.87392
429	SET translocation (myeloid leukemia-associated) pseudogene	LOC642869	215780_s_at	2.46495	0.00962835	0.408664	1.16817
430	eukaryotic translation initiation factor 4A1	EIF4A1	214805_at	2.51562	0.00963094	0.407997	1.27843
431	GINS complex subunit 4 (Sld5 homolog)	GINS4	211767_at	2.51052	0.00963948	0.407583	1.73224
432	cyclin E2	CCNE2	211814_s_at	2.49506	0.00966119	0.407728	1.43733
433	lysosomal protein transmembrane 4 beta	LAPTM4B	208029_s_at	2.44888	0.00967392	0.407493	1.31886
434	TROVE domain family, member 2	TROVE2	210438_x_at	2.4759	0.00968223	0.407074	1.20093
435	centrosomal protein 57kDa	CEP57	203491_s_at	2.46916	0.00979089	0.410095	1.287
436	cylicin, basic protein of sperm head cytoskeleton 1	CYLC1	216809_at	2.45592	0.00980594	0.409955	1.26396
437	heat shock protein 90kDa alpha (cytosolic), class A member 1	HSP90AA1	211969_at	2.48724	0.00982964	0.410176	1.20085
438	B1 for mucin	HAB1	216878_x_at	2.44521	0.00984012	0.409845	1.38435
439	DTW domain containing 1	DTWD1	219291_at	2.49443	0.00985598	0.40974	1.26474
440	HRAS-like suppressor	HRASLS	219983_at	2.48288	0.00986428	0.409322	1.54281
441	engrailed homeobox 1	EN1	220559_at	2.51985	0.00988353	0.409358	2.91624
442	calumenin	CALU	214845_s_at	2.47497	0.00988784	0.408777	1.32667
443	met proto-oncogene (hepatocyte growth factor receptor)	MET	203510_at	2.49182	0.00996408	0.410406	1.89444
444	kinesin heavy chain member 2A	KIF2A	203087_s_at	2.49276	0.00996741	0.409786	1.2172
445	ankyrin repeat and SOCS box-containing 7	ASB7	219996_at	2.44843	0.0100125	0.410882	1.23205
446	deoxynucleotidyltransferase, terminal, interacting protein 2	DNTTIP2	202776_at	2.49572	0.0100504	0.410925	1.28029
447	karyopherin alpha 2 (RAG cohort 1, importin alpha 1)	KPNA2	201088_at	2.45108	0.0100517	0.410224	1.26946
448	BRCA1 interacting protein C-terminal helicase 1	BRIP1	221703_at	2.45898	0.0100546	0.40959	1.62042
449	X-linked inhibitor of apoptosis	XIAP	206536_s_at	2.45113	0.0100606	0.409089	1.16773
450	MICAL-like 1	MICALL1	55081_at	2.51171	0.0100929	0.408908	1.47726
451	ribosome binding protein 1 homolog 180kDa (dog)	RRBP1	213973_at	2.42553	0.0101024	0.408553	1.28615
452	sema domain, immunoglobulin domain (Ig), short basic domain, secreted, (semaphorin) 3A	SEMA3A	206805_at	2.44206	0.0101349	0.409124	1.29089
453	replication factor C (activator 1) 4, 37kDa	RFC4	204023_at	2.46182	0.0102426	0.411976	1.26732
454	Rap guanine nucleotide exchange factor (GEF) 2	RAPGEF2	215992_s_at	2.47372	0.0102492	0.411501	1.62518
455	discs, large (Drosophila) homolog-associated protein 2	DLGAP2	210227_at	2.46806	0.0103598	0.415195	1.56713
456	protein phosphatase 2 (formerly 2A), regulatory subunit B'', alpha	PPP2R3A	207749_s_at	2.48213	0.0104258	0.416342	1.35563
457	retinoblastoma binding protein 6	RBBP6	205178_s_at	2.41734	0.0104805	0.417031	1.23565
458	poly(A) polymerase gamma	PAPOLG	219160_s_at	2.46177	0.0104843	0.416437	1.54329
459	solute carrier family 25 (mitochondrial carrier; adenine nucleotide translocator), member 4	SLC25A4	214821_at	2.44455	0.0105316	0.417574	1.45641
460	N-myristoyltransferase 2	NMT2	205005_s_at	2.42785	0.0105531	0.417681	1.1876
461	zinc finger protein 292	ZNF292	212368_at	2.42033	0.0105548	0.417008	1.27265
462	centrosomal protein 152kDa	CEP152	215170_s_at	2.44833	0.0105577	0.416386	1.50012
463	Wolf-Hirschhorn syndrome candidate 1-like 1	WHSC1L1	221248_s_at	2.41001	0.0105791	0.416491	1.3144
464	protein tyrosine phosphatase, non-receptor type 12	PTPN12	216915_s_at	2.45404	0.0106672	0.417745	1.46635
465	gamma-glutamyl hydrolase (conjugase, folylpolygammaglutamyl hydrolase)	GGH	203560_at	2.45759	0.0107004	0.418312	1.5837
466	thioredoxin reductase 1	TXNRD1	201266_at	2.45806	0.010703	0.417678	1.20567
467	kelch-like 24 (Drosophila)	KLHL24	221986_s_at	2.40267	0.0108596	0.422312	1.36547
468	transient receptor potential cation channel, subfamily C, member 1	TRPC1	205802_at	2.38154	0.0108671	0.421868	1.25659
469	small cell adhesion glycoprotein	SMAGP	209679_s_at	2.46851	0.0109145	0.422236	1.36478
470	DEAD (Asp-Glu-Ala-Asp) box polypeptide 21	DDX21	208152_s_at	2.48332	0.0109316	0.421435	1.33385
471	dual specificity phosphatase 2	DUSP2	204794_at	2.44092	0.0109411	0.421071	1.65354
472	Sin3A-associated protein, 30kDa	SAP30	204900_x_at	2.45067	0.0109512	0.420734	1.4001
473	centromere protein F, 350/400ka (mitosin)	CENPF	209172_s_at	2.43006	0.010963	0.420464	1.28222
474	G protein-coupled receptor 176	GPR176	206673_at	2.41774	0.011003	0.419829	1.31103
475	jerky homolog-like (mouse)	JRKL	206734_at	2.42885	0.0110125	0.419474	1.36761
476	chromosome 12 open reading frame 48	C12orf48	220060_s_at	2.4433	0.0110159	0.418884	1.36176
477	2-aminoethanethiol (cysteamine) dioxygenase	ADO	212502_at	2.479	0.0110389	0.419045	1.25352
478	KIAA1704	KIAA1704	220171_x_at	2.41343	0.0111319	0.421139	1.27835
479	iroquois homeobox 4	IRX4	220225_at	2.43328	0.011149	0.420359	1.86043
480	WAS protein homolog associated with actin, golgi membranes and microtubules-like 1	WHAMML1	222367_at	2.4209	0.011176	0.420667	1.26733
481	solute carrier family 6 (neurotransmitter transporter, glycine), member 9	SLC6A9	207043_s_at	2.44762	0.0111783	0.420045	1.65191
482	CREB/ATF bZIP transcription factor	CREBZF	202977_s_at	2.42087	0.0112788	0.422396	1.32575
483	KH-type splicing regulatory protein	KHSRP	204371_s_at	2.4187	0.011282	0.421806	1.27275
484	FK506 binding protein 14, 22 kDa	FKBP14	219390_at	2.41776	0.0115259	0.429485	1.3691
485	exportin 6	XPO6	214784_x_at	2.44001	0.0116143	0.431337	1.15904
486	cystathionine-beta-synthase	CBS	212816_s_at	2.42	0.0116184	0.430771	1.66138
487	chymotrypsin-like elastase family, member 1	CELA1	206446_s_at	2.40982	0.0116407	0.430882	1.62489
488	brain expressed, associated with Nedd4	BEAN	214068_at	2.38615	0.0116649	0.431058	1.28609
489	CDKN1A interacting zinc finger protein 1	CIZ1	213976_at	2.38239	0.011673	0.430643	1.19729
490	Yes-associated protein 1	YAP1	213342_at	2.38854	0.0117181	0.431593	1.28576
491	tubulin, beta 6	TUBB6	209191_at	2.43353	0.0117424	0.431064	1.41194
492	interleukin 1, beta	IL1B	39402_at	2.40558	0.011758	0.430925	1.30307
493	mex-3 homolog C (C. elegans)	MEX3C	218247_s_at	2.4243	0.0118626	0.434045	1.30844
494	PI-3-kinase-related kinase SMG-1 pseudogene	LOC440354	210396_s_at	2.40409	0.0119027	0.434087	1.28497
495	exportin, tRNA (nuclear export receptor for tRNAs)	XPOT	212160_at	2.41837	0.0119589	0.435424	1.30697
496	zinc finger protein 480	ZNF480	222283_at	2.35697	0.0119653	0.434946	1.32382
497	atrophin 1	ATN1	211076_x_at	2.38593	0.0119707	0.434436	1.25404
498	cyclin-dependent kinase 13	CDK13	214287_s_at	2.38789	0.0119753	0.433897	1.43319
499	A kinase (PRKA) anchor protein 7	AKAP7	205772_s_at	2.40059	0.0119861	0.433581	1.54728
500	ChaC, cation transport regulator homolog 1 (E. coli)	CHAC1	219270_at	2.38802	0.0120224	0.433488	1.45289
501	inhibin, beta A	INHBA	210511_s_at	2.39966	0.0120316	0.433119	1.52127
502	suppression of tumorigenicity 14 (colon carcinoma)	ST14	202005_at	2.40326	0.0120606	0.433463	1.38297
503	actinin, alpha 1	ACTN1	211160_x_at	2.43423	0.0120781	0.433391	1.44445
504	nebulette	NEBL	217585_at	2.38894	0.0120944	0.433281	1.57518
505	NMD3 homolog (S. cerevisiae)	NMD3	218036_x_at	2.38651	0.0121134	0.433263	1.2612
506	endoglin	ENG	201808_s_at	2.36418	0.0121656	0.434433	1.31207
507	cAMP responsive element modulator	CREM	210171_s_at	2.40736	0.0121759	0.434105	1.66442
508	RNA (guanine-7-) methyltransferase	RNMT	202684_s_at	2.39352	0.0121871	0.433809	1.5449
509	RAN binding protein 2	RANBP2	201711_x_at	2.34545	0.012199	0.43354	1.1985
510	protein phosphatase 1, catalytic subunit, beta isozyme	PPP1CB	201409_s_at	2.40323	0.0122507	0.434684	1.31561
511	MyoD family inhibitor domain containing	MDFIC	211675_s_at	2.36295	0.0122876	0.435301	1.26524
512	solute carrier family 25 (mitochondrial carrier; phosphate carrier), member 24	SLC25A24	204342_at	2.35578	0.0123956	0.437735	1.20298
513	cytokine induced apoptosis inhibitor 1	CIAPIN1	208968_s_at	2.38757	0.0124628	0.438719	1.19882
514	chitinase 3-like 1 (cartilage glycoprotein-39)	CHI3L1	209395_at	2.39714	0.0124867	0.438177	2.20388
515	lamin A/C	LMNA	203411_s_at	2.397	0.0124979	0.43788	1.25319
516	3-hydroxy-3-methylglutaryl-CoA synthase 1 (soluble)	HMGCS1	205822_s_at	2.3829	0.0125262	0.438182	1.27125
517	transcription factor 12	TCF12	208986_at	2.37392	0.0125923	0.439803	1.15346
518	RAB6A, member RAS oncogene family	RAB6A	221792_at	2.36028	0.0125934	0.439154	1.2222
519	Pvt1 oncogene (non-protein coding)	PVT1	216240_at	2.36428	0.0126015	0.438748	1.42311
520	suppressor of variegation 3-9 homolog 2 (Drosophila)	SUV39H2	219262_at	2.34914	0.012606	0.43822	1.54357
521	ARP2 actin-related protein 2 homolog (yeast)	ACTR2	200729_s_at	2.29737	0.0126167	0.43791	1.12665
522	coiled-coil domain containing 21	CCDC21	219611_s_at	2.33146	0.012631	0.437044	1.23405
523	asialoglycoprotein receptor 1	ASGR1	206743_s_at	2.38162	0.012676	0.437921	1.54439
524	chromodomain helicase DNA binding protein 9	CHD9	212616_at	2.36914	0.0126876	0.437645	1.27175
525	exocyst complex component 1	EXOC1	222127_s_at	2.38215	0.012701	0.43743	1.16046
526	frizzled homolog 9 (Drosophila)	FZD9	207639_at	2.41446	0.0127168	0.437296	1.91424
527	secreted phosphoprotein 1	SPP1	209875_s_at	2.38507	0.0127188	0.436693	1.78542
528	KH domain containing, RNA binding, signal transduction associated 3	KHDRBS3	209781_s_at	2.39483	0.0127481	0.437024	1.67648
529	tigger transposable element derived 1-like	TIGD1L	216679_at	2.36874	0.0127486	0.436371	1.39322
530	APEX nuclease (apurinic/apyrimidinic endonuclease) 2	APEX2	204408_at	2.40771	0.0127662	0.436301	1.33677
531	cytochrome P450, family 4, subfamily F, polypeptide 3	CYP4F3	206515_at	2.35515	0.0127888	0.436406	1.63623
532	epithelial cell transforming sequence 2 oncogene	ECT2	219787_s_at	2.38119	0.0127894	0.435759	1.45832
533	ring finger protein 122	RNF122	219897_at	2.35393	0.0128048	0.435617	1.23458
534	transgelin	TAGLN	205547_s_at	2.36062	0.0128496	0.436477	1.44455
535	proteasome (prosome, macropain) activator subunit 4	PSME4	212219_at	2.36078	0.0128621	0.436234	1.22286
536	similar to Serine/threonine-protein kinase PRKX (Protein kinase PKX1)	LOC389906	59433_at	2.36838	0.0129192	0.437506	1.1975
537	phospholipase C, eta 1	PLCH1	214745_at	2.32969	0.0129654	0.438405	1.45061
538	calcium and integrin binding family member 2	CIB2	205008_s_at	2.37385	0.012992	0.438638	1.48108
539	EPM2A (laforin) interacting protein 1	EPM2AIP1	202909_at	2.38442	0.0130469	0.439826	1.32329
540	variable charge, X-linked 2	VCX2	207281_x_at	2.34055	0.0131224	0.441702	1.41402
541	ADP-ribosylation factor-like 5A	ARL5A	218150_at	2.36711	0.013201	0.441679	1.19679
542	phosphoinositide-3-kinase, catalytic, alpha polypeptide	PIK3CA	204369_at	2.36342	0.013217	0.441549	1.31624
543	ring finger and CCCH-type zinc finger domains 2	RC3H2	220202_s_at	2.38584	0.0132395	0.441641	1.30107
544	centrosomal protein 170kDa	CEP170	207719_x_at	2.3808	0.013273	0.442096	1.2769
545	chondroitin sulfate proteoglycan 4	CSPG4	214297_at	2.33566	0.0133284	0.44196	1.63563
546	calmodulin-like 5	CALML5	220414_at	2.36971	0.0133481	0.441955	2.89735
547	latent transforming growth factor beta binding protein 1	LTBP1	202729_s_at	2.34955	0.0133536	0.441482	1.34465
548	cytochrome P450, family 3, subfamily A, polypeptide 5	CYP3A5	214234_s_at	2.36175	0.0134212	0.442404	1.69601
549	transducin-like enhancer of split 6 (E(sp1) homolog, Drosophila)	TLE6	222219_s_at*	2.28854	0.0134434	0.442482	1.20712
550	transducin-like enhancer of split 2 (E(sp1) homolog, Drosophila)	TLE2	222219_s_at*	2.28854	0.0134434	0.442482	1.20712
551	Bloom syndrome, RecQ helicase-like	BLM	205733_at	2.34915	0.0135281	0.443957	1.2733
552	v-myc myelocytomatosis viral related oncogene, neuroblastoma derived (avian) opposite strand	MYCNOS	216188_at	2.33081	0.0135513	0.444063	1.4758
553	S100 calcium binding protein A9	S100A9	203535_at	2.36548	0.0136881	0.446575	2.79085
554	endothelial cell-specific molecule 1	ESM1	208394_x_at	2.31464	0.0136933	0.446094	1.3223
555	mediator complex subunit 6	MED6	207078_at	2.33411	0.0137016	0.445712	1.50796
556	cyclin-dependent kinase inhibitor 3	CDKN3	209714_s_at	2.3586	0.0137642	0.447097	1.48912
557	visinin-like 1	VSNL1	203798_s_at	2.35597	0.0137943	0.44742	1.98066
558	Werner helicase interacting protein 1	WRNIP1	218015_s_at	2.3335	0.0137947	0.446784	1.47683
559	tripartite motif-containing 16	TRIM16	204341_at	2.35293	0.0138246	0.446455	1.35958
560	nei endonuclease VIII-like 3 (E. coli)	NEIL3	219502_at	2.27071	0.0139004	0.448253	1.18454
561	DEAD (Asp-Glu-Ala-Asp) box polypeptide 18	DDX18	205763_s_at	2.34165	0.0139256	0.448416	1.1982
562	vanin 1	VNN1	205844_at	2.31852	0.0139346	0.448059	1.46585
563	CD24 molecule	CD24	266_s_at	2.28373	0.0139553	0.448078	1.51482
564	AKT interacting protein	AKTIP	218373_at	2.34175	0.0139593	0.447563	1.26083
565	NCK adaptor protein 2	NCK2	203315_at	2.32571	0.0139781	0.446878	1.18133
566	jumonji domain containing 1C	JMJD1C	221763_at	2.33909	0.0139915	0.446665	1.33008
567	mitogen-activated protein kinase kinase 1	MAP2K1	202670_at	2.36339	0.0139955	0.446155	1.21517
568	prostate transmembrane protein, androgen induced 1	PMEPA1	217875_s_at	2.3105	0.0140177	0.446223	1.44109
569	dynamin 3	DNM3	209839_at	2.26633	0.0140367	0.446191	1.29579
570	glucagon-like peptide 1 receptor	GLP1R	211232_x_at	2.3383	0.0141223	0.448272	1.47754
571	RAB8B, member RAS oncogene family	RAB8B	219210_s_at	2.28742	0.0142977	0.45191	1.16728
572	natural killer-tumor recognition sequence	NKTR	202379_s_at	2.30627	0.0143001	0.451345	1.27799
573	basonuclin 1	BNC1	206581_at	2.32182	0.0143622	0.452664	1.56009
574	chemokine (C-C motif) ligand 2	CCL2	216598_s_at	2.32701	0.0143636	0.452067	1.69048
575	gamma-aminobutyric acid (GABA) B receptor, 2	GABBR2	209991_x_at	2.3076	0.0143827	0.451393	1.50034
576	ERO1-like (S. cerevisiae)	ERO1L	218498_s_at	2.34603	0.0144203	0.451937	1.52018
577	integrin, beta 1 (fibronectin receptor, beta polypeptide, antigen CD29 includes MDF2, MSK12)	ITGB1	211945_s_at	2.32265	0.0146028	0.455095	1.18717
578	vestigial like 4 (Drosophila)	VGLL4	214004_s_at	2.33854	0.014655	0.456086	1.32584
579	septin 7	2019-09-07	213151_s_at	2.30912	0.0146648	0.455119	1.19414
580	dehydrogenase/reductase (SDR family) member 11	DHRS11	218756_s_at	2.29752	0.0146961	0.455455	1.37071
581	ubiquitin specific peptidase 14 (tRNA-guanine transglycosylase)	USP14	201671_x_at	2.31351	0.0147612	0.45684	1.24612
582	melanoma antigen family A, 3	MAGEA3	209942_x_at	2.31405	0.0148251	0.457546	2.78772
583	protein phosphatase 1, regulatory (inhibitor) subunit 15A	PPP1R15A	37028_at	2.33029	0.0149108	0.458919	1.26254
584	chromosome 5 open reading frame 23	C5orf23	219054_at	2.30233	0.0149995	0.461012	1.43742
585	protocadherin 7	PCDH7	210273_at	2.29934	0.0150399	0.461616	1.22602
586	zinc finger, CCHC domain containing 11	ZCCHC11	212704_at	2.28051	0.0150705	0.461919	1.23805
587	regulator of G-protein signaling like 1	RGSL1	211446_at	2.29832	0.0151278	0.463039	1.52441
588	WNK lysine deficient protein kinase 1	WNK1	39313_at	2.31798	0.0151313	0.462512	1.46048
589	CD55 molecule, decay accelerating factor for complement (Cromer blood group)	CD55	201925_s_at	2.29281	0.0151352	0.461997	1.30033
590	glucuronidase, beta/immunoglobulin lambda-like polypeptide 1 pseudogene	LOC91316	215196_at	2.29779	0.0151468	0.46172	1.39755
591	integrin, alpha 1	ITGA1	214660_at	2.31123	0.0151706	0.461811	1.66373
592	PRP18 pre-mRNA processing factor 18 homolog (S. cerevisiae)	PRPF18	221547_at	2.33436	0.0151732	0.46126	1.41864
593	GUF1 GTPase homolog (S. cerevisiae)	GUF1	218884_s_at	2.24883	0.0151936	0.461252	1.15053
594	dihydrofolate reductase	DHFR	202532_s_at	2.30777	0.0152151	0.460651	1.26257
595	Ras suppressor protein 1	RSU1	201980_s_at	2.29881	0.0152404	0.460166	1.29234
596	ribonucleotide reductase M2	RRM2	209773_s_at	2.28538	0.0152813	0.460153	1.48502
597	hydroxysteroid (17-beta) dehydrogenase 2	HSD17B2	204818_at	2.30279	0.0153342	0.461121	2.51157
598	chromatin modifying protein 2B	CHMP2B	202537_s_at	2.30621	0.0154017	0.461286	1.24974
599	stromal antigen 3-like 4	STAG3L4	218994_s_at	2.29019	0.0154338	0.461625	1.367
600	xylosyltransferase I	XYLT1	213725_x_at	2.30969	0.0154369	0.4611	1.35695
601	required for meiotic nuclear division 5 homolog A (S. cerevisiae)	RMND5A	212478_at	2.28092	0.0155961	0.463989	1.54276
602	enhancer of zeste homolog 2 (Drosophila)	EZH2	203358_s_at	2.23632	0.0156327	0.464458	1.32687
603	mitogen-activated protein kinase kinase kinase kinase 5	MAP4K5	203553_s_at	2.29637	0.0156405	0.464071	1.27542
604	inhibitor of DNA binding 4, dominant negative helix-loop-helix protein	ID4	209293_x_at	2.28601	0.0156794	0.464606	1.41342
605	actinin, alpha 4	ACTN4	200601_at	2.29358	0.0157303	0.465495	1.28704
606	NEDD8 activating enzyme E1 subunit 1	NAE1	202268_s_at	2.28165	0.0157343	0.464996	1.26257
607	apolipoprotein O-like	APOOL	213282_at	2.24804	0.0157625	0.464598	1.13534
608	cyclic nucleotide gated channel beta 1	CNGB1	207342_at	2.28015	0.0157742	0.464327	1.63691
609	similar to hCG2044781	LOC100131981	216315_x_at	2.24836	0.0158075	0.464696	1.21521
610	RAN binding protein 1	RANBP1	221915_s_at	2.24709	0.0158126	0.464232	1.31595
611	cysteine-rich, angiogenic inducer, 61	CYR61	201289_at	2.29171	0.0159312	0.466485	1.52562
612	dual specificity phosphatase 7	DUSP7	213848_at	2.27926	0.0160377	0.468373	1.18616
613	periostin, osteoblast specific factor	POSTN	210809_s_at	2.2165	0.0160602	0.468415	1.26604
614	small nuclear ribonucleoprotein 27kDa (U4/U6.U5)	SNRNP27	212440_at	2.26553	0.0160834	0.468478	1.13904
615	stanniocalcin 1	STC1	204597_x_at	2.26891	0.0160942	0.468182	1.60719
616	Fc fragment of IgG, low affinity IIIb, receptor (CD16b)	FCGR3B	204007_at	2.28599	0.0160984	0.467693	1.34028
617	solute carrier family 2 (facilitated glucose transporter), member 1	SLC2A1	201250_s_at	2.28058	0.0161208	0.467733	1.32789
618	low density lipoprotein receptor-related protein 6	LRP6	34697_at	2.26407	0.0161396	0.467672	1.2773
619	keratin 6A	KRT6A	214580_x_at	2.30169	0.016193	0.468001	2.6943
620	microtubule-associated protein 1B	MAP1B	214577_at	2.24153	0.0161993	0.467576	1.38895
621	glutamate-cysteine ligase, modifier subunit	GCLM	203925_at	2.29495	0.0162052	0.46714	1.43189
622	intraflagellar transport 57 homolog (Chlamydomonas)	IFT57	218100_s_at	2.26791	0.0163092	0.468925	1.26335
623	enolase 1, (alpha)	ENO1	201231_s_at	2.27404	0.0163096	0.468333	1.28047
624	malignant fibrous histiocytoma amplified sequence 1	MFHAS1	213457_at	2.24765	0.0163212	0.468065	1.31971
625	flavin containing monooxygenase 1	FMO1	205666_at	2.2276	0.0163699	0.468855	1.30041
626	small nuclear ribonucleoprotein polypeptide A'	SNRPA1	206055_s_at	2.27854	0.0163962	0.468406	1.34946
627	progesterone receptor membrane component 1	PGRMC1	201121_s_at	2.2634	0.0164074	0.468125	1.20815
628	small proline-rich protein 2D	SPRR2D	208539_x_at	2.27783	0.0164131	0.467688	1.63228
629	phosphatase and actin regulator 2	PHACTR2	204049_s_at	2.27675	0.0164222	0.467352	1.33315
630	neuropeptides B/W receptor 2	NPBWR2	221358_at	2.25388	0.0164373	0.467183	1.45881
631	tripartite motif-containing 33	TRIM33	210266_s_at	2.26506	0.0164409	0.466096	1.34113
632	ciliary neurotrophic factor	CNTF	208597_at	2.23813	0.0164581	0.4654	1.42952
633	similar to proliferating cell nuclear antigen	LOC392454	217400_at*	2.26113	0.0165119	0.46633	1.86404
634	proliferating cell nuclear antigen pseudogene	PCNAP	217400_at*	2.26113	0.0165119	0.46633	1.86404
635	high mobility group AT-hook 1	HMGA1	206074_s_at	2.27565	0.0165592	0.467074	1.42657
636	WNT1 inducible signaling pathway protein 2	WISP2	205792_at	2.23162	0.0166042	0.467751	1.69714
637	tubulin, alpha 1b	TUBA1B	211072_x_at	2.25412	0.0166562	0.468623	1.13939
638	magnesium transporter 1	MAGT1	221553_at	2.23598	0.0168589	0.471944	1.26744
639	endonuclease domain containing 1	ENDOD1	212570_at	2.24501	0.0169104	0.472198	1.26263
640	NGFI-A binding protein 1 (EGR1 binding protein 1)	NAB1	211139_s_at	2.20535	0.0169236	0.471386	1.1419
641	Sec61 alpha 2 subunit (S. cerevisiae)	SEC61A2	219499_at	2.22513	0.0169525	0.471601	1.33292
642	melanoma antigen family A, 5	MAGEA5	214642_x_at	2.21442	0.0169687	0.471463	1.47226
643	disabled homolog 1 (Drosophila)	DAB1	220611_at	2.25755	0.0170474	0.471884	1.40689
644	sialic acid binding Ig-like lectin 9	SIGLEC9	210569_s_at	2.24725	0.0171358	0.473156	1.49377
645	ets variant 5	ETV5	216375_s_at	2.22138	0.0171677	0.473452	1.31709
646	cysteine and histidine-rich domain (CHORD)-containing 1	CHORDC1	218566_s_at	2.24348	0.0171937	0.473581	1.29493
647	cyclin-dependent kinase 2	CDK2	204252_at	2.25226	0.0173271	0.476078	1.21067
648	metallothionein 3	MT3	205970_at	2.20455	0.0173631	0.47648	1.19994
649	POU class 2 homeobox 3	POU2F3	207109_at	2.23422	0.0173729	0.475578	1.77393
650	forkhead box N3	FOXN3	205022_s_at	2.23712	0.0174524	0.476584	1.24817
651	kelch-like 20 (Drosophila)	KLHL20	210634_at	2.21692	0.0174748	0.476611	1.48838
652	zinc finger protein 12	ZNF12	219571_s_at	2.22228	0.0174849	0.476304	1.20195
653	chromosome 13 open reading frame 34	C13orf34	219544_at	2.20595	0.017541	0.477247	1.19233
654	WAP four-disulfide core domain 8	WFDC8	215276_at	2.20815	0.0176826	0.479929	1.26372
655	platelet-activating factor acetylhydrolase 1b, regulatory subunit 1 (45kDa)	PAFAH1B1	200815_s_at	2.2319	0.0176907	0.479566	1.23749
656	NK2 homeobox 8	NKX2-8	207451_at	2.23179	0.0176935	0.479058	1.47408
657	transmembrane protein 206	TMEM206	218814_s_at	2.17755	0.0177302	0.479469	1.24093
658	chromobox homolog 2 (Pc class homolog, Drosophila)	CBX2	215989_at	2.24918	0.0177722	0.47944	1.73235
659	N(alpha)-acetyltransferase 50, NatE catalytic subunit	NAA50	217745_s_at	2.21037	0.0178359	0.478263	1.21244
660	ubiquitin-conjugating enzyme E2C	UBE2C	202954_at	2.22552	0.0178569	0.478251	1.40617
661	corticotropin releasing hormone receptor 1	CRHR1	214619_at	2.22558	0.0178677	0.477966	1.45031
662	synaptojanin 1	SYNJ1	207594_s_at	2.19084	0.0179152	0.478088	1.23951
663	B-cell CLL/lymphoma 11A (zinc finger protein)	BCL11A	219497_s_at	2.2235	0.0179517	0.478489	1.9884
664	MAP/microtubule affinity-regulating kinase 2	MARK2	211082_x_at	2.18706	0.0179526	0.477942	1.33835
665	hypothetical protein LOC100288985	LOC100288985	204595_s_at	2.23284	0.0179785	0.478061	1.7971
666	ADAM metallopeptidase domain 3A (cyritestin 1)	ADAM3A	217090_at	2.19752	0.0180088	0.478294	1.42547
667	mucin 5AC, oligomeric mucus/gel-forming	MUC5AC	217187_at	2.19838	0.0180243	0.478137	1.32676
668	translocated promoter region (to activated MET oncogene)	TPR	201730_s_at	2.17142	0.0180369	0.477903	1.23319
669	endothelin 1	EDN1	218995_s_at	2.22231	0.0181296	0.479219	1.67082
670	chemokine-like receptor 1	CMKLR1	210659_at	2.18694	0.0181355	0.478806	1.17944
671	F-box protein 31	FBXO31	219785_s_at	2.218	0.0181503	0.47863	1.40096
672	nucleoporin 160kDa	NUP160	212709_at	2.19279	0.0181664	0.478489	1.15562
673	heterogeneous nuclear ribonucleoprotein H3 (2H9)	HNRNPH3	210110_x_at	2.20007	0.0182174	0.479266	1.20233
674	cell division cycle 6 homolog (S. cerevisiae)	CDC6	203968_s_at	2.15772	0.018221	0.478795	1.26105
675	potassium voltage-gated channel, Shab-related subfamily, member 1	KCNB1	211006_s_at	2.21052	0.0182284	0.478427	1.44915
676	chromosome 1 open reading frame 106	C1orf106	219010_at	2.20701	0.0183623	0.480807	1.54094
677	adenylate cyclase 2 (brain)	ADCY2	217687_at	2.21745	0.0183657	0.480333	1.3086
678	ciliary rootlet coiled-coil, rootletin	CROCC	216419_at	2.20511	0.0183913	0.480439	1.3935
679	exportin 1 (CRM1 homolog, yeast)	XPO1	208775_at	2.20715	0.0184015	0.47902	1.15631
680	rhomboid domain containing 3	RHBDD3	204402_at	2.20541	0.0184504	0.479733	1.1722
681	histone cluster 1, H4h	HIST1H4H	208181_at	2.19847	0.0184844	0.480055	1.55754
682	5'-nucleotidase, ecto (CD73)	NT5E	203939_at	2.20739	0.0185437	0.480477	1.34416
683	taurine upregulated 1 (non-protein coding)	TUG1	222244_s_at	2.21396	0.0186182	0.481286	1.23543
684	slowmo homolog 2 (Drosophila)	SLMO2	217851_s_at	2.21633	0.0186384	0.480695	1.36732
685	adenosylmethionine decarboxylase 1	AMD1	201196_s_at	2.20179	0.01866	0.480694	1.31489
686	glycerol kinase	GK	214681_at	2.18833	0.0188096	0.48343	1.22571
687	chromosome 15 open reading frame 29	C15orf29	218791_s_at	2.19685	0.0188242	0.482692	1.20983
688	ATPase, class V, type 10B	ATP10B	214070_s_at	2.16207	0.018974	0.485974	1.23753
689	chromosome 1 open reading frame 135	C1orf135	220011_at	2.19743	0.0190016	0.486121	1.22655
690	myocyte enhancer factor 2D	MEF2D	203004_s_at	2.17559	0.0190276	0.486228	1.32646
691	dysferlin, limb girdle muscular dystrophy 2B (autosomal recessive)	DYSF	218660_at	2.16065	0.0190522	0.4863	1.15787
692	polymerase (RNA) II (DNA directed) polypeptide C, 33kDa	POLR2C	216282_x_at	2.19844	0.0190655	0.486084	1.14483
693	TEA domain family member 4	TEAD4	41037_at	2.18165	0.0190892	0.485577	1.2652
694	zinc finger CCCH-type containing 13	ZC3H13	209851_at	2.14524	0.0191302	0.48551	1.24445
695	phosphofructokinase, platelet	PFKP	201037_at	2.19591	0.0191431	0.485286	1.56075
696	cytochrome P450, family 2, subfamily R, polypeptide 1	CYP2R1	207786_at	2.15027	0.0191873	0.485853	1.24717
697	activating transcription factor 7 interacting protein	ATF7IP	216197_at	2.19758	0.0192005	0.485636	1.4762
698	solute carrier family 35, member E1	SLC35E1	79005_at	2.18736	0.0192017	0.485116	1.13003
699	kallikrein-related peptidase 13	KLK13	217315_s_at	2.16232	0.0192111	0.484802	1.19679
700	MOB1, Mps One Binder kinase activator-like 3 (yeast)	MOBKL3	202918_s_at	2.19581	0.0192431	0.485062	1.24998
701	SWI/SNF related, matrix associated, actin dependent regulator of chromatin, subfamily a, member 5	SMARCA5	202303_x_at	2.17191	0.0192524	0.484747	1.22574
702	cadherin-related family member 2	CDHR2	220186_s_at	2.17571	0.0193122	0.485705	1.25835
703	transmembrane protein 40	TMEM40	219503_s_at	2.19453	0.0193367	0.485771	1.31648
704	polymerase (DNA directed), gamma	POLG	217636_at	2.1914	0.0193982	0.486767	1.56882
705	GPS, PLAT and transmembrane domain-containing protein	LOC399491	214682_at	2.15636	0.0194903	0.487433	1.37125
706	WAP four-disulfide core domain 1	WFDC1	219478_at	2.16574	0.0195121	0.48743	1.52914
707	myelin protein zero-like 1	MPZL1	210594_x_at	2.15904	0.019533	0.487406	1.1751
708	bone morphogenetic protein 8b	BMP8B	207866_at	2.16442	0.0195343	0.486894	1.48014
709	zinc finger protein 93	ZNF93	208119_s_at	2.17605	0.0195598	0.486984	1.36201
710	SERPINE1 mRNA binding protein 1	SERBP1	210076_x_at	2.16545	0.0196225	0.487457	1.13981
711	transferrin receptor 2	TFR2	207883_s_at	2.15762	0.0197107	0.489103	1.38721
712	GTP binding protein 4	GTPBP4	218239_s_at	2.19151	0.0197144	0.488649	1.26624
713	bone morphogenetic protein 1	BMP1	205574_x_at	2.1654	0.0197504	0.488998	1.32008
714	fibroblast growth factor 21	FGF21	221433_at	2.18502	0.0198394	0.489029	1.55186
715	adenosine monophosphate deaminase 2	AMPD2	212360_at	2.16465	0.0198501	0.488751	1.16818
716	tryptophan 2,3-dioxygenase	TDO2	205943_at	2.17967	0.0198947	0.489308	1.7962
717	S100 calcium binding protein A8	S100A8	202917_s_at	2.19003	0.0198964	0.488812	2.81484
718	DKFZP434C153 protein	DKFZP434C153	216085_at	2.16643	0.019957	0.489221	1.54235
719	vitamin D (1,25- dihydroxyvitamin D3) receptor	VDR	204255_s_at	2.17597	0.0200287	0.489901	1.27523
720	CTAGE family, member 5 pseudogene	LOC647288	217332_at	2.13643	0.020093	0.489861	1.35936
721	family with sequence similarity 3, member C	FAM3C	201889_at	2.15988	0.020156	0.490323	1.20022
722	PWP1 homolog (S. cerevisiae)	PWP1	201606_s_at	2.16704	0.0201594	0.489871	1.15835
723	COP9 constitutive photomorphogenic homolog subunit 2 (Arabidopsis)	COPS2	202467_s_at	2.17756	0.0201755	0.489729	1.24749
724	transforming growth factor, beta 2	TGFB2	209908_s_at	2.14161	0.0202083	0.489991	1.38935
725	myc target 1	MYCT1	220471_s_at	2.13768	0.0202119	0.489545	1.21634
726	histone deacetylase 6	HDAC6	211722_s_at	2.1271	0.0202844	0.490767	1.30729
727	katanin p80 (WD repeat containing) subunit B 1	KATNB1	203162_s_at	2.1592	0.020374	0.492401	1.20385
728	nuclear import 7 homolog (S. cerevisiae)	NIP7	219031_s_at	2.16782	0.0204335	0.492769	1.35747
729	coiled-coil domain containing 59	CCDC59	218936_s_at	2.17709	0.0204517	0.492676	1.25112
730	Sjogren syndrome antigen B (autoantigen La)	SSB	201138_s_at	2.13486	0.0205252	0.49338	1.16897
731	metallothionein 1X	MT1X	208581_x_at	2.17453	0.0206499	0.495309	1.48488
732	tRNA aspartic acid methyltransferase 1	TRDMT1	206308_at	2.16554	0.0206639	0.495112	1.2992
733	chemokine (C-X-C motif) ligand 6 (granulocyte chemotactic protein 2)	CXCL6	206336_at	2.10942	0.0206869	0.49513	1.36708
734	clock homolog (mouse)	CLOCK	204980_at	2.13773	0.0207008	0.494932	1.21145
735	PDS5, regulator of cohesion maintenance, homolog A (S. cerevisiae)	PDS5A	213984_at	2.12378	0.0207134	0.494702	1.23926
736	neurturin	NRTN	210683_at	2.16655	0.0208298	0.49695	2.08514
737	transforming growth factor, alpha	TGFA	205016_at	2.16543	0.0208558	0.497036	1.46996
738	surfactant protein B	SFTPB	214354_x_at	2.13137	0.0209015	0.497594	1.3032
739	lipocalin 2	LCN2	212531_at	2.16581	0.0209067	0.497188	2.58721
740	AF4/FMR2 family, member 4	AFF4	219199_at	2.13037	0.0209205	0.496984	1.31021
741	F11 receptor	F11R	221664_s_at	2.13486	0.0209895	0.498092	1.21501
742	serpin peptidase inhibitor, clade B (ovalbumin), member 2	SERPINB2	204614_at	2.16855	0.0209942	0.497674	2.31129
743	arylsulfatase A	ARSA	204443_at	2.10817	0.0210598	0.498169	1.32706
744	PTK7 protein tyrosine kinase 7	PTK7	207011_s_at	2.13037	0.0211115	0.498334	1.3153
745	reticulocalbin 2, EF-hand calcium binding domain	RCN2	201486_at	2.16077	0.0211245	0.497588	1.32542
746	vasohibin 2	VASH2	219740_at	2.13317	0.0211667	0.498055	1.61012
747	solute carrier family 2 (facilitated glucose/fructose transporter), member 5	SLC2A5	204430_s_at	2.15259	0.021186	0.497982	1.78097
748	phosphatidylinositol-3,4,5-trisphosphate-dependent Rac exchange factor 2	PREX2	220732_at	2.13636	0.0213165	0.499995	1.44601
749	structural maintenance of chromosomes 6	SMC6	218781_at	2.1294	0.0214068	0.501584	1.28129
750	G protein-coupled receptor 6	GPR6	214655_at	2.118	0.0214142	0.501232	1.50551
751	syntaxin 6	STX6	214441_at	2.12024	0.0214226	0.500903	1.14753
752	cold shock domain protein A	CSDA	201160_s_at	2.1219	0.0215797	0.502993	1.24851
753	transmembrane protein 151B	TMEM151B	213678_at	2.12571	0.0216367	0.502743	1.3931
754	eukaryotic translation initiation factor 4 gamma, 2	EIF4G2	217607_x_at	2.08303	0.0217325	0.504442	1.31138
755	glutamine--fructose-6-phosphate transaminase 1	GFPT1	202721_s_at	2.09744	0.0217727	0.504851	1.17134
756	synapsin II	SYN2	210247_at	2.12014	0.0218754	0.506177	1.19728
757	zinc finger protein 268	ZNF268	209989_at	2.09984	0.0220167	0.50892	1.31692
758	glutaminase	GLS	221510_s_at	2.13753	0.0220285	0.508665	1.3487
759	PDZ binding kinase	PBK	219148_at	2.13231	0.0220355	0.508299	1.49162
760	RecQ protein-like 5	RECQL5	211468_s_at	2.13105	0.0220944	0.509132	1.62947
761	cyclin-dependent kinase inhibitor 2C (p18, inhibits CDK4)	CDKN2C	204159_at	2.08892	0.0221635	0.510195	1.2051
762	transcription factor 7-like 1 (T-cell specific, HMG-box)	TCF7L1	221016_s_at	2.1296	0.0221667	0.509742	1.44969
763	platelet factor 4 variant 1	PF4V1	207815_at	2.11204	0.02218	0.509522	1.68535
764	superoxide dismutase 2, mitochondrial	SOD2	215078_at	2.11011	0.0222217	0.509955	1.56463
765	family with sequence similarity 64, member A	FAM64A	221591_s_at	2.09632	0.0222243	0.50949	1.24463
766	growth factor receptor-bound protein 10	GRB10	209410_s_at	2.11961	0.0222549	0.509667	1.16787
767	zinc finger protein 224	ZNF224	216991_at	2.11696	0.0222726	0.509548	1.60397
768	CAP-GLY domain containing linker protein family, member 4	CLIP4	219944_at	2.10799	0.0222775	0.509138	1.47453
769	kallikrein-related peptidase 8	KLK8	206125_s_at	2.13981	0.0224337	0.512182	1.82709
770	solute carrier family 2 (facilitated glucose transporter), member 3	SLC2A3	202497_x_at	2.12321	0.0224843	0.512812	1.6477
771	Ras-related GTP binding D	RRAGD	221524_s_at	2.10911	0.0225285	0.513294	1.4727
772	Gardner-Rasheed feline sarcoma viral (v-fgr) oncogene homolog	FGR	208438_s_at	2.08287	0.0225308	0.512823	1.1629
773	ring finger protein 19B	RNF19B	216336_x_at	2.13226	0.0225944	0.513747	1.52562
774	LEM domain containing 3	LEMD3	218604_at	2.1001	0.0226143	0.513673	1.16888
775	solute carrier family 16, member 1 (monocarboxylic acid transporter 1)	SLC16A1	202235_at	2.10941	0.0226171	0.513214	1.66352
776	metallothionein 2A	MT2A	212185_x_at	2.12727	0.0226215	0.512793	1.38321
777	recombination signal binding protein for immunoglobulin kappa J region	RBPJ	211974_x_at	2.12245	0.0226447	0.512276	1.16171
778	nucleotide-binding oligomerization domain containing 2	NOD2	220066_at	2.10341	0.0226528	0.51194	1.39299
779	fibroblast growth factor receptor 2	FGFR2	211400_at	2.09952	0.0227815	0.514326	1.46103
780	cofilin 1 (non-muscle)	CFL1	200021_at	2.08783	0.0228528	0.515415	1.09786
781	F-box protein 11	FBXO11	219208_at	2.10545	0.0229208	0.516425	1.79563
782	single stranded DNA binding protein 3	SSBP3	217991_x_at	2.08827	0.0229409	0.515836	1.16261
783	ataxin 3	ATXN3	205415_s_at	2.10774	0.0229582	0.514666	1.28563
784	lysine (K)-specific demethylase 2A	KDM2A	208987_s_at	2.07798	0.0229855	0.514759	1.13531
785	lumican	LUM	201744_s_at	2.06027	0.0230245	0.515115	1.26143
786	perilipin 2	PLIN2	209122_at	2.11522	0.0233001	0.519715	1.42194
787	ubiquitin specific peptidase 15	USP15	210681_s_at	2.10308	0.0233401	0.519049	1.28875
788	post-GPI attachment to proteins 1	PGAP1	213469_at	2.05028	0.0233509	0.518772	1.25266
789	DEAD (Asp-Glu-Ala-Asp) box polypeptide 52	DDX52	210320_s_at	2.09942	0.0234022	0.518876	1.17368
790	caveolin 2	CAV2	203324_s_at	2.10003	0.0234053	0.51843	1.36827
791	opioid receptor, mu 1	OPRM1	207989_at	2.09123	0.0234516	0.518939	1.6866
792	Rtf1, Paf1/RNA polymerase II complex component, homolog (S. cerevisiae)	RTF1	212302_at	2.06997	0.0236177	0.521062	1.10781
793	zinc finger, MYND-type containing 8	ZMYND8	214795_at	2.07806	0.023707	0.521483	1.26756
794	ADAM metallopeptidase domain 12	ADAM12	215613_at	2.06954	0.0237415	0.521728	1.42294
795	angiotensin I converting enzyme (peptidyl-dipeptidase A) 2	ACE2	222257_s_at	2.08691	0.0237678	0.521792	1.62694
796	adenylate cyclase 10 (soluble)	ADCY10	217305_s_at	2.08114	0.0238285	0.522096	1.47761
797	myelin protein zero-like 2	MPZL2	203780_at	2.09752	0.0238613	0.522299	1.54167
798	zinc finger, CCHC domain containing 2	ZCCHC2	219062_s_at	2.09269	0.0239525	0.523783	1.22394
799	carbonic anhydrase IX	CA9	205199_at	2.08993	0.0239874	0.523516	1.44838
800	fibroblast activation protein, alpha	FAP	209955_s_at	2.03203	0.0240415	0.524184	1.29988
801	growth associated protein 43	GAP43	216963_s_at	2.0543	0.0240478	0.52381	1.18683
802	zinc finger, AN1-type domain 5	ZFAND5	217649_at	2.05968	0.0241259	0.523974	1.42753
803	polymerase (RNA) III (DNA directed) polypeptide D, 44kDa	POLR3D	208361_s_at	2.07608	0.0241436	0.523848	1.2182
804	phosphoribosyl pyrophosphate synthetase 2	PRPS2	203401_at	2.08845	0.0241578	0.523646	1.26214
805	histamine receptor H1	HRH1	205579_at	2.06413	0.0243068	0.525342	1.23723
806	G protein-coupled receptor kinase 6	GRK6	202848_s_at	2.06127	0.0243326	0.524882	1.22047
807	ankyrin repeat domain 12	ANKRD12	212286_at	2.03257	0.0243471	0.524688	1.25099
808	zinc finger protein 259	ZNF259	200054_at	2.07587	0.0243549	0.524348	1.17868
809	cytochrome P450, family 7, subfamily B, polypeptide 1	CYP7B1	207386_at	2.04384	0.0243655	0.52407	1.22771
810	CD80 molecule	CD80	207176_s_at	2.07555	0.0243746	0.52376	1.19703
811	protein phosphatase 1, regulatory (inhibitor) subunit 1A	PPP1R1A	205478_at	2.06739	0.0243879	0.52354	1.92144
812	defensin, beta 126	DEFB126	221414_s_at	2.06741	0.0244087	0.523482	1.36172
813	desmin	DES	202222_s_at	2.07088	0.0244383	0.523613	1.32684
814	EPH receptor B4	EPHB4	202894_at	2.07444	0.0246258	0.527124	1.19011
815	v-ets erythroblastosis virus E26 oncogene homolog (avian)	ERG	211626_x_at	2.05184	0.0247924	0.529672	1.20207
816	fermitin family homolog 1 (Drosophila)	FERMT1	218796_at	2.06868	0.0250968	0.534638	1.77757
817	BCL2-associated athanogene 5	BAG5	202984_s_at	2.05726	0.0250983	0.534159	1.23514
818	potassium channel tetramerisation domain containing 15	KCTD15	218553_s_at	2.03531	0.0252373	0.535584	1.14309
819	solute carrier family 11 (proton-coupled divalent metal ion transporters), member 2	SLC11A2	203123_s_at	2.04079	0.0253148	0.536207	1.14088
820	hydroxysteroid (17-beta) dehydrogenase 6 homolog (mouse)	HSD17B6	205700_at	2.03	0.0253491	0.536424	1.38354
821	lamin B2	LMNB2	216952_s_at	2.04908	0.0253734	0.536429	1.18354
822	poliovirus receptor	PVR	32699_s_at	2.02623	0.0253768	0.535991	1.22483
823	mitogen-activated protein kinase kinase 3	MAP2K3	215498_s_at	2.06653	0.0254029	0.536036	1.3113
824	sterol O-acyltransferase 1	SOAT1	221561_at	2.04612	0.0254207	0.535904	1.39698
825	intercellular adhesion molecule 1	ICAM1	215485_s_at	2.03843	0.0254342	0.53568	1.21432
826	melanoma antigen family A, 6	MAGEA6	214612_x_at	2.06047	0.0254699	0.53542	2.52347
827	promyelocytic leukemia	PML	206503_x_at	2.05305	0.0255396	0.535874	1.50671
828	son of sevenless homolog 1 (Drosophila)	SOS1	212777_at	2.03547	0.0255759	0.536131	1.22172
829	caspase 3, apoptosis-related cysteine peptidase	CASP3	202763_at	2.03372	0.0255975	0.536079	1.13466
830	erythropoietin	EPO	207257_at	2.06793	0.0256748	0.53669	1.79566
831	LIM and senescent cell antigen-like domains 1	LIMS1	207198_s_at	2.03985	0.0257256	0.536745	1.21725
832	hypothetical protein LOC145678	LOC145678	216106_at	2.02536	0.0258328	0.538477	1.35151
833	kynureninase (L-kynurenine hydrolase)	KYNU	210663_s_at	2.05515	0.0258716	0.53828	1.75186
834	golgin A4	GOLGA4	201567_s_at	2.04641	0.0258768	0.537885	1.28267
835	maternally expressed 3 (non-protein coding)	MEG3	210795_s_at	2.05669	0.0259113	0.538099	1.32062
836	TBC1 domain family, member 15	TBC1D15	218268_at	2.0554	0.0259462	0.537322	1.21431
837	melanoma cell adhesion molecule	MCAM	209086_x_at	2.04479	0.0260711	0.539408	1.23108
838	melanoma antigen family A, 12	MAGEA12	210467_x_at	2.04351	0.0261145	0.539304	1.88069
839	neuron derived neurotrophic factor	NENF	218406_x_at	2.04316	0.0261554	0.539149	1.46954
840	chromosome 17 open reading frame 63	C17orf63	218464_s_at	2.0263	0.0261819	0.539198	1.2352
841	abl-interactor 1	ABI1	209028_s_at	2.04471	0.0263118	0.541371	1.17453
842	pleiomorphic adenoma gene-like 1	PLAGL1	207943_x_at	2.03071	0.0263407	0.541466	1.25773
843	nucleoporin 93kDa	NUP93	202188_at	2.02128	0.0264103	0.542396	1.26804
844	YY1 transcription factor	YY1	201902_s_at	2.02841	0.0264187	0.542071	1.37194
845	WD repeat domain 59	WDR59	221981_s_at	2.04333	0.0264679	0.54258	1.38649
846	septin 6	2019-09-06	212413_at	2.00992	0.0264697	0.542118	1.174
847	stathmin-like 2	STMN2	203001_s_at	2.00217	0.0264948	0.542135	1.41185
848	chloride channel accessory 4	CLCA4	220026_at	2.045	0.0265451	0.542167	1.74297
849	kallikrein-related peptidase 6	KLK6	204733_at	2.05308	0.0265544	0.541861	1.74977
850	maternal embryonic leucine zipper kinase	MELK	204825_at	2.03224	0.0265579	0.541436	1.4179
851	ets variant 6	ETV6	205585_at	2.02549	0.0265611	0.541007	1.25069
852	kinesin family member 2C	KIF2C	209408_at	2.01719	0.0265753	0.540801	1.27436
853	BRCA1 associated RING domain 1	BARD1	205345_at	2.04294	0.0265794	0.540391	1.36324
854	N-myc downstream regulated 1	NDRG1	200632_s_at	2.04429	0.0265927	0.54017	1.56474
855	DNA replication helicase 2 homolog (yeast)	DNA2	213647_at	2.03261	0.0266011	0.539847	1.33532
856	ring finger protein 13	RNF13	201779_s_at	2.03346	0.0266508	0.540365	1.17651
857	transcription factor A, mitochondrial	TFAM	203176_s_at	2.03802	0.0266809	0.540483	1.23588
858	H2A histone family, member Y2	H2AFY2	218445_at	2.0365	0.0267403	0.541194	1.66476
859	MAD2 mitotic arrest deficient-like 1 (yeast)	MAD2L1	203362_s_at	2.03413	0.0267512	0.540432	1.4358
860	UBX domain protein 7	UBXN7	217100_s_at	2.03177	0.0268406	0.541747	1.176
861	troponin I type 2 (skeletal, fast)	TNNI2	206393_at	2.04241	0.0268663	0.541776	1.44761
862	mitofusin 1	MFN1	211801_x_at	2.01473	0.0268685	0.54133	1.18808
863	cullin-associated and neddylation-dissociated 1	CAND1	208839_s_at	2.01153	0.0268816	0.541105	1.18631
864	structural maintenance of chromosomes 3	SMC3	209258_s_at	2.00131	0.0268855	0.540696	1.29188
865	splicing factor 3b, subunit 1, 155kDa	SF3B1	214305_s_at	2.01377	0.0268902	0.540302	1.17592
866	serine/threonine kinase 38 like	STK38L	212572_at	2.02797	0.0268997	0.540005	1.28902
867	TIA1 cytotoxic granule-associated RNA binding protein	TIA1	201448_at	2.02451	0.0269103	0.539732	1.24745
868	splicing factor, arginine/serine-rich 15	SFRS15	222311_s_at	2.0242	0.0269412	0.539865	1.33033
869	metal response element binding transcription factor 2	MTF2	209705_at	2.03456	0.0269708	0.539973	1.21267
870	leucine-rich PPR-motif containing	LRPPRC	211971_s_at	2.02602	0.0270218	0.539058	1.16759
871	hepatitis A virus cellular receptor 1	HAVCR1	207052_at	2.00774	0.0270895	0.539924	1.3143
872	glutamate receptor, metabotropic 7	GRM7	217008_s_at	2.01597	0.0271682	0.540526	1.27217
873	epidermal growth factor receptor (erythroblastic leukemia viral (v-erb-b) oncogene homolog, avian)	EGFR	201983_s_at	2.03403	0.0271836	0.540349	1.69916
874	v-ets erythroblastosis virus E26 oncogene homolog 2 (avian)	ETS2	201329_s_at	2.03315	0.027348	0.542167	1.19977
875	ferritin, light polypeptide	FTL	213187_x_at	2.01186	0.0274028	0.542771	1.18253
876	tumor necrosis factor receptor superfamily, member 10d, decoy with truncated death domain	TNFRSF10D	210654_at	2.02594	0.0274198	0.542626	1.65339
877	trophinin	TRO	211701_s_at	2.01853	0.0274338	0.54242	1.53343
878	SCL/TAL1 interrupting locus	STIL	205339_at	2.01391	0.0274366	0.541994	1.26307
879	solute carrier family 25, member 36	SLC25A36	201917_s_at	2.01412	0.0274423	0.541626	1.21211
880	mitogen-activated protein kinase 6	MAPK6	207121_s_at	2.01061	0.0274776	0.541844	1.20652
881	NADH dehydrogenase (ubiquinone) 1 alpha subcomplex, assembly factor 4	NDUFAF4	219006_at	2.03048	0.0275053	0.541909	1.27871
882	CCAAT/enhancer binding protein (C/EBP), gamma	CEBPG	204203_at	2.01752	0.027511	0.541545	1.26016
883	cathepsin L1	CTSL1	202087_s_at	2.02069	0.0275217	0.541277	1.25094
884	regulator of G-protein signaling 16	RGS16	209324_s_at	2.03386	0.027557	0.541493	1.42069
885	mutS homolog 2, colon cancer, nonpolyposis type 1 (E. coli)	MSH2	209421_at	2.02997	0.0276265	0.542379	1.28454
886	nucleoporin 62kDa	NUP62	207740_s_at	2.01124	0.0276381	0.542129	1.18755
887	RNA binding motif, single stranded interacting protein 2	RBMS2	34187_at	2.02479	0.0276627	0.542136	1.19789
888	cytidine monophosphate (UMP-CMP) kinase 1, cytosolic	CMPK1	217870_s_at	2.00644	0.0279339	0.543152	1.18347
889	RAB11 family interacting protein 2 (class I)	RAB11FIP2	203883_s_at	1.97265	0.0279613	0.54321	1.13874
890	cytokine-like 1	CYTL1	219837_s_at	2.00744	0.0279669	0.542845	1.5475
891	core-binding factor, beta subunit	CBFB	202370_s_at	2.00686	0.0279832	0.542689	1.19149
892	COMM domain containing 8	COMMD8	218351_at	2.0022	0.0280185	0.542429	1.24935
893	remodeling and spacing factor 1	RSF1	218166_s_at	1.98254	0.0280267	0.542116	1.18273
894	ubiquitin carboxyl-terminal esterase L1 (ubiquitin thiolesterase)	UCHL1	201387_s_at	2.00516	0.0280413	0.541929	1.43048
895	tumor necrosis factor, alpha-induced protein 1 (endothelial)	TNFAIP1	201208_s_at	1.98581	0.0280847	0.542297	1.18374
896	interleukin 13 receptor, alpha 2	IL13RA2	206172_at	1.99748	0.0280927	0.541982	1.55423
897	hypoxia inducible factor 1, alpha subunit (basic helix-loop-helix transcription factor)	HIF1A	200989_at	2.01187	0.0281451	0.542055	1.31926
898	argininosuccinate synthase 1	ASS1	207076_s_at	2.00937	0.0282029	0.542698	1.69206
899	G-protein signaling modulator 2 (AGS3-like, C. elegans)	GPSM2	221922_at	2.01462	0.0282055	0.542281	1.43769
900	protein tyrosine phosphatase, non-receptor type 1	PTPN1	217689_at	1.99796	0.0282954	0.543541	1.47694
901	hypothetical LOC728671	LOC728671	221485_at*	2.02103	0.0282969	0.543101	1.36185
902	UDP-Gal:betaGlcNAc beta 1,4- galactosyltransferase, polypeptide 5	B4GALT5	221485_at*	2.02103	0.0282969	0.543101	1.36185
903	SH3-domain GRB2-like 1	SH3GL1	201851_at	1.98064	0.0284202	0.544529	1.11701
904	interleukin 9 receptor	IL9R	208164_s_at	1.99261	0.0284529	0.544687	1.43442
905	dapper, antagonist of beta-catenin, homolog 1 (Xenopus laevis)	DACT1	219179_at	1.99113	0.0284555	0.544269	1.29618
906	serpin peptidase inhibitor, clade B (ovalbumin), member 3	SERPINB3	209719_x_at	2.01524	0.0285448	0.545042	1.72629
907	ring finger and WD repeat domain 3	RFWD3	218564_at	1.99607	0.0285709	0.545074	1.28233
908	high-mobility group box 3	HMGB3	203744_at	1.99312	0.0285754	0.544692	1.31471
909	monooxygenase, DBH-like 1	MOXD1	209708_at	1.97819	0.0286542	0.545728	1.25667
910	retinoschisin 1	RS1	216923_at	1.96951	0.0286778	0.545711	1.32146
911	versican	VCAN	204619_s_at	1.9871	0.0286797	0.545281	1.38527
912	putative homeodomain transcription factor 2	PHTF2	215286_s_at	1.99033	0.0287024	0.545247	1.44178
913	v-abl Abelson murine leukemia viral oncogene homolog 2 (arg, Abelson-related gene)	ABL2	206411_s_at	1.99686	0.0287296	0.5453	1.3822
914	preferentially expressed antigen in melanoma	PRAME	204086_at	1.99896	0.0288301	0.545812	1.93405
915	activating transcription factor 5	ATF5	204999_s_at	1.97931	0.028851	0.545282	1.1436
916	extra spindle pole bodies homolog 1 (S. cerevisiae)	ESPL1	38158_at	1.98458	0.028876	0.545291	1.20922
917	Cdc42 guanine nucleotide exchange factor (GEF) 9	ARHGEF9	203263_s_at	2.00216	0.0288886	0.545068	1.36286
918	forkhead box F1	FOXF1	205935_at	1.96789	0.0289936	0.546586	1.27306
919	NOP2/Sun domain family, member 7	NSUN7	220194_at	1.97475	0.0290843	0.546908	1.36207
920	chaperonin containing TCP1, subunit 5 (epsilon)	CCT5	208696_at	1.99411	0.0290901	0.546556	1.24751
921	gap junction protein, gamma 1, 45kDa	GJC1	208460_at	1.99006	0.0291493	0.547207	1.51833
922	hepatocyte growth factor (hepapoietin A; scatter factor)	HGF	209961_s_at	1.96142	0.0292128	0.547477	1.17423
923	eukaryotic translation initiation factor 1A, X-linked	EIF1AX	201019_s_at	1.99226	0.0292537	0.547322	1.17886
924	phospholamban	PLN	204940_at	1.9463	0.0292809	0.54737	1.33096
925	SUMO1/sentrin specific peptidase 5	SENP5	57703_at	1.99429	0.0293376	0.547971	1.20281
926	ATP-binding cassette, sub-family C (CFTR/MRP), member 9	ABCC9	208562_s_at	1.97299	0.0294232	0.549109	1.42165
927	ELK1, member of ETS oncogene family	ELK1	210850_s_at	1.9896	0.0294263	0.548709	1.47681
928	RAS protein activator like 2	RASAL2	217201_at	1.9915	0.0294748	0.548694	1.66856
929	cyclic nucleotide gated channel alpha 1	CNGA1	206417_at	1.98135	0.0294967	0.548643	1.48489
930	inositol(myo)-1(or 4)-monophosphatase 2	IMPA2	203126_at	1.99209	0.0295767	0.549672	1.52215
931	peroxidasin homolog (Drosophila)	PXDN	212013_at	1.98421	0.0296272	0.549237	1.35622
932	metallothionein 1F	MT1F	217165_x_at	1.99829	0.0296717	0.549605	1.5505
933	hephaestin	HEPH	203903_s_at	1.9868	0.0296736	0.549183	1.41482
934	neuronal cell adhesion molecule	NRCAM	216959_x_at	1.96858	0.0296961	0.548234	1.26901
935	radixin	RDX	212398_at	1.97653	0.029756	0.548885	1.23702
936	TBC1 (tre-2/USP6, BUB2, cdc16) domain family, member 1	TBC1D1	212350_at	1.98062	0.0298191	0.549594	1.20255
937	solute carrier family 19, member 3	SLC19A3	220736_at	1.96655	0.0298566	0.54983	1.48407
938	actin-like 6A	ACTL6A	202666_s_at	1.96255	0.0299816	0.55122	1.19141
939	protein tyrosine phosphatase, non-receptor type 2	PTPN2	213137_s_at	1.97892	0.0300028	0.551156	1.23843
940	chromosome 17 open reading frame 53	C17orf53	219879_s_at	1.97364	0.0301684	0.553742	1.39471
941	ubiquitin protein ligase E3B	UBE3B	212404_s_at	1.92672	0.0301892	0.553667	1.20992
942	poliovirus receptor-related 1 (herpesvirus entry mediator C)	PVRL1	208455_at	1.9629	0.0302425	0.554188	1.34501
943	chromosome 7 open reading frame 44	C7orf44	209446_s_at	1.97884	0.0302442	0.553765	1.41084
944	mitochondrial ribosomal protein S6	MRPS6	213164_at	1.97601	0.0303166	0.554179	1.26615
945	sterile alpha motif domain containing 4A	SAMD4A	215495_s_at	1.97647	0.0303935	0.554676	1.61442
946	serpin peptidase inhibitor, clade B (ovalbumin), member 13	SERPINB13	211361_s_at	1.95531	0.0305454	0.55699	1.57651
947	ATG7 autophagy related 7 homolog (S. cerevisiae)	ATG7	218673_s_at	1.95436	0.0305475	0.556575	1.14556
948	DET1 and DDB1 associated 1	DDA1	218260_at	1.95648	0.0306745	0.558431	1.21215
949	cannabinoid receptor 2 (macrophage)	CNR2	206586_at	1.9153	0.0307187	0.55878	1.14595
950	spindlin 1	SPIN1	217813_s_at	1.93715	0.0308202	0.559712	1.18434
951	cadherin 13, H-cadherin (heart)	CDH13	204726_at	1.94641	0.0308964	0.560182	1.43023
952	CCAAT/enhancer binding protein (C/EBP), zeta	CEBPZ	203341_at	1.95097	0.0309371	0.56001	1.20335
953	poly(A) binding protein, nuclear 1	PABPN1	201544_x_at	1.96001	0.031032	0.560816	1.10552
954	keratin 33A	KRT33A	208483_x_at	1.9731	0.0311864	0.56315	1.42354
955	centromere protein Q	CENPQ	219294_at	1.96115	0.0311995	0.562931	1.32293
956	Rho guanine nucleotide exchange factor (GEF) 11	ARHGEF11	202914_s_at	1.93617	0.031215	0.562753	1.15091
957	optic atrophy 1 (autosomal dominant)	OPA1	212213_x_at	1.95235	0.0312525	0.562974	1.17161
958	kelch-like 7 (Drosophila)	KLHL7	220239_at	1.95638	0.0313558	0.563924	1.37063
959	ubiquitin-conjugating enzyme E2S	UBE2S	202779_s_at	1.95473	0.0314231	0.564222	1.43092
960	chromosome 17 open reading frame 60	C17orf60	217513_at	1.94436	0.0314319	0.563927	1.46801
961	sterile alpha motif domain containing 14	SAMD14	213866_at	1.92979	0.0314718	0.564189	1.2581
962	inhibitor of growth family, member 1	ING1	210350_x_at	1.90969	0.0315868	0.565796	1.24508
963	RAB5A, member RAS oncogene family	RAB5A	209089_at	1.95747	0.0317836	0.568405	1.17465
964	zinc finger, CCHC domain containing 14	ZCCHC14	215426_at	1.94674	0.0317979	0.568206	1.21674
965	MRE11 meiotic recombination 11 homolog A (S. cerevisiae)	MRE11A	205395_s_at	1.93076	0.0318448	0.568133	1.24798
966	homeodomain interacting protein kinase 1	HIPK1	212291_at	1.91956	0.0318598	0.567945	1.2074
967	regulator of G-protein signaling 2, 24kDa	RGS2	202388_at	1.96174	0.0318754	0.56777	1.68282
968	NCK-associated protein 1	NCKAP1	207738_s_at	1.93693	0.0319256	0.567756	1.28055
969	xanthine dehydrogenase	XDH	210301_at	1.96064	0.0319326	0.567428	1.30876
970	zinc finger protein 322A	ZNF322A	219376_at	1.95105	0.0319805	0.567826	1.20097
971	ADP-ribosylation factor 6	ARF6	214182_at	1.93716	0.0320723	0.56855	1.18483
972	hairless homolog (mouse)	HR	210086_at	1.95421	0.0320899	0.56841	1.56564
973	histidine ammonia-lyase	HAL	206643_at	1.94113	0.0321286	0.568643	1.49786
974	LIM domain kinase 1	LIMK1	204356_at	1.95221	0.0322108	0.569646	1.458
975	Ewing tumor-associated antigen 1	ETAA1	219216_at	1.91755	0.0322193	0.569344	1.21612
976	FAT tumor suppressor homolog 1 (Drosophila)	FAT1	201579_at	1.94353	0.0322354	0.569177	1.39709
977	structural maintenance of chromosomes flexible hinge domain containing 1	SMCHD1	212569_at	1.93949	0.0322586	0.569136	1.28221
978	coiled-coil domain containing 102B	CCDC102B	220301_at	1.93085	0.0323151	0.569682	1.51657
979	minichromosome maintenance complex component 7	MCM7	210983_s_at	1.93231	0.0323292	0.56948	1.23251
980	abl-interactor 2	ABI2	211793_s_at	1.92288	0.0323446	0.5693	1.18235
981	dual oxidase 1	DUOX1	219597_s_at	1.92615	0.0323844	0.569552	1.47928
982	dipeptidyl-peptidase 4	DPP4	203717_at	1.94027	0.0324383	0.570049	1.47289
983	DiGeorge syndrome critical region gene 5 (non-protein coding)	DGCR5	215244_at	1.92294	0.0324727	0.570204	1.30958
984	uroplakin 1B	UPK1B	210064_s_at	1.92581	0.032507	0.570356	1.26706
985	zinc finger and BTB domain containing 43	ZBTB43	204180_s_at	1.9356	0.0325116	0.569989	1.15185
986	ATPase type 13A3	ATP13A3	219558_at	1.91346	0.0325884	0.56999	1.25141
987	matrix metallopeptidase 11 (stromelysin 3)	MMP11	203876_s_at	1.92607	0.032615	0.570008	1.51182
988	poly(A) polymerase alpha	PAPOLA	209388_at	1.94446	0.0326181	0.569616	1.29689
989	guanine monphosphate synthetase	GMPS	214431_at	1.94451	0.0326319	0.56941	1.31194
990	solute carrier family 6 (neurotransmitter transporter, taurine), member 6	SLC6A6	211030_s_at	1.94621	0.0327281	0.570642	1.35907
991	collagen, type XI, alpha 1	COL11A1	204320_at	1.92069	0.0327782	0.570177	1.79908
992	tubulin, beta	TUBB	211714_x_at	1.91975	0.0328342	0.570706	1.14875
993	TAF11 RNA polymerase II, TATA box binding protein (TBP)-associated factor, 28kDa	TAF11	209358_at	1.93155	0.0328805	0.571066	1.19397
994	calcium channel, voltage-dependent, P/Q type, alpha 1A subunit	CACNA1A	210770_s_at	1.93197	0.0330036	0.572756	1.5099
995	centrosomal protein 350kDa	CEP350	204373_s_at	1.92039	0.0330438	0.573007	1.20172
996	transglutaminase 1 (K polypeptide epidermal type I, protein-glutamine-gamma-glutamyltransferase)	TGM1	206008_at	1.93133	0.0330496	0.572663	1.51229
997	zinc finger protein 354A	ZNF354A	205427_at	1.91163	0.0330651	0.572486	1.21795
998	deleted in azoospermia 2	DAZ2	208282_x_at	1.8964	0.0330962	0.572579	1.40227
999	DMC1 dosage suppressor of mck1 homolog, meiosis-specific homologous recombination (yeast)	DMC1	208386_x_at	1.91937	0.033128	0.572686	1.20375
1000	zinc finger protein 484	ZNF484	214922_at	1.911	0.0331377	0.572409	1.36882
1001	pecanex homolog (Drosophila)	PCNX	213173_at	1.90648	0.0334684	0.575889	1.35506
1002	matrix metallopeptidase 15 (membrane-inserted)	MMP15	203365_s_at	1.92506	0.0335227	0.576378	1.77897
1003	growth arrest and DNA-damage-inducible, beta	GADD45B	209304_x_at	1.91613	0.0335489	0.576384	1.23829
1004	GNAS complex locus	GNAS	214548_x_at	1.92258	0.0335639	0.575754	1.17349
1005	zinc finger RNA binding protein	ZFR	213286_at	1.89336	0.0335993	0.575919	1.19163
1006	forkhead box O1	FOXO1	202723_s_at	1.90479	0.0336122	0.575696	1.28987
1007	filamin A, alpha	FLNA	214752_x_at	1.92237	0.0336345	0.575193	1.29969
1008	hypothetical protein LOC100134713	LOC100134713	222090_at	1.8946	0.0337799	0.577238	1.32351
1009	regulator of calcineurin 1	RCAN1	208370_s_at	1.91756	0.033835	0.577735	1.39812
1010	potassium channel, subfamily K, member 12	KCNK12	220448_at	1.92297	0.0338779	0.578026	1.75809
1011	leucine rich repeat and fibronectin type III domain containing 4	LRFN4	219491_at	1.91461	0.0338911	0.577809	1.52719
1012	DnaJ (Hsp40) homolog, subfamily C, member 10	DNAJC10	221781_s_at	1.88975	0.0339134	0.577747	1.18344
1013	TAF2 RNA polymerase II, TATA box binding protein (TBP)-associated factor, 150kDa	TAF2	209523_at	1.92021	0.0339168	0.577362	1.27556
1014	zinc finger protein 750	ZNF750	219995_s_at	1.9039	0.0339843	0.57763	1.57058
1015	keratin 16	KRT16	209800_at	1.92601	0.0340308	0.577979	3.31152
1016	ArfGAP with FG repeats 1	AGFG1	218092_s_at	1.91076	0.0341047	0.577474	1.20216
1017	fragile X mental retardation, autosomal homolog 1	FXR1	201636_at	1.89902	0.034147	0.577751	1.15037
1018	BRX1, biogenesis of ribosomes, homolog (S. cerevisiae)	BRIX1	219177_at	1.88065	0.0342595	0.578337	1.19799
1019	ladinin 1	LAD1	203287_at	1.91571	0.0342949	0.578496	1.51073
1020	dentin matrix acidic phosphoprotein 1	DMP1	217067_s_at	1.88813	0.0343195	0.578474	1.41281
1021	RAB31, member RAS oncogene family	RAB31	217762_s_at	1.8932	0.034353	0.578163	1.25441
1022	small proline-rich protein 1B (cornifin)	SPRR1B	205064_at	1.91826	0.0343759	0.578112	1.80464
1023	ArfGAP with coiled-coil, ankyrin repeat and PH domains 2	ACAP2	212476_at	1.90405	0.0344377	0.578715	1.18037
1024	DnaJ (Hsp40) homolog, subfamily B, member 4	DNAJB4	203811_s_at	1.88993	0.0346509	0.581421	1.325
1025	keratin 4	KRT4	213240_s_at	1.91792	0.0347132	0.582027	1.9906
1026	transferrin	TF	214064_at	1.89688	0.0347898	0.582435	1.38634
1027	chloride intracellular channel 3	CLIC3	219529_at	1.90626	0.0348417	0.582429	1.8387
1028	down-regulator of transcription 1, TBP-binding (negative cofactor 2)	DR1	207654_x_at	1.91331	0.034865	0.582381	1.26823
1029	kinesin family member 20A	KIF20A	218755_at	1.87363	0.0348656	0.581956	1.2305
1030	RAB6B, member RAS oncogene family	RAB6B	210127_at	1.90142	0.034906	0.581759	1.59075
1031	calcitonin-related polypeptide beta	CALCB	214636_at	1.89433	0.0349979	0.582853	1.58164
1032	interferon-related developmental regulator 1	IFRD1	202147_s_at	1.89349	0.0351087	0.582522	1.36469
1033	transducin-like enhancer of split 4 (E(sp1) homolog, Drosophila)	TLE4	216997_x_at	1.88826	0.0351164	0.582217	1.55885
1034	chloride channel Ka	CLCNKA	207047_s_at	1.89134	0.0351649	0.582155	1.49163
1035	keratin 6B	KRT6B	209126_x_at	1.90653	0.0351875	0.582095	1.68038
1036	SRY (sex determining region Y)-box 15	SOX15	206122_at	1.90912	0.0352084	0.58201	1.67541
1037	heparanase	HPSE	219403_s_at	1.87919	0.0352133	0.58166	1.46389
1038	Holliday junction recognition protein	HJURP	218726_at	1.86622	0.0352284	0.581477	1.2541
1039	GINS complex subunit 1 (Psf1 homolog)	GINS1	206102_at	1.88086	0.0353458	0.582552	1.31633
1040	growth arrest and DNA-damage-inducible, gamma interacting protein 1	GADD45GIP1	212889_x_at	1.90448	0.0353491	0.582177	1.4344
1041	nudix (nucleoside diphosphate linked moiety X)-type motif 4	NUDT4	206303_s_at	1.87903	0.0353741	0.582157	1.25852
1042	topoisomerase (DNA) II binding protein 1	TOPBP1	202633_at	1.8907	0.0353966	0.582098	1.17619
1043	RIO kinase 3 (yeast)	RIOK3	202129_s_at	1.89479	0.0354124	0.581928	1.20523
1044	adenomatous polyposis coli	APC	216933_x_at	1.86953	0.0354134	0.581516	1.25279
1045	serine hydroxymethyltransferase 2 (mitochondrial)	SHMT2	214096_s_at	1.89412	0.0354361	0.58146	1.1936
1046	cell division cycle 45 homolog (S. cerevisiae)	CDC45	204126_s_at	1.86859	0.0354536	0.58132	1.51211
1047	deleted in lymphocytic leukemia 2-like	DLEU2L	215629_s_at	1.88477	0.035477	0.581274	1.31441
1048	CCR4-NOT transcription complex, subunit 2	CNOT2	222182_s_at	1.89384	0.0354852	0.580981	1.21091
1049	coagulation factor C homolog, cochlin (Limulus polyphemus)	COCH	205229_s_at	1.88947	0.0355015	0.580396	1.79048
1050	sodium channel, voltage-gated, type I, alpha subunit	SCN1A	210383_at	1.89103	0.0355826	0.581296	1.74462
1051	melanoma antigen family C, 2	MAGEC2	220062_s_at	1.89511	0.0356088	0.581298	1.65802
1052	cryptochrome 1 (photolyase-like)	CRY1	209674_at	1.88075	0.0357154	0.58261	1.15562
1053	hyaluronan and proteoglycan link protein 2	HAPLN2	220142_at	1.89198	0.0357326	0.582465	1.43908
1054	calcium/calmodulin-dependent protein kinase ID	CAMK1D	220246_at	1.89061	0.0357849	0.582892	1.49068
1055	chromosome 9 open reading frame 3	C9orf3	212848_s_at	1.87663	0.0358789	0.583568	1.31806
1056	chromosome 18 open reading frame 22	C18orf22	215683_at	1.86106	0.0360476	0.585459	1.25311
1057	zinc finger protein 22 (KOX 15)	ZNF22	218005_at	1.88539	0.0361858	0.586421	1.2026
1058	V-set domain containing T cell activation inhibitor 1	VTCN1	219768_at	1.85708	0.0361928	0.586108	1.61864
1059	Purkinje cell protein 4	PCP4	205549_at	1.89105	0.0362438	0.586508	1.97311
1060	gastrokine 1	GKN1	220191_at	1.87214	0.0362488	0.586163	1.45863
1061	angiopoietin-like 2	ANGPTL2	219514_at	1.8662	0.036283	0.586291	1.29296
1062	aspartyl-tRNA synthetase	DARS	201624_at	1.88385	0.0362998	0.585712	1.23632
1063	SET domain containing 5	SETD5	221806_s_at	1.89071	0.0363508	0.586111	1.26854
1064	dickkopf homolog 1 (Xenopus laevis)	DKK1	204602_at	1.88571	0.0363942	0.586387	2.04684
1065	SET nuclear oncogene	SET	210231_x_at	1.86989	0.0364069	0.586167	1.13094
1066	eukaryotic translation initiation factor 5B	EIF5B	201025_at	1.86542	0.0364311	0.586132	1.14047
1067	NPC1 (Niemann-Pick disease, type C1, gene)-like 1	NPC1L1	220106_at	1.88029	0.0364408	0.585866	1.53258
1068	membrane-spanning 4-domains, subfamily A, member 5	MS4A5	220790_s_at	1.86295	0.0364868	0.586183	1.30393
1069	zuotin related factor 1 pseudogene	ZRF1PS	217401_at*	1.88354	0.0364889	0.585794	1.54393
1070	dynein, axonemal, heavy chain 8	DNAH8	217401_at*	1.88354	0.0364889	0.585794	1.54393
1071	protein kinase, X-linked	PRKX	204061_at	1.89013	0.036496	0.585487	1.60038
1072	chemokine (C-C motif) ligand 7	CCL7	208075_s_at	1.883	0.0365119	0.58532	1.72075
1073	cytochrome P450, family 2, subfamily A, polypeptide 7 pseudogene 1	CYP2A7P1	216334_s_at	1.88133	0.0365439	0.584991	1.39508
1074	protein phosphatase 2, regulatory subunit B', epsilon isoform	PPP2R5E	203338_at	1.87839	0.0365847	0.585225	1.17132
1075	CDC42 effector protein (Rho GTPase binding) 3	CDC42EP3	209286_at	1.88323	0.0366949	0.585725	1.41329
1076	forkhead box D1	FOXD1	206307_s_at	1.86269	0.0367321	0.5859	1.58805
1077	transmembrane protein, adipocyte asscociated 1	TPRA1	218855_at	1.84806	0.0367424	0.585645	1.10398
1078	solute carrier family 7, (cationic amino acid transporter, y+ system) member 11	SLC7A11	217678_at	1.8448	0.0367519	0.585376	1.26196
1079	glutamyl aminopeptidase (aminopeptidase A)	ENPEP	204844_at	1.85868	0.0368128	0.58551	1.25667
1080	chromosome 16 open reading frame 80	C16orf80	217957_at	1.87383	0.036825	0.585287	1.20924
1081	dual specificity phosphatase 9	DUSP9	205777_at	1.87134	0.0368392	0.585095	1.31101
1082	DnaJ (Hsp40) homolog, subfamily C, member 2	DNAJC2	213097_s_at	1.86454	0.0368804	0.585333	1.26193
1083	solute carrier family 43, member 3	SLC43A3	210692_s_at	1.87267	0.037054	0.587668	1.29924
1084	calcium channel, voltage-dependent, L type, alpha 1C subunit	CACNA1C	211592_s_at	1.8592	0.0370815	0.587686	1.46599
1085	tropomyosin 4	TPM4	212481_s_at	1.84839	0.0371054	0.587648	1.16812
1086	signal recognition particle 72kDa	SRP72	208800_at	1.87213	0.0371344	0.586855	1.25781
1087	ADAM metallopeptidase domain 10	ADAM10	214895_s_at	1.82237	0.0372113	0.586822	1.1734
1088	pirin (iron-binding nuclear protein)	PIR	207469_s_at	1.86902	0.0373298	0.588275	1.48488
1089	protein tyrosine phosphatase, receptor type, J	PTPRJ	214137_at	1.86149	0.037344	0.588082	1.281
1090	ubiquitin protein ligase E3 component n-recognin 2	UBR2	215558_at	1.85827	0.0373539	0.587823	1.50215
1091	zinc finger protein 148	ZNF148	203318_s_at	1.84983	0.0375741	0.590037	1.16146
1092	myogenic factor 5	MYF5	207424_at	1.85209	0.0376212	0.590361	1.45893
1093	homeodomain interacting protein kinase 3	HIPK3	210148_at	1.8502	0.037642	0.589857	1.39569
1094	hypoxia inducible factor 3, alpha subunit	HIF3A	219319_at	1.85776	0.0376758	0.589972	1.3119
1095	hydatidiform mole associated and imprinted (non-protein coding)	HYMAI	215513_at	1.85514	0.0377093	0.590082	1.34394
1096	chondroitin sulfate N-acetylgalactosaminyltransferase 2	CSGALNACT2	218871_x_at	1.8625	0.0377981	0.591057	1.23855
1097	muscleblind-like (Drosophila)	MBNL1	215663_at	1.85092	0.0378228	0.591028	1.5485
1098	ring finger protein 24	RNF24	210706_s_at	1.85948	0.0378361	0.590821	1.20102
1099	Ras association (RalGDS/AF-6) domain family member 4	RASSF4	221578_at	1.82998	0.0379078	0.591527	1.2971
1100	PAP associated domain containing 7	PAPD7	202466_at	1.84487	0.0379669	0.591206	1.14203
1101	sperm protein associated with the nucleus, X-linked, family member A1	SPANXA1	220921_at	1.85866	0.0380293	0.591764	1.78398
1102	DCN1, defective in cullin neddylation 1, domain containing 1 (S. cerevisiae)	DCUN1D1	218583_s_at	1.85318	0.0381856	0.592955	1.17734
1103	solute carrier family 15 (oligopeptide transporter), member 1	SLC15A1	207254_at	1.85329	0.0382143	0.592987	1.72917
1104	zinc finger protein 154	ZNF154	216677_at	1.8396	0.0382166	0.59261	1.20627
1105	exosome component 4	EXOSC4	91682_at	1.84346	0.0382177	0.592215	1.16217
1106	G protein-coupled receptor 153	GPR153	64942_at	1.85398	0.0383283	0.593104	1.12682
1107	carcinoembryonic antigen-related cell adhesion molecule 8	CEACAM8	206676_at	1.84834	0.0384054	0.593472	1.59924
1108	kelch-like 36 (Drosophila)	KLHL36	219453_at	1.82971	0.038419	0.593271	1.24085
1109	taste receptor, type 2, member 10	TAS2R10	221397_at	1.83211	0.0384677	0.593613	1.30159
1110	TIMELESS interacting protein	TIPIN	219258_at	1.85202	0.0385518	0.594498	1.22388
1111	RAB23, member RAS oncogene family	RAB23	220955_x_at	1.85674	0.0386159	0.594664	1.37637
1112	transmembrane protein 165	TMEM165	218095_s_at	1.84977	0.0386311	0.594487	1.18541
1113	Nipped-B homolog (Drosophila)	NIPBL	213918_s_at	1.84031	0.0387161	0.594972	1.21243
1114	amyotrophic lateral sclerosis 2 (juvenile) chromosome region, candidate 8	ALS2CR8	219834_at	1.85466	0.0387236	0.594679	1.26816
1115	ARP3 actin-related protein 3 homolog (yeast)	ACTR3	213101_s_at	1.84569	0.0387641	0.59489	1.14974
1116	chromosome 5 open reading frame 22	C5orf22	203738_at	1.85011	0.0388063	0.595128	1.16411
1117	TRAF interacting protein	TRAIP	205598_at	1.84157	0.0388726	0.595326	1.42186
1118	activating transcription factor 3	ATF3	202672_s_at	1.85385	0.0388755	0.594961	1.43777
1119	vacuolar protein sorting 41 homolog (S. cerevisiae)	VPS41	203106_s_at	1.82775	0.0388986	0.594497	1.23338
1120	fem-1 homolog b (C. elegans)	FEM1B	212374_at	1.84909	0.038961	0.595043	1.23404
1121	solute carrier family 5 (sodium/myo-inositol cotransporter), member 3	SLC5A3	212944_at	1.84041	0.0389906	0.595088	1.24519
1122	UDP-glucose pyrophosphorylase 2	UGP2	205480_s_at	1.84218	0.0390801	0.596046	1.19338
1123	proteasome (prosome, macropain) 26S subunit, non-ATPase, 14	PSMD14	212296_at	1.85112	0.0391123	0.594908	1.23047
1124	c-ros oncogene 1 , receptor tyrosine kinase	ROS1	207569_at	1.82519	0.039192	0.594901	1.23106
1125	ATP-binding cassette, sub-family C (CFTR/MRP), member 1	ABCC1	202805_s_at	1.83022	0.0392018	0.594645	1.26545
1126	strawberry notch homolog 1 (Drosophila)	SBNO1	218737_at	1.8379	0.0392374	0.59478	1.17756
1127	MCF.2 cell line derived transforming sequence-like 2	MCF2L2	215112_x_at	1.83593	0.0392577	0.594279	1.77699
1128	mbt domain containing 1	MBTD1	207115_x_at	1.83538	0.0393277	0.594935	1.40456
1129	RING1 and YY1 binding protein	RYBP	201846_s_at	1.83195	0.0393515	0.594891	1.17028
1130	small ArfGAP 1	SMAP1	218137_s_at	1.82692	0.0393581	0.594588	1.1466
1131	splicing factor, arginine/serine-rich 7, 35kDa	SFRS7	211439_at	1.82721	0.0393788	0.594497	1.26856
1132	phospholipase C, beta 1 (phosphoinositide-specific)	PLCB1	215687_x_at	1.83399	0.0393891	0.59425	1.33716
1133	neuropeptide Y receptor Y2	NPY2R	210730_s_at	1.82701	0.0394925	0.595005	1.20901
1134	alpha-1-microglobulin/bikunin precursor	AMBP	214425_at	1.81822	0.0395242	0.59508	1.27362
1135	calcium/calmodulin-dependent protein kinase II gamma	CAMK2G	212669_at	1.84416	0.0395992	0.595807	1.15862
1136	THO complex 2	THOC2	222122_s_at	1.82115	0.0396763	0.596564	1.17824
1137	opsin 3	OPN3	219032_x_at	1.84298	0.0396847	0.596287	1.41007
1138	guanine nucleotide binding protein-like 3 (nucleolar)-like	GNL3L	46947_at	1.83351	0.0396942	0.596029	1.24857
1139	solute carrier family 25, member 32	SLC25A32	221020_s_at	1.83676	0.0396981	0.595685	1.18989
1140	glycosylphosphatidylinositol anchored molecule like protein	GML	208000_at	1.82397	0.0397103	0.595468	1.27365
1141	lamin B1	LMNB1	203276_at	1.8151	0.0397196	0.595206	1.19736
1142	metastasis associated 1	MTA1	202247_s_at	1.80978	0.0397604	0.595418	1.11957
1143	apoptotic peptidase activating factor 1	APAF1	204859_s_at	1.80401	0.0398535	0.595611	1.09896
1144	coronin, actin binding protein, 1C	CORO1C	221676_s_at	1.83643	0.0399171	0.596162	1.26483
1145	RPGRIP1-like	RPGRIP1L	213959_s_at	1.82571	0.0400003	0.596604	1.2019
1146	bromodomain and PHD finger containing, 1	BRPF1	204481_at	1.82878	0.0401095	0.597832	1.14874
1147	VENT homeobox (Xenopus laevis) pseudogene 1	VENTXP1	216726_at	1.81708	0.0402375	0.59934	1.12988
1148	neuromedin U	NMU	206023_at	1.83124	0.0402391	0.598962	2.15336
1149	SMT3 suppressor of mif two 3 homolog 1 (S. cerevisiae)	SUMO1	211069_s_at	1.82699	0.0402798	0.599169	1.16996
1150	pyridoxal (pyridoxine, vitamin B6) kinase	PDXK	202671_s_at	1.83272	0.0402963	0.599014	1.30964
1151	phenylalanine hydroxylase	PAH	205719_s_at	1.80287	0.0403398	0.598464	1.37587
1152	potassium inwardly-rectifying channel, subfamily J, member 2	KCNJ2	206765_at	1.82299	0.0403609	0.598377	1.19422
1153	feline leukemia virus subgroup C cellular receptor family, member 2	FLVCR2	219316_s_at	1.82016	0.0404027	0.598599	1.28786
1154	selenophosphate synthetase 1	SEPHS1	208941_s_at	1.83193	0.0404487	0.598883	1.28814
1155	SPEG complex locus	SPEG	205265_s_at	1.83528	0.0405183	0.59872	1.50006
1156	chaperonin containing TCP1, subunit 6B (zeta 2)	CCT6B	206587_at	1.81897	0.0405345	0.598166	1.21084
1157	UDP-N-acetyl-alpha-D-galactosamine:polypeptide N-acetylgalactosaminyltransferase 1 (GalNAc-T1)	GALNT1	201724_s_at	1.80222	0.040557	0.598101	1.14003
1158	TBC1 domain family, member 8B (with GRAM domain)	TBC1D8B	219771_at	1.81802	0.040626	0.597931	1.23392
1159	chloride channel 6	CLCN6	203950_s_at	1.80002	0.0407122	0.598806	1.26604
1160	G protein-coupled receptor 161	GPR161	214104_at	1.82306	0.0407467	0.598917	1.33645
1161	G protein-coupled receptor, family C, group 5, member D	GPRC5D	221297_at	1.80968	0.0407513	0.59859	1.29507
1162	PAK1 interacting protein 1	PAK1IP1	218886_at	1.80448	0.0407977	0.598877	1.17505
1163	angiopoietin 2	ANGPT2	211148_s_at	1.8123	0.0408804	0.59812	1.298
1164	aurora kinase A	AURKA	204092_s_at	1.8212	0.0408868	0.597822	1.34922
1165	activin A receptor, type I	ACVR1	203935_at	1.80556	0.0409476	0.598319	1.12611
1166	regulator of G-protein signaling 9	RGS9	206518_s_at	1.81886	0.0409883	0.598521	1.53683
1167	histone cluster 1, H2bn	HIST1H2BN	207226_at	1.81908	0.0410038	0.597963	1.3782
1168	cholinergic receptor, nicotinic, alpha 3	CHRNA3	210221_at	1.80922	0.0411188	0.598857	1.33548
1169	ankyrin repeat and SOCS box-containing 6	ASB6	221657_s_at	1.79076	0.0411352	0.598704	1.12484
1170	glutamate receptor, ionotropic, kainate 5	GRIK5	217509_x_at	1.78957	0.0411367	0.598335	1.15257
1171	serpin peptidase inhibitor, clade B (ovalbumin), member 9	SERPINB9	209722_s_at	1.80089	0.0411956	0.5988	1.24368
1172	zinc finger protein 408	ZNF408	219224_x_at	1.80852	0.0412435	0.599106	1.17379
1173	mitochondrial ribosomal protein L19	MRPL19	203465_at	1.8125	0.0412541	0.59887	1.19528
1174	basic leucine zipper nuclear factor 1	BLZF1	32088_at	1.8091	0.0412636	0.598617	1.26381
1175	NIMA (never in mitosis gene a)-related kinase 1	NEK1	216213_at	1.76242	0.0412818	0.598492	1.11913
1176	ATP-binding cassette, sub-family E (OABP), member 1	ABCE1	201873_s_at	1.80693	0.0413056	0.598448	1.13934
1177	protein tyrosine phosphatase, non-receptor type 4 (megakaryocyte)	PTPN4	205171_at	1.79327	0.0413076	0.598088	1.13208
1178	proline rich 11	PRR11	219392_x_at	1.80793	0.041356	0.598012	1.204
1179	secreted LY6/PLAUR domain containing 1	SLURP1	214536_at	1.82499	0.0413695	0.597431	1.64008
1180	synaptic vesicle glycoprotein 2C	SV2C	216086_at	1.79214	0.0413732	0.597098	1.2304
1181	A kinase (PRKA) anchor protein 1	AKAP1	210626_at	1.80914	0.0415941	0.599122	1.41016
1182	calmodulin regulated spectrin-associated protein 1	CAMSAP1	212710_at	1.80593	0.0416468	0.599107	1.1523
1183	myotubularin related protein 2	MTMR2	203212_s_at	1.81047	0.0416725	0.59909	1.33745
1184	hairy and enhancer of split 1, (Drosophila)	HES1	203394_s_at	1.793	0.0417071	0.5992	1.1928
1185	alanyl (membrane) aminopeptidase	ANPEP	202888_s_at	1.79059	0.0417154	0.598933	1.366
1186	early lymphoid activation protein	EPAG	217050_at	1.7697	0.0417945	0.598526	1.23536
1187	hydroxysteroid (17-beta) dehydrogenase 12	HSD17B12	217869_at	1.79227	0.0418012	0.598238	1.14732
1188	WD repeat domain 43	WDR43	214662_at	1.81119	0.0418813	0.599	1.20526
1189	SFRS protein kinase 3	SRPK3	206216_at	1.79172	0.0418833	0.598643	1.28532
1190	RAB GTPase activating protein 1	RABGAP1	204028_s_at	1.81701	0.042008	0.599657	1.25437
1191	myotubularin 1	MTM1	36920_at	1.78657	0.0420132	0.599348	1.20286
1192	interleukin 1 receptor-like 2	IL1RL2	208038_at	1.79461	0.0420899	0.600057	1.37908
1193	inhibitor of kappa light polypeptide gene enhancer in B-cells, kinase gamma	IKBKG	36004_at	1.78846	0.0421781	0.600546	1.07049
1194	EH-domain containing 1	EHD1	209037_s_at	1.79625	0.042215	0.600688	1.22115
1195	RAB22A, member RAS oncogene family	RAB22A	218360_at	1.8109	0.0422312	0.600535	1.24967
1196	Rho GTPase activating protein 28	ARHGAP28	220381_at	1.78945	0.0423386	0.601678	1.3634
1197	tumor necrosis factor receptor superfamily, member 12A	TNFRSF12A	218368_s_at	1.79634	0.0424066	0.60226	1.27804
1198	Rho GTPase activating protein 5	ARHGAP5	217936_at	1.79578	0.0424235	0.602116	1.19614
1199	bromodomain and WD repeat domain containing 1	BRWD1	214820_at	1.78788	0.0424456	0.602047	1.22407
1200	CDGSH iron sulfur domain 1	CISD1	218597_s_at	1.80925	0.0424987	0.602417	1.29482
1201	holocarboxylase synthetase (biotin-(proprionyl-CoA-carboxylase (ATP-hydrolysing)) ligase)	HLCS	207833_s_at	1.80174	0.0425389	0.602603	1.50163
1202	regulator of G-protein signaling 6	RGS6	210270_at	1.79686	0.0425557	0.602458	1.34806
1203	interleukin 17 receptor C	IL17RC	64440_at	1.77383	0.0425738	0.602331	1.10959
1204	ST3 beta-galactoside alpha-2,3-sialyltransferase 5	ST3GAL5	216075_at	1.78998	0.0425886	0.602159	1.38416
1205	dishevelled, dsh homolog 3 (Drosophila)	DVL3	201908_at	1.78431	0.0426746	0.60261	1.15945
1206	deleted in azoospermia 3	DAZ3	208281_x_at	1.77026	0.0427207	0.602878	1.21225
1207	cysteine and glycine-rich protein 2	CSRP2	207030_s_at	1.78725	0.0427699	0.602809	1.40852
1208	metallothionein 1G	MT1G	204745_x_at	1.80773	0.0428472	0.603517	1.42287
1209	glutamate receptor, ionotropic, kainate 3	GRIK3	207454_at	1.77998	0.042861	0.603331	1.21566
1210	interleukin 3 (colony-stimulating factor, multiple)	IL3	207906_at	1.80607	0.042945	0.603369	1.3483
1211	L-2-hydroxyglutarate dehydrogenase	L2HGDH	220089_at	1.78708	0.0429705	0.603347	1.17404
1212	G protein-coupled receptor 126	GPR126	213094_at	1.77981	0.0429911	0.603256	1.4237
1213	myosin, light chain 12A, regulatory, non-sarcomeric	MYL12A	201319_at	1.78238	0.0431581	0.605219	1.11988
1214	E2F transcription factor 2	E2F2	207042_at	1.78793	0.0431674	0.604968	1.39768
1215	dipeptidyl-peptidase 8	DPP8	220939_s_at	1.79105	0.0432521	0.605774	1.148
1216	cytochrome P450, family 11, subfamily A, polypeptide 1	CYP11A1	204309_at	1.78436	0.0432691	0.605632	1.4392
1217	retinoic acid induced 2	RAI2	217375_at*	1.77618	0.0433034	0.605732	1.36301
1218	similar to double minute 4	LOC100131524	217375_at*	1.77618	0.0433034	0.605732	1.36301
1219	v-maf musculoaponeurotic fibrosarcoma oncogene homolog G (avian)	MAFG	204970_s_at	1.79123	0.0433213	0.605601	1.24208
1220	chromosome 10 open reading frame 18	C10orf18	218331_s_at	1.79217	0.0433685	0.605881	1.27819
1221	related RAS viral (r-ras) oncogene homolog 2	RRAS2	212590_at	1.78647	0.0434239	0.605895	1.2262
1222	outer dense fiber of sperm tails 2	ODF2	210415_s_at	1.76176	0.0434272	0.605562	1.23444
1223	FAST kinase domains 2	FASTKD2	216996_s_at	1.78751	0.0434863	0.606007	1.11762
1224	heparan sulfate (glucosamine) 3-O-sulfotransferase 3A1	HS3ST3A1	219985_at	1.77118	0.0435093	0.605949	1.35424
1225	solute carrier family 6 (neurotransmitter transporter, dopamine), member 3	SLC6A3	206836_at	1.76999	0.0435119	0.605606	1.2361
1226	mutL homolog 1, colon cancer, nonpolyposis type 2 (E. coli)	MLH1	202520_s_at	1.77633	0.0435273	0.605443	1.10265
1227	DEAD (Asp-Glu-Ala-Asp) box polypeptide 51	DDX51	214968_at	1.77977	0.0435509	0.605393	1.33058
1228	cell division cycle associated 8	CDCA8	221520_s_at	1.75843	0.0437952	0.607651	1.39369
1229	biglycan	BGN	201262_s_at	1.77248	0.0438362	0.607842	1.35865
1230	CD28 molecule	CD28	211856_x_at	1.77225	0.0438711	0.607948	1.30301
1231	platelet-derived growth factor alpha polypeptide	PDGFA	205463_s_at	1.76693	0.043947	0.60862	1.17293
1232	tumor necrosis factor (ligand) superfamily, member 15	TNFSF15	221085_at	1.76859	0.0441223	0.609911	1.31557
1233	ubiquitin-conjugating enzyme E2A (RAD6 homolog)	UBE2A	201899_s_at	1.78103	0.0441698	0.610189	1.12835
1234	chromosome 2 open reading frame 3	C2orf3	210175_at	1.77259	0.0442199	0.610504	1.35614
1235	Notch homolog 1, translocation-associated (Drosophila)	NOTCH1	218902_at	1.78213	0.0443245	0.611568	1.27494
1236	epithelial splicing regulatory protein 1	ESRP1	219121_s_at	1.74694	0.0444303	0.612649	1.23474
1237	tetratricopeptide repeat domain 3	TTC3	208662_s_at	1.76551	0.0444831	0.61224	1.16558
1238	hypothetical protein LOC100287697	LOC100287697	60471_at	1.7721	0.0444861	0.611904	1.14376
1239	spastic paraplegia 21 (autosomal recessive, Mast syndrome)	SPG21	217827_s_at	1.77714	0.0445265	0.611704	1.12536
1240	zinc finger protein 335	ZNF335	222059_at	1.78571	0.0445652	0.611859	1.41861
1241	topoisomerase (DNA) II beta 180kDa	TOP2B	211987_at	1.77704	0.044594	0.611876	1.21121
1242	splicing factor, arginine/serine-rich 13A	SFRS13A	213594_x_at	1.76186	0.0446208	0.611868	1.16045
1243	potassium voltage-gated channel, KQT-like subfamily, member 3	KCNQ3	206573_at	1.77043	0.0447	0.612201	1.41493
1244	dual specificity phosphatase 3	DUSP3	201537_s_at	1.76955	0.0447114	0.61198	1.17119
1245	tumor necrosis factor receptor superfamily, member 4	TNFRSF4	214228_x_at	1.76421	0.0447412	0.611636	1.3996
1246	chromosome 7 open reading frame 49	C7orf49	220949_s_at	1.77292	0.0447454	0.61132	1.14268
1247	RAP2B, member of RAS oncogene family	RAP2B	213923_at	1.77564	0.0447523	0.611039	1.19384
1248	transcription termination factor, RNA polymerase I	TTF1	204771_s_at	1.765	0.0447648	0.610835	1.12817
1249	tet oncogene family member 3	TET3	214754_at	1.74014	0.0450392	0.613828	1.16719
1250	glypican 1	GPC1	202755_s_at	1.76456	0.0450512	0.613616	1.43713
1251	bystin-like	BYSL	203612_at	1.77053	0.0450783	0.61361	1.2546
1252	Wiskott-Aldrich syndrome-like	WASL	205810_s_at	1.76398	0.0451468	0.613792	1.37127
1253	SFRS protein kinase 1	SRPK1	202199_s_at	1.76111	0.0452001	0.614142	1.11165
1254	heart and neural crest derivatives expressed 2	HAND2	220480_at	1.77066	0.0452104	0.613908	1.40083
1255	anoctamin 2	ANO2	220111_s_at	1.76696	0.0453575	0.615156	1.5121
1256	metallothionein 1 pseudogene 2	MT1P2	211456_x_at	1.77533	0.0453833	0.615131	1.51062
1257	keratin 31	KRT31	206677_at	1.76742	0.0453874	0.614812	1.47911
1258	trafficking protein particle complex 10	TRAPPC10	208184_s_at	1.74373	0.0454711	0.614453	1.17433
1259	mediator of cell motility 1	MEMO1	219065_s_at	1.76091	0.0454729	0.614105	1.16489
1260	leucine zipper, putative tumor suppressor 1	LZTS1	47550_at	1.7565	0.04557	0.614671	1.20467
1261	DnaJ (Hsp40) homolog, subfamily C, member 9	DNAJC9	213088_s_at	1.77349	0.0456083	0.614816	1.28252
1262	midline 1 (Opitz/BBB syndrome)	MID1	203636_at	1.75716	0.0456131	0.614508	1.39438
1263	keratin 33B	KRT33B	207787_at	1.7695	0.0456546	0.614696	1.41216
1264	inhibin, beta C	INHBC	207687_at	1.74984	0.0457601	0.615372	1.14989
1265	transforming growth factor, beta receptor 1	TGFBR1	206943_at	1.75459	0.0458205	0.615072	1.42332
1266	chromosome 15 open reading frame 39	C15orf39	204494_s_at	1.75506	0.0458872	0.615596	1.1201
1267	protein kinase, Y-linked	PRKY	206279_at	1.75084	0.0459053	0.615468	1.3634
1268	KRIT1, ankyrin repeat containing	KRIT1	34031_i_at	1.73986	0.0459823	0.61576	1.11445
1269	DiGeorge syndrome critical region gene 9	DGCR9	215003_at	1.7611	0.0459956	0.615567	1.3934
1270	lysophosphatidylcholine acyltransferase 1	LPCAT1	201818_at	1.74706	0.0460712	0.61547	1.25324
1271	RAD54 homolog B (S. cerevisiae)	RAD54B	219494_at	1.74707	0.0460987	0.615468	1.29207
1272	guanine nucleotide binding protein (G protein), alpha inhibiting activity polypeptide 1	GNAI1	209576_at	1.74737	0.0461241	0.614703	1.26935
1273	MTERF domain containing 1	MTERFD1	219363_s_at	1.74628	0.0461487	0.614663	1.1876
1274	survival motor neuron domain containing 1	SMNDC1	200071_at	1.7455	0.0462167	0.615201	1.09131
1275	nuclear factor of kappa light polypeptide gene enhancer in B-cells inhibitor-like 2	NFKBIL2	207137_at	1.75712	0.0463434	0.616151	1.4528
1276	pleckstrin homology domain containing, family A member 5	PLEKHA5	214989_x_at	1.74762	0.046369	0.616125	1.23364
1277	nuclear receptor subfamily 5, group A, member 2	NR5A2	210174_at	1.74088	0.0464598	0.616229	1.17873
1278	B lymphoid tyrosine kinase	BLK	210934_at	1.74754	0.0464834	0.615809	1.33656
1279	low density lipoprotein receptor	LDLR	202067_s_at	1.75025	0.0465295	0.616053	1.62025
1280	potassium inwardly-rectifying channel, subfamily J, member 1	KCNJ1	210403_s_at	1.75083	0.0465375	0.615793	1.43824
1281	tubulin, alpha 1c	TUBA1C	209251_x_at	1.74403	0.0465441	0.615515	1.10649
1282	aldehyde dehydrogenase 8 family, member A1	ALDH8A1	220148_at	1.74196	0.0466161	0.616102	1.54914
1283	glycosylphosphatidylinositol specific phospholipase D1	GPLD1	206264_at	1.72742	0.0466318	0.615943	1.18123
1284	protein tyrosine phosphatase-like (proline instead of catalytic arginine), member A	PTPLA	219654_at	1.75498	0.046699	0.615372	1.63739
1285	glycoprotein A33 (transmembrane)	GPA33	205929_at	1.74266	0.0466995	0.615015	1.299
1286	early growth response 4	EGR4	207767_s_at	1.73356	0.0467416	0.615205	1.13438
1287	radical S-adenosyl methionine domain containing 2	RSAD2	213797_at	1.74535	0.0469969	0.6182	1.50392
1288	ArfGAP with dual PH domains 1	ADAP1	219150_s_at	1.73841	0.0470932	0.618736	1.40853
1289	nicotinamide N-methyltransferase	NNMT	202237_at	1.74446	0.0471782	0.619488	1.31423
1290	frizzled homolog 6 (Drosophila)	FZD6	203987_at	1.74711	0.0471856	0.619221	1.36454
1291	zinc finger protein 184	ZNF184	213452_at	1.74709	0.0471981	0.61902	1.24912
1292	keratin 19 pseudogene 2	KRT19P2	217350_at	1.74121	0.0472531	0.619377	1.36097
1293	creatine kinase, mitochondrial 2 (sarcomeric)	CKMT2	205295_at	1.74167	0.0473155	0.61983	1.2414
1294	gap junction protein, beta 5, 31.1kDa	GJB5	206156_at	1.75062	0.0473208	0.619535	1.43241
1295	SAR1 homolog A (S. cerevisiae)	SAR1A	210790_s_at	1.72705	0.0473723	0.619482	1.33866
1296	UDP glucuronosyltransferase 1 family, polypeptide A1	UGT1A1	207126_x_at	1.73855	0.0473791	0.619207	1.32241
1297	microtubule-associated protein 2	MAP2	210015_s_at	1.72564	0.0474239	0.61943	1.24641
1298	chromosome 2 open reading frame 72	C2orf72	213143_at	1.73972	0.0474276	0.619115	1.37832
1299	syndecan 1	SDC1	201287_s_at	1.74385	0.0474734	0.619349	1.35235
1300	olfactory receptor, family 7, subfamily E, member 156 pseudogene	OR7E156P	222327_x_at	1.73112	0.0474855	0.619146	1.22176
1301	vaccinia related kinase 2	VRK2	205126_at	1.72939	0.0475156	0.618814	1.18058
1302	collagen, type XI, alpha 2	COL11A2	216993_s_at	1.72605	0.0475806	0.619299	1.08703
1303	tripartite motif-containing 25	TRIM25	206911_at	1.72198	0.0476221	0.619115	1.17554
1304	milk fat globule-EGF factor 8 protein	MFGE8	210605_s_at	1.75028	0.0476332	0.618899	1.51544
1305	ubiquitin-conjugating enzyme E2 variant 2	UBE2V2	209096_at	1.736	0.0476448	0.618688	1.17212
1306	peptidoglycan recognition protein 4	PGLYRP4	220944_at	1.71931	0.0477876	0.61982	1.14271
1307	heat shock 70kDa protein 14	HSPA14	219212_at	1.74186	0.0478059	0.619337	1.30967
1308	keratin 18 pseudogene 44	KRT18P44	217333_at	1.74542	0.0478065	0.618984	1.4168
1309	zinc finger and BTB domain containing 10	ZBTB10	219312_s_at	1.71213	0.0478943	0.619402	1.27894
1310	minichromosome maintenance complex component 6	MCM6	201930_at	1.73161	0.0479234	0.619418	1.2001
1311	retinol dehydrogenase 16 (all-trans)	RDH16	206753_at	1.73568	0.0479379	0.619246	1.51884
1312	grancalcin, EF-hand calcium binding protein	GCA	203765_at	1.73382	0.0479868	0.619519	1.1967
1313	suppressor of IKBKE 1	SIKE1	221705_s_at	1.72348	0.0479956	0.619274	1.17504
1314	synapse defective 1, Rho GTPase, homolog 1 (C. elegans)	SYDE1	216272_x_at	1.71419	0.0480207	0.618881	1.12816
1315	chondroitin sulfate synthase 1	CHSY1	203044_at	1.74372	0.0480996	0.61954	1.2297
1316	methylenetetrahydrofolate dehydrogenase (NADP+ dependent) 2, methenyltetrahydrofolate cyclohydrolase	MTHFD2	201761_at	1.71588	0.0482012	0.620489	1.16904
1317	influenza virus NS1A binding protein	IVNS1ABP	201362_at	1.73424	0.0482609	0.6209	1.2102
1318	KIAA1755	KIAA1755	201042_at*	1.74004	0.0483817	0.622095	1.27297
1319	transmembrane 4 L six family member 1	TM4SF1	215034_s_at	1.72802	0.0483864	0.621796	1.47643
1320	BAI1-associated protein 2	BAIAP2	205293_x_at	1.72147	0.0484574	0.622349	1.38926
1321	coxsackie virus and adenovirus receptor	CXADR	203917_at	1.72255	0.048462	0.62205	1.41036
1322	PDZ and LIM domain 5	PDLIM5	203243_s_at	1.71641	0.0485586	0.622931	1.18349
1323	plastin 3	PLS3	201215_at	1.7219	0.0486477	0.623356	1.22974
1324	vitronectin	VTN	204534_at	1.71104	0.048746	0.623898	1.33818
1325	dynein, axonemal, heavy chain 3	DNAH3	216415_at	1.72026	0.0488222	0.624515	1.54776
1326	collagen, type IV, alpha 3 (Goodpasture antigen)	COL4A3	214641_at	1.71462	0.0488526	0.624188	1.3406
1327	tropomodulin 2 (neuronal)	TMOD2	219701_at	1.72679	0.048871	0.624064	1.65794
1328	CCR4-NOT transcription complex, subunit 7	CNOT7	218250_s_at	1.72259	0.0488753	0.623761	1.15578
1329	tripartite motif-containing 29	TRIM29	211002_s_at	1.72643	0.0488775	0.623433	1.68901
1330	deoxycytidine kinase	DCK	203302_at	1.72543	0.0489367	0.623475	1.2187
1331	v-myc myelocytomatosis viral oncogene homolog (avian)	MYC	202431_s_at	1.72467	0.0489476	0.623256	1.38374
1332	GA binding protein transcription factor, beta subunit 1	GABPB1	206173_x_at	1.7141	0.0489833	0.623356	1.3367
1333	ribonuclease, RNase A family, 2 (liver, eosinophil-derived neurotoxin)	RNASE2	206111_at	1.72322	0.0490124	0.62337	1.23668
1334	ATP-binding cassette, sub-family F (GCN20), member 2	ABCF2	209246_at	1.71637	0.0491009	0.623428	1.21832
1335	tripartite motif-containing 5	TRIM5	210705_s_at	1.70406	0.0491212	0.62333	1.18767
1336	G protein-coupled receptor 22	GPR22	221288_at	1.71968	0.0491264	0.623042	1.51739
1337	MORN repeat containing 1	MORN1	219852_s_at	1.71147	0.0491324	0.622763	1.15709
1338	calbindin 2	CALB2	205428_s_at	1.71961	0.0491365	0.622461	1.35732
1339	calcium channel, voltage-dependent, R type, alpha 1E subunit	CACNA1E	208432_s_at	1.71841	0.0491584	0.622384	1.3105
1340	adrenergic, beta, receptor kinase 1	ADRBK1	201401_s_at	1.69312	0.0491623	0.62208	1.1801
1341	N-acetyltransferase 2 (arylamine N-acetyltransferase)	NAT2	206797_at	1.72636	0.0491727	0.621859	1.55502
1342	nuclear factor of activated T-cells 5, tonicity-responsive	NFAT5	208003_s_at	1.71501	0.0491946	0.621783	1.20405
1343	similar to killer cell immunoglobulin-like receptor 3DL2 precursor (MHC class I NK cell receptor) (Natural killer-associated transcript 4) (NKAT-4) (p70 natural killer cell receptor clone CL-5) (CD158k antigen)	LOC727787	211688_x_at*	1.70461	0.0492808	0.622519	1.20852
1344	killer cell immunoglobulin-like receptor, three domains, long cytoplasmic tail, 2	KIR3DL2	211688_x_at*	1.70461	0.0492808	0.622519	1.20852
1345	chromosome 17 open reading frame 39	C17orf39	220058_at	1.70866	0.0492864	0.622237	1.28908
1346	periplakin	PPL	203407_at	1.70833	0.0493759	0.623014	1.25716
1347	craniofacial development protein 1	CFDP1	203166_at	1.71964	0.0493932	0.62288	1.17973
1348	family with sequence similarity 3, member A	FAM3A	38043_at*	1.70815	0.0494353	0.622705	1.18108
1349	glucose-6-phosphate dehydrogenase	G6PD	38043_at*	1.70815	0.0494353	0.622705	1.18108
1350	DKFZP564C152 protein	DKFZP564C152	216028_at	1.72096	0.049486	0.622992	1.22076
1351	kallikrein-related peptidase 7	KLK7	205778_at	1.72588	0.0494941	0.622742	1.75244
1352	transient receptor potential cation channel, subfamily C, member 6	TRPC6	206528_at	1.70154	0.0495407	0.622977	1.35858
1353	CD163 molecule	CD163	215049_x_at	1.71401	0.0495852	0.622834	1.33037
1354	gastric inhibitory polypeptide	GIP	207899_at	1.71481	0.049639	0.623159	1.26546
1355	gap junction protein, delta 2, 36kDa	GJD2	221407_at	1.69143	0.0497518	0.623871	1.15126
1356	PH domain and leucine rich repeat protein phosphatase 1	PHLPP1	210919_at	1.71545	0.0498341	0.624201	1.49784
1357	LIM and senescent cell antigen-like domains 2	LIMS2	220765_s_at	1.71935	0.0498468	0.624009	1.13154
1358	phosphoribosyl pyrophosphate amidotransferase	PPAT	209433_s_at	1.71377	0.049904	0.624374	1.25747
1359	nuclear factor of activated T-cells, cytoplasmic, calcineurin-dependent 3	NFATC3	210556_at	1.70811	0.0499802	0.624977	1.21558
1360	limb bud and heart development homolog (mouse)	LBH	221011_s_at	1.7128	0.0500572	0.624888	1.1798
1361	mal, T-cell differentiation protein-like	MALL	209373_at	1.71535	0.0501628	0.625505	1.50004
1362	solute carrier family 35, member C2	SLC35C2	219447_s_at	1.69264	0.0502985	0.625098	1.10303
1363	thrombospondin 1	THBS1	201110_s_at	1.70345	0.0503251	0.625081	1.25946
1364	dolichyl-phosphate mannosyltransferase polypeptide 1, catalytic subunit	DPM1	202673_at	1.71361	0.0503309	0.624804	1.2145
1365	aquaporin 5	AQP5	213611_at	1.71389	0.0503314	0.624462	1.58887
1366	dual specificity phosphatase 14	DUSP14	203367_at	1.71374	0.0503721	0.624619	1.21579
1367	keratin 38	KRT38	207716_at	1.71001	0.0504122	0.624769	1.20589
1368	serpin peptidase inhibitor, clade A (alpha-1 antiproteinase, antitrypsin), member 1	SERPINA1	211428_at	1.70292	0.0504416	0.624439	1.42883
1369	phospholipid scramblase 1	PLSCR1	202446_s_at	1.71075	0.0504696	0.624438	1.321
1370	thymidylate synthetase	TYMS	202589_at	1.69869	0.0505583	0.624842	1.28682
1371	tumor-associated calcium signal transducer 2	TACSTD2	202286_s_at	1.67727	0.0505979	0.624985	1.29087
1372	interleukin 1 receptor antagonist	IL1RN	216244_at	1.71301	0.0506411	0.625171	1.52738
1373	serine/threonine kinase 3 (STE20 homolog, yeast)	STK3	204068_at	1.70424	0.0506559	0.624662	1.2261
1374	CD300a molecule	CD300A	209933_s_at	1.70328	0.0506982	0.624838	1.25593
1375	thioredoxin reductase 3	TXNRD3	59631_at	1.69406	0.0507767	0.62546	1.19807
1376	chromosome 6 open reading frame 124	C6orf124	210409_at	1.7003	0.0507998	0.625398	1.45688
1377	solute carrier family 2 (facilitated glucose transporter), member 14	SLC2A14	222088_s_at	1.70961	0.0508225	0.625333	1.30586
1378	G protein-coupled receptor 17	GPR17	206190_at	1.69891	0.0508634	0.625491	1.25856
1379	collagen, type X, alpha 1	COL10A1	217428_s_at	1.68039	0.0508856	0.624386	1.40323
1380	chromatin licensing and DNA replication factor 1	CDT1	209832_s_at	1.68087	0.0508882	0.624074	1.23313
1381	tubulin, alpha 8	TUBA8	220069_at	1.7047	0.050943	0.624402	1.41435
1382	claudin 1	CLDN1	218182_s_at	1.69984	0.0510116	0.624555	1.48734
1383	keratin 23 (histone deacetylase inducible)	KRT23	218963_s_at	1.70795	0.051091	0.625184	2.03655
1384	hydroxysteroid (11-beta) dehydrogenase 1	HSD11B1	205404_at	1.68877	0.0511282	0.624611	1.20448
1385	THO complex 1	THOC1	204064_at	1.69237	0.0511695	0.624773	1.16738
1386	non-SMC condensin I complex, subunit H	NCAPH	212949_at	1.68801	0.0512027	0.624835	1.4396
1387	ELKS/RAB6-interacting/CAST family member 1	ERC1	216440_at	1.69184	0.051226	0.624778	1.17174
1388	GTP cyclohydrolase 1	GCH1	204224_s_at	1.70564	0.0513655	0.625111	1.38626
1389	coiled-coil domain containing 6	CCDC6	204716_at	1.70691	0.0514048	0.625247	1.24469
1390	testis derived transcript (3 LIM domains)	TES	202719_s_at	1.68976	0.0515301	0.626088	1.19083
1391	nuclear receptor subfamily 4, group A, member 1	NR4A1	211143_x_at	1.69309	0.0515577	0.626082	1.38811
1392	glycosyltransferase-like domain containing 1	GTDC1	219770_at	1.69806	0.0515866	0.62575	1.12506
1393	crystallin, zeta (quinone reductase)	CRYZ	202950_at	1.68351	0.0516591	0.626289	1.18621
1394	claspin homolog (Xenopus laevis)	CLSPN	219621_at	1.68555	0.0517108	0.626575	1.33561
1395	KRR1, small subunit (SSU) processome component, homolog (yeast)	KRR1	203203_s_at	1.67454	0.0517396	0.626583	1.19723
1396	phosphoribosylaminoimidazole carboxylase, phosphoribosylaminoimidazole succinocarboxamide synthetase	PAICS	201014_s_at	1.70312	0.0517793	0.626723	1.29321
1397	ankyrin repeat and zinc finger domain containing 1	ANKZF1	218274_s_at	1.68241	0.0517868	0.626474	1.26491
1398	potassium voltage-gated channel, KQT-like subfamily, member 4	KCNQ4	221083_at	1.66147	0.0518081	0.626392	1.16948
1399	RAN binding protein 9	RANBP9	202582_s_at	1.68411	0.0518187	0.625841	1.12831
1400	SMAD specific E3 ubiquitin protein ligase 2	SMURF2	205596_s_at	1.68332	0.0518207	0.625526	1.16891
1401	growth differentiation factor 10	GDF10	206159_at	1.68524	0.0518427	0.625453	1.35422
1402	T-box 10	TBX10	222377_at	1.68224	0.0520202	0.627254	1.30352
1403	ninjurin 2	NINJ2	219594_at	1.68031	0.0520993	0.627868	1.27311
1404	breakpoint cluster region	BCR	214623_at	1.68295	0.0522414	0.6289	1.40696
1405	signal-regulatory protein gamma	SIRPG	220485_s_at	1.66028	0.0523858	0.629619	1.23245
1406	syndecan 2	SDC2	212157_at	1.66291	0.05243	0.62981	1.15264
1407	cadherin 3, type 1, P-cadherin (placental)	CDH3	203256_at	1.69046	0.0524319	0.629493	1.91792
1408	solute carrier family 6 (neurotransmitter transporter, noradrenalin), member 2	SLC6A2	215715_at	1.69633	0.052466	0.629564	1.58841
1409	endo/exonuclease (5'-3'), endonuclease G-like	EXOG	205521_at	1.67831	0.052513	0.629788	1.28975
1410	septin 4	2019-09-04	210348_at	1.68399	0.0527233	0.63163	1.40776
1411	SH3 and cysteine rich domain	STAC	205743_at	1.67337	0.0527614	0.631748	1.20824
1412	solute carrier family 39 (zinc transporter), member 8	SLC39A8	216504_s_at	1.66905	0.0527873	0.631718	1.27506
1413	caspase 2, apoptosis-related cysteine peptidase	CASP2	209811_at	1.66041	0.0527888	0.631397	1.19478
1414	suppressor of cytokine signaling 5	SOCS5	208127_s_at	1.67782	0.052816	0.631383	1.18429
1415	nuclear factor of activated T-cells, cytoplasmic, calcineurin-dependent 2 interacting protein	NFATC2IP	212809_at	1.67839	0.052822	0.631116	1.15599
1416	ubiquitin specific peptidase 34	USP34	215013_s_at	1.67719	0.0530307	0.632254	1.40832
1417	runt-related transcription factor 1	RUNX1	209359_x_at	1.66527	0.0530455	0.632093	1.17587
1418	collagen, type VIII, alpha 1	COL8A1	221152_at	1.66683	0.053144	0.631914	1.38605
1419	death-associated protein kinase 3	DAPK3	203891_s_at	1.65421	0.0531941	0.632173	1.11981
1420	olfactory receptor, family 7, subfamily E, member 38 pseudogene	OR7E38P	217499_x_at	1.67743	0.0532289	0.631912	1.21428
1421	flap structure-specific endonuclease 1	FEN1	204768_s_at	1.66985	0.0532301	0.63159	1.15894
1422	ELOVL family member 6, elongation of long chain fatty acids (FEN1/Elo2, SUR4/Elo3-like, yeast)	ELOVL6	204256_at	1.67664	0.0532443	0.631422	1.3017
1423	paired related homeobox 2	PRRX2	219729_at	1.68077	0.0535097	0.633558	1.48399
1424	interleukin 4	IL4	207539_s_at	1.67512	0.0536382	0.634406	1.45402
1425	tumor necrosis factor (ligand) superfamily, member 18	TNFSF18	221371_at	1.66972	0.0536687	0.63443	1.33277
1426	chemokine (C-C motif) ligand 13	CCL13	216714_at	1.67285	0.0537205	0.634705	1.22242
1427	sorting nexin 4	SNX4	212652_s_at	1.66705	0.0537225	0.634392	1.13956
1428	potassium channel tetramerisation domain containing 9	KCTD9	218823_s_at	1.67382	0.0537322	0.634171	1.18534
1429	bicaudal D homolog 1 (Drosophila)	BICD1	204741_at	1.66676	0.0537354	0.633873	1.29732
1430	transmembrane protein 43	TMEM43	217795_s_at	1.68056	0.053768	0.633922	1.14132
1431	SATB homeobox 1	SATB1	203408_s_at	1.67663	0.0538982	0.635121	1.33304
1432	leukocyte immunoglobulin-like receptor, subfamily B (with TM and ITIM domains), member 2	LILRB2	207697_x_at	1.64554	0.0539808	0.635423	1.23879
1433	chromosome 6 open reading frame 106	C6orf106	217924_at	1.66317	0.0540182	0.635526	1.1996
1434	neurotensin	NTS	206291_at	1.65772	0.0540806	0.63559	1.51345
1435	platelet-derived growth factor receptor, alpha polypeptide	PDGFRA	203131_at	1.65679	0.054196	0.636274	1.25097
1436	ring finger protein 39	RNF39	219916_s_at	1.66172	0.0543327	0.637208	1.3434
1437	cell division cycle 7 homolog (S. cerevisiae)	CDC7	204510_at	1.66079	0.0543354	0.636905	1.16886
1438	sodium channel, nonvoltage-gated 1, beta	SCNN1B	205464_at	1.67186	0.0543692	0.636631	1.36969
1439	FOS-like antigen 1	FOSL1	204420_at	1.66355	0.0546854	0.639662	1.49042
1440	DAZ interacting protein 1	DZIP1	204557_s_at	1.65107	0.05471	0.639613	1.4274
1441	myeloid/lymphoid or mixed-lineage leukemia (trithorax homolog, Drosophila); translocated to, 10	MLLT10	216506_x_at	1.65759	0.0548046	0.640047	1.29058
1442	glycyl-tRNA synthetase	GARS	208693_s_at	1.66631	0.0548716	0.640159	1.19098
1443	fibronectin type III domain containing 3B	FNDC3B	218618_s_at	1.66701	0.0549132	0.640309	1.29794
1444	tenascin XB	TNXB	217413_s_at	1.65922	0.0550894	0.642028	1.34255
1445	actin, alpha 2, smooth muscle, aorta	ACTA2	200974_at	1.65824	0.0551823	0.642774	1.30334
1446	SECIS binding protein 2-like	SECISBP2L	212451_at	1.665	0.0552348	0.64305	1.23925
1447	mitogen-activated protein kinase kinase 2	MAP2K2	213490_s_at	1.63414	0.0552782	0.643219	1.13997
1448	trace amine associated receptor 2	TAAR2	221394_at	1.64066	0.0554299	0.644647	1.25582
1449	DKFZP564M1462 protein	DKFZP564M1462	217042_at	1.6575	0.0555313	0.644818	1.14899
1450	SMAD specific E3 ubiquitin protein ligase 1	SMURF1	212668_at	1.66406	0.0555439	0.644627	1.51561
1451	NCK adaptor protein 1	NCK1	204725_s_at	1.65527	0.0556598	0.645301	1.19731
1452	AT hook containing transcription factor 1	AHCTF1	214766_s_at	1.63951	0.0558269	0.646229	1.16854
1453	cation channel, sperm associated 2	CATSPER2	217588_at	1.65475	0.0558557	0.646227	1.19951
1454	unc-51-like kinase 2 (C. elegans)	ULK2	204062_s_at	1.65732	0.0558944	0.646339	1.25498
1455	NADH dehydrogenase (ubiquinone) 1 alpha subcomplex, 4-like 2	NDUFA4L2	218484_at	1.65963	0.0560084	0.646315	1.54503
1456	ecotropic viral integration site 5	EVI5	208297_s_at	1.64383	0.0560309	0.646241	1.19782
1457	vaccinia related kinase 1	VRK1	203856_at	1.65758	0.0560367	0.645973	1.2477
1458	nucleoporin 153kDa	NUP153	202097_at	1.64994	0.0560852	0.645864	1.1467
1459	solute carrier family 7 (cationic amino acid transporter, y+ system), member 6	SLC7A6	203579_s_at	1.62496	0.0560867	0.645548	1.10681
1460	chromosome 6 open reading frame 162	C6orf162	213312_at	1.64541	0.0561342	0.645761	1.15744
1461	tumor necrosis factor receptor superfamily, member 25	TNFRSF25	219422_at	1.65117	0.0561459	0.645562	1.34803
1462	protein tyrosine phosphatase, receptor type, D	PTPRD	214043_at	1.64818	0.0561522	0.645302	1.36717
1463	hypothetical protein LOC100287993	LOC100287993	215160_x_at*	1.63258	0.056263	0.645908	1.14079
1464	FSHD region gene 1 family, member B	FRG1B	215160_x_at*	1.63258	0.056263	0.645908	1.14079
1465	fatty acid binding protein 1, liver	FABP1	214158_s_at	1.65004	0.0562995	0.645995	1.34065
1466	zinc finger, MYM-type 2	ZMYM2	202778_s_at	1.64668	0.0564025	0.646844	1.11584
1467	CASP8 and FADD-like apoptosis regulator	CFLAR	210563_x_at	1.63918	0.0564541	0.647102	1.15667
1468	Yip1 domain family, member 4	YIPF4	209551_at	1.65232	0.0564978	0.64727	1.22435
1469	solute carrier family 4 (anion exchanger), member 1, adaptor protein	SLC4A1AP	218682_s_at	1.64136	0.056511	0.647088	1.0952
1470	pleckstrin homology domain containing, family A member 6	PLEKHA6	205093_at	1.63991	0.0565553	0.647264	1.34508
1471	RAD54-like (S. cerevisiae)	RAD54L	204558_at	1.63865	0.056576	0.647167	1.36387
1472	nucleoporin 88kDa	NUP88	214192_at	1.65457	0.0566737	0.647953	1.4883
1473	glutamate receptor, metabotropic 1	GRM1	210939_s_at	1.6393	0.0567054	0.647983	1.29516
1474	solute carrier family 48 (heme transporter), member 1	SLC48A1	218416_s_at	1.63661	0.0567502	0.64783	1.22035
1475	ralA binding protein 1	RALBP1	202844_s_at	1.64394	0.0568176	0.648267	1.15266
1476	chromosome 22 open reading frame 31	C22orf31	206839_at	1.61934	0.0568565	0.648379	1.1806
1477	moesin	MSN	200600_at	1.64188	0.0568705	0.648208	1.23673
1478	polymerase I and transcript release factor	PTRF	208790_s_at	1.64345	0.0569262	0.648511	1.22215
1479	mutY homolog (E. coli)	MUTYH	207727_s_at	1.64054	0.0570341	0.649407	1.14807
1480	retinoic acid receptor, beta	RARB	217020_at	1.63044	0.0570799	0.649597	1.17373
1481	dihydrolipoamide branched chain transacylase E2	DBT	211196_at	1.62897	0.057109	0.649265	1.41496
1482	paired box 2	PAX2	206229_x_at	1.6368	0.0571644	0.649564	1.32636
1483	transmembrane protein 194A	TMEM194A	212621_at	1.64	0.0572465	0.649834	1.19142
1484	hyperpolarization activated cyclic nucleotide-gated potassium channel 4	HCN4	206946_at	1.64115	0.0572726	0.649468	1.34443
1485	FYVE, RhoGEF and PH domain containing 1	FGD1	204819_at	1.64166	0.0572875	0.649307	1.1948
1486	tyrosyl-DNA phosphodiesterase 1	TDP1	219715_s_at	1.64039	0.0573378	0.649216	1.15345
1487	UDP glucuronosyltransferase 1 family, polypeptide A complex locus	UGT1A	215125_s_at	1.63864	0.0573586	0.649122	1.52239
1488	transforming growth factor, beta-induced, 68kDa	TGFBI	201506_at	1.64423	0.0574141	0.649091	1.33323
1489	UDP-Gal:betaGlcNAc beta 1,4- galactosyltransferase, polypeptide 6	B4GALT6	206232_s_at	1.63925	0.057454	0.648883	1.41536
1490	golgi transport 1 homolog B (S. cerevisiae)	GOLT1B	218193_s_at	1.63297	0.0574683	0.648716	1.21225
1491	lipopolysaccharide binding protein	LBP	214461_at	1.64504	0.0574732	0.648444	2.35205
1492	cell cycle progression 1	CCPG1	221156_x_at	1.62327	0.0575171	0.648282	1.13666
1493	interferon-induced protein 44-like	IFI44L	204439_at	1.62831	0.057647	0.64778	1.54622
1494	kinesin light chain 2	KLC2	218906_x_at	1.62411	0.0576894	0.647929	1.27879
1495	Rho guanine nucleotide exchange factor (GEF) 4	ARHGEF4	205109_s_at	1.64107	0.0577274	0.647703	1.39882
1496	tafazzin	TAZ	37278_at	1.61548	0.057729	0.647396	1.08591
1497	pyrimidinergic receptor P2Y, G-protein coupled, 6	P2RY6	208373_s_at	1.63661	0.0577378	0.647168	1.28175
1498	ATPase, Ca++ transporting, cardiac muscle, slow twitch 2	ATP2A2	209186_at	1.63061	0.0579998	0.649125	1.15518
1499	non-SMC condensin II complex, subunit D3	NCAPD3	212789_at	1.63071	0.0580561	0.649429	1.1933
1500	sperm associated antigen 9	SPAG9	212470_at	1.60927	0.0580607	0.649155	1.09846
1501	UPF3 regulator of nonsense transcripts homolog B (yeast)	UPF3B	218757_s_at	1.62528	0.0580612	0.648836	1.17226
1502	interferon-induced protein with tetratricopeptide repeats 3	IFIT3	204747_at	1.6315	0.0580976	0.648917	1.35185
1503	deoxyuridine triphosphatase	DUT	209932_s_at	1.63341	0.0581872	0.649592	1.16364
1504	triosephosphate isomerase 1	TPI1	213011_s_at	1.63401	0.0581929	0.64933	1.21471
1505	leucine-rich repeat-containing G protein-coupled receptor 5	LGR5	213880_at	1.63922	0.0582193	0.649299	2.01707
1506	endothelin converting enzyme-like 1	ECEL1	219914_at	1.63684	0.0582193	0.648975	1.41614
1507	ephrin-B2	EFNB2	202669_s_at	1.6382	0.0582285	0.648753	1.35486
1508	TIMP metallopeptidase inhibitor 2	TIMP2	203167_at	1.6224	0.058241	0.648568	1.25864
1509	ERGIC and golgi 2	ERGIC2	218135_at	1.62556	0.0582479	0.648321	1.16437
1510	ubiquitin-conjugating enzyme E2N (UBC13 homolog, yeast)	UBE2N	212751_at	1.6259	0.0583772	0.649111	1.12558
1511	forkhead box P3	FOXP3	221333_at	1.63125	0.0584702	0.649497	1.31936
1512	karyopherin alpha 4 (importin alpha 3)	KPNA4	209653_at	1.6272	0.0584956	0.649455	1.23015
1513	bromodomain containing 7	BRD7	221776_s_at	1.62855	0.0586009	0.649977	1.13816
1514	chromosome 1 open reading frame 61	C1orf61	205103_at	1.60997	0.0586554	0.649934	1.19847
1515	solute carrier family 34 (sodium phosphate), member 2	SLC34A2	204124_at	1.62205	0.0586805	0.64989	1.52265
1516	translocase of inner mitochondrial membrane 17 homolog A (yeast)	TIMM17A	215171_s_at	1.61849	0.0587091	0.649883	1.12421
1517	striatin, calmodulin binding protein 3	STRN3	204496_at	1.62213	0.0587204	0.649363	1.14851
1518	NFKB inhibitor interacting Ras-like 2	NKIRAS2	218240_at	1.62431	0.0587624	0.649505	1.13771
1519	transmembrane protein 19	TMEM19	219941_at	1.6258	0.0587744	0.648994	1.26825
1520	myeloid cell leukemia sequence 1 (BCL2-related)	MCL1	200798_x_at	1.62283	0.0588281	0.648944	1.16708
1521	PALM2-AKAP2 readthrough	PALM2-AKAP2	202760_s_at	1.62308	0.0588433	0.648469	1.24286
1522	dual adaptor of phosphotyrosine and 3-phosphoinositides	DAPP1	219290_x_at	1.61109	0.0588661	0.6484	1.14489
1523	hypothetical LOC285830	LOC285830	222279_at	1.61882	0.0589188	0.64866	1.19089
1524	dynamin 1-like	DNM1L	203105_s_at	1.62335	0.0589492	0.648674	1.16134
1525	scinderin	SCIN	222272_x_at	1.59816	0.0590255	0.649194	1.1592
1526	NFKB repressing factor	NKRF	205004_at	1.62544	0.0590716	0.649379	1.12126
1527	serine/threonine protein kinase MST4	MST4	218499_at	1.62501	0.0591157	0.649224	1.29578
1528	YEATS domain containing 2	YEATS2	221203_s_at	1.62501	0.0591442	0.649216	1.18421
1529	Smg-5 homolog, nonsense mediated mRNA decay factor (C. elegans)	SMG5	212147_at	1.62148	0.059243	0.649662	1.312
1530	regulation of nuclear pre-mRNA domain containing 1A	RPRD1A	218209_s_at	1.61541	0.0593192	0.650177	1.1771
1531	jumonji C domain containing histone demethylase 1 homolog D (S. cerevisiae)	JHDM1D	221778_at	1.60855	0.0593891	0.650623	1.15477
1532	solute carrier organic anion transporter family, member 1A2	SLCO1A2	207308_at	1.60724	0.0594366	0.650823	1.26622
1533	PDZ domain containing ring finger 3	PDZRN3	212915_at	1.61619	0.0594717	0.650888	1.36067
1534	chromosome 1 open reading frame 27	C1orf27	218721_s_at	1.61616	0.0595246	0.650828	1.2134
1535	sal-like 1 (Drosophila)	SALL1	206893_at	1.60225	0.05959	0.651224	1.34879
1536	programmed cell death 10	PDCD10	210907_s_at	1.62336	0.0596482	0.651221	1.19797
1537	tweety homolog 1 (Drosophila)	TTYH1	219415_at	1.6228	0.0597301	0.651476	1.98179
1538	non-protein coding RNA 230A	NCRNA00230A	216786_at	1.60729	0.0597795	0.651696	1.35604
1539	phospholipase C, epsilon 1	PLCE1	214159_at	1.61836	0.0598522	0.651851	1.45764
1540	p21 protein (Cdc42/Rac)-activated kinase 7	PAK7	210721_s_at	1.61686	0.0600273	0.653438	1.74298
1541	glutamate receptor interacting protein 2	GRIP2	216481_at	1.60137	0.06006	0.653476	1.21183
1542	ubiquitin-fold modifier 1	UFM1	218050_at	1.59523	0.0601141	0.653426	1.1093
1543	family with sequence similarity 171, member A1	FAM171A1	212771_at	1.61863	0.0601796	0.653818	1.35174
1544	keratin 81	KRT81	213711_at	1.61919	0.0601971	0.65369	2.21959
1545	LSM5 homolog, U6 small nuclear RNA associated (S. cerevisiae)	LSM5	202904_s_at	1.61767	0.0602273	0.653699	1.36095
1546	minichromosome maintenance complex component 2	MCM2	202107_s_at	1.60852	0.0603043	0.65358	1.2401
1547	dedicator of cytokinesis 6	DOCK6	222004_s_at	1.61032	0.0603331	0.653575	1.26004
1548	upstream binding protein 1 (LBP-1a)	UBP1	218082_s_at	1.61424	0.060355	0.653494	1.14092
1549	insulin-like growth factor binding protein 5	IGFBP5	203426_s_at	1.58342	0.0603634	0.653268	1.23719
1550	CGG triplet repeat binding protein 1	CGGBP1	206861_s_at	1.60365	0.0603905	0.652926	1.08852
1551	S100 calcium binding protein A7	S100A7	205916_at	1.61435	0.0604437	0.652868	3.25923
1552	ribosomal protein S6 kinase, 90kDa, polypeptide 3	RPS6KA3	203843_at	1.59923	0.0605039	0.652886	1.1543
1553	metallothionein 1M	MT1M	217546_at	1.61664	0.0605461	0.653024	1.95775
1554	protein kinase D3	PRKD3	218236_s_at	1.6031	0.0605891	0.653172	1.20521
1555	secernin 1	SCRN1	201462_at	1.6081	0.0606173	0.65316	1.25791
1556	multiple coagulation factor deficiency 2	MCFD2	212245_at	1.60107	0.0606266	0.652945	1.07773
1557	microfibrillar associated protein 5	MFAP5	213764_s_at	1.59889	0.0606583	0.652655	1.48737
1558	DnaJ (Hsp40) homolog, subfamily C, member 4	DNAJC4	213919_at	1.59849	0.0607531	0.653044	1.11276
1559	WD repeat domain 47	WDR47	203855_at	1.61182	0.0607549	0.652749	1.15686
1560	suppressor of Ty 7 (S. cerevisiae)-like	SUPT7L	201837_s_at	1.60691	0.0608116	0.653043	1.11104
1561	ATP synthase, H+ transporting, mitochondrial F0 complex, subunit s (factor B)	ATP5S	206993_at	1.60336	0.0608766	0.653112	1.11736
1562	chromobox homolog 3 (HP1 gamma homolog, Drosophila)	CBX3	201091_s_at	1.60971	0.0609237	0.653302	1.20182
1563	lymphocyte antigen 6 complex, locus G6D	LY6G6D	207457_s_at	1.59826	0.0610128	0.653629	1.30573
1564	nuclear factor of activated T-cells, cytoplasmic, calcineurin-dependent 1	NFATC1	210162_s_at	1.57802	0.0610294	0.653179	1.1432
1565	chromosome 17 open reading frame 86	C17orf86	221621_at	1.60033	0.0610494	0.65308	1.35602
1566	schwannomin interacting protein 1	SCHIP1	204030_s_at	1.60335	0.061115	0.653467	1.23994
1567	Kruppel-like factor 10	KLF10	202393_s_at	1.59174	0.0611476	0.653189	1.12226
1568	suppressor of zeste 12 homolog pseudogene	SUZ12P	217704_x_at	1.6065	0.0612053	0.653492	1.41238
1569	UDP-GlcNAc:betaGal beta-1,3-N-acetylglucosaminyltransferase 2	B3GNT2	219326_s_at	1.60497	0.0612177	0.653311	1.19384
1570	dynactin 5 (p25)	DCTN5	209231_s_at	1.59893	0.0612398	0.653234	1.13762
1571	proline rich Gla (G-carboxyglutamic acid) 4 (transmembrane)	PRRG4	207291_at	1.59512	0.0612462	0.65299	1.27887
1572	similar to Kruppel-like factor 17	LOC100133321	216729_at	1.59965	0.0613164	0.653426	1.35946
1573	6-pyruvoyltetrahydropterin synthase	PTS	209694_at	1.6083	0.061426	0.653344	1.25163
1574	H2A histone family, member Z	H2AFZ	200853_at	1.59651	0.061498	0.653798	1.1977
1575	VAMP (vesicle-associated membrane protein)-associated protein B and C	VAPB	202549_at	1.59094	0.0616453	0.654427	1.23766
1576	vacuolar protein sorting 4 homolog B (S. cerevisiae)	VPS4B	218171_at	1.59289	0.0616776	0.654458	1.11103
1577	p21 protein (Cdc42/Rac)-activated kinase 2	PAK2	208875_s_at	1.58634	0.0617169	0.654564	1.12709
1578	mitochondrial E3 ubiquitin ligase 1	MUL1	218246_at	1.58914	0.0618095	0.654922	1.11375
1579	leucine rich repeat containing 37, member B2	LRRC37B2	216149_at	1.59543	0.0618099	0.654615	1.33584
1580	snail homolog 1 (Drosophila)	SNAI1	219480_at	1.59572	0.061853	0.65476	1.35917
1581	IMP2 inner mitochondrial membrane peptidase-like (S. cerevisiae)	IMMP2L	216564_at	1.59174	0.0619595	0.655265	1.31569
1582	acidic (leucine-rich) nuclear phosphoprotein 32 family, member E	ANP32E	221505_at	1.59614	0.0620896	0.65633	1.26454
1583	tensin 1	TNS1	218863_s_at	1.5979	0.0621401	0.656552	1.4688
1584	CP110 protein	CP110	204662_at	1.57611	0.0621608	0.65646	1.16203
1585	harakiri, BCL2 interacting protein (contains only BH3 domain)	HRK	206865_at	1.59983	0.0621737	0.656285	1.39041
1586	egl nine homolog 3 (C. elegans)	EGLN3	219232_s_at	1.59565	0.0621858	0.656101	1.32425
1587	spermatogenesis associated 2	SPATA2	204433_s_at	1.59529	0.0622053	0.655997	1.37841
1588	serine/threonine kinase 17b	STK17B	217503_at	1.57337	0.0622575	0.656236	1.14034
1589	dopamine beta-hydroxylase (dopamine beta-monooxygenase)	DBH	206450_at	1.58855	0.062258	0.655932	1.28945
1590	EGF-like-domain, multiple 6	EGFL6	219454_at	1.59851	0.0622895	0.655953	1.44552
1591	topoisomerase (DNA) III alpha	TOP3A	204946_s_at	1.58628	0.0623204	0.655659	1.11133
1592	solute carrier family 22 (organic anion transporter), member 6	SLC22A6	216599_x_at	1.58245	0.0623205	0.655351	1.13989
1593	PMS2 postmeiotic segregation increased 2 (S. cerevisiae)	PMS2	209805_at	1.58787	0.0624864	0.656166	1.15565
1594	major histocompatibility complex, class II, DR beta 6 (pseudogene)	HLA-DRB6	217323_at	1.59192	0.0624876	0.655869	1.34822
1595	sec1 family domain containing 1	SCFD1	215548_s_at	1.58889	0.0624958	0.655647	1.12967
1596	5-azacytidine induced 2	AZI2	218043_s_at	1.59286	0.0625521	0.65562	1.17818
1597	nuclear respiratory factor 1	NRF1	211279_at	1.58289	0.0625979	0.655791	1.15818
1598	protein tyrosine phosphatase, receptor type, f polypeptide (PTPRF), interacting protein (liprin), alpha 1	PPFIA1	202066_at	1.59829	0.0626155	0.655668	1.24652
1599	interferon stimulated exonuclease gene 20kDa-like 2	ISG20L2	208114_s_at	1.59236	0.0626423	0.655332	1.16516
1600	polymerase (RNA) II (DNA directed) polypeptide J2	POLR2J2	214740_at	1.59547	0.0626797	0.655416	1.27684
1601	olfactory receptor, family 1, subfamily E, member 2	OR1E2	208587_s_at	1.56536	0.0628901	0.656385	1.19073
1602	cytokine receptor-like factor 1	CRLF1	206315_at	1.59361	0.062959	0.656489	1.60933
1603	single-minded homolog 2 (Drosophila)	SIM2	206558_at	1.58702	0.0630426	0.656439	1.53222
1604	mucosa associated lymphoid tissue lymphoma translocation gene 1	MALT1	210018_x_at	1.58467	0.0632174	0.657951	1.2036
1605	ASF1 anti-silencing function 1 homolog A (S. cerevisiae)	ASF1A	203428_s_at	1.58066	0.0632621	0.658109	1.18346
1606	G patch domain containing 2	GPATCH2	219078_at	1.58478	0.0633483	0.658391	1.20004
1607	Zic family member 4	ZIC4	211463_at	1.58005	0.0633994	0.658308	1.36753
1608	v-rel reticuloendotheliosis viral oncogene homolog A (avian)	RELA	209878_s_at	1.56961	0.0634564	0.658286	1.10407
1609	testis expressed 261	TEX261	212084_at	1.56549	0.0635035	0.658162	1.13149
1610	EPH receptor A7	EPHA7	206852_at	1.58105	0.0635381	0.658214	1.55697
1611	DiGeorge syndrome critical region gene 11	DGCR11	215725_at	1.58435	0.0635826	0.658369	1.37859
1612	polymerase (DNA directed), delta 1, catalytic subunit 125kDa	POLD1	203422_at	1.57806	0.0636568	0.658526	1.19432
1613	tumor necrosis factor (ligand) superfamily, member 4	TNFSF4	207426_s_at	1.55992	0.0636635	0.658289	1.17926
1614	acyl-CoA thioesterase 7	ACOT7	208002_s_at	1.57766	0.0637878	0.658658	1.21212
1615	carbonic anhydrase VB, mitochondrial	CA5B	214082_at	1.57383	0.0637931	0.658408	1.28656
1616	YME1-like 1 (S. cerevisiae)	YME1L1	201351_s_at	1.58131	0.0638213	0.658394	1.14763
1617	ROD1 regulator of differentiation 1 (S. pombe)	ROD1	214697_s_at	1.57208	0.0639096	0.658695	1.16586
1618	neurofibromin 2 (merlin)	NF2	210767_at	1.57755	0.063952	0.658826	1.36431
1619	homeobox C8	HOXC8	221350_at	1.57507	0.0639613	0.658314	1.30862
1620	cytochrome b5 type B (outer mitochondrial membrane)	CYB5B	201634_s_at	1.57982	0.0640132	0.658544	1.17709
1621	nuclear receptor binding factor 2	NRBF2	221803_s_at	1.58533	0.0640755	0.658577	1.18374
1622	histone cluster 1, H2bc	HIST1H2BC	214455_at	1.56134	0.0642229	0.659787	1.47486
1623	synaptotagmin binding, cytoplasmic RNA interacting protein	SYNCRIP	209025_s_at	1.56762	0.0642898	0.659866	1.14698
1624	keratin 24	KRT24	220267_at	1.5614	0.0643074	0.659743	1.27274
1625	syntrophin, beta 1 (dystrophin-associated protein A1, 59kDa, basic component 1)	SNTB1	214708_at	1.57723	0.0643751	0.660134	1.52356
1626	UDP-Gal:betaGlcNAc beta 1,4- galactosyltransferase, polypeptide 4	B4GALT4	210540_s_at	1.57829	0.0644831	0.660937	1.1844
1627	cytochrome c, somatic	CYCS	208905_at	1.57695	0.0645336	0.66115	1.1832
1628	dermatan sulfate epimerase	DSE	218854_at	1.5704	0.0647607	0.662563	1.18817
1629	glycogen synthase kinase 3 beta	GSK3B	209945_s_at	1.56979	0.0648486	0.663158	1.16891
1630	LIM domain containing preferred translocation partner in lipoma	LPP	202821_s_at	1.56599	0.0648534	0.662903	1.25798
1631	lipolysis stimulated lipoprotein receptor	LSR	208190_s_at	1.55918	0.0648698	0.662767	1.21277
1632	isopentenyl-diphosphate delta isomerase 2	IDI2	217631_at	1.57217	0.0648868	0.662636	1.21427
1633	inositol polyphosphate-4-phosphatase, type I, 107kDa	INPP4A	204553_x_at	1.56416	0.0649251	0.662117	1.27326
1634	unc-119 homolog (C. elegans)	UNC119	203271_s_at	1.56342	0.0649902	0.66157	1.3243
1635	membrane protein, palmitoylated 2 (MAGUK p55 subfamily member 2)	MPP2	207984_s_at	1.56167	0.0650752	0.661831	1.19381
1636	limb region 1 homolog (mouse)-like	LMBR1L	220036_s_at	1.56763	0.0651243	0.661726	1.10132
1637	cholinergic receptor, muscarinic 4	CHRM4	221357_at	1.56506	0.0652055	0.662249	1.34515
1638	embryonal Fyn-associated substrate	EFS	210880_s_at	1.56152	0.0652473	0.662371	1.23699
1639	tetratricopeptide repeat domain 9	TTC9	213174_at	1.5622	0.0653063	0.662066	1.37216
1640	histone cluster 1, H3b	HIST1H3B	208576_s_at	1.56293	0.0654361	0.662779	1.46769
1641	protein phosphatase 2, regulatory subunit B', delta	PPP2R5D	211159_s_at	1.5582	0.0654551	0.662669	1.10209
1642	DEAD (Asp-Glu-Ala-Asp) box polypeptide 39	DDX39	201584_s_at	1.56074	0.0654686	0.662205	1.1579
1643	tropomodulin 3 (ubiquitous)	TMOD3	220800_s_at	1.56079	0.0654834	0.662053	1.23493
1644	ras homolog gene family, member D	RHOD	31846_at	1.56364	0.0655184	0.662107	1.12128
1645	enabled homolog (Drosophila)	ENAH	217820_s_at	1.55651	0.0655868	0.662198	1.20939
1646	annexin A1	ANXA1	201012_at	1.56462	0.0656964	0.663004	1.28862
1647	transmembrane protein 158 (gene/pseudogene)	TMEM158	213338_at	1.56674	0.0657475	0.662919	1.48202
1648	v-ski sarcoma viral oncogene homolog (avian)	SKI	204270_at	1.56117	0.0657742	0.662888	1.23231
1649	Treacher Collins-Franceschetti syndrome 1	TCOF1	202384_s_at	1.55755	0.0658043	0.662892	1.13543
1650	SHC (Src homology 2 domain containing) transforming protein 1	SHC1	201469_s_at	1.56642	0.065816	0.66271	1.19066
1651	aspartyl-tRNA synthetase 2, mitochondrial	DARS2	218365_s_at	1.56002	0.0658845	0.6631	1.13626
1652	polymerase (RNA) II (DNA directed) polypeptide B, 140kDa	POLR2B	201803_at	1.56524	0.0659896	0.663858	1.13854
1653	immunoglobulin mu binding protein 2	IGHMBP2	31861_at	1.56151	0.0660246	0.663911	1.09474
1654	SCY1-like 2 (S. cerevisiae)	SCYL2	221220_s_at	1.55264	0.066062	0.663987	1.1496
1655	ATPase, Ca++ transporting, type 2C, member 1	ATP2C1	211137_s_at	1.56056	0.0660626	0.663694	1.16971
1656	sarcoglycan, delta (35kDa dystrophin-associated glycoprotein)	SGCD	214492_at	1.54567	0.0661275	0.664047	1.22747
1657	homeobox D3	HOXD3	206602_s_at	1.54528	0.0662035	0.664511	1.304
1658	prenyl (decaprenyl) diphosphate synthase, subunit 1	PDSS1	220865_s_at	1.56475	0.0663081	0.664662	1.24174
1659	chromosome 19 open reading frame 2	C19orf2	222266_at	1.55769	0.0664206	0.664594	1.27175
1660	sirtuin (silent mating type information regulation 2 homolog) 6 (S. cerevisiae)	SIRT6	219613_s_at	1.53996	0.0664734	0.664227	1.13833
1661	transducin (beta)-like 1, Y-linked	TBL1Y	211462_s_at	1.55012	0.0665227	0.664422	1.32016
1662	nerve growth factor (beta polypeptide)	NGF	206814_at	1.56275	0.0665595	0.664492	1.41857
1663	phosphoglycerate kinase 1	PGK1	200738_s_at	1.5592	0.0665912	0.66451	1.19679
1664	transcription factor EB	TFEB	50221_at	1.55822	0.0666399	0.664699	1.25586
1665	sulfatase 1	SULF1	212353_at	1.54148	0.0666538	0.66454	1.23795
1666	mitogen-activated protein kinase 1	MAPK1	212271_at	1.55386	0.0666812	0.664516	1.13251
1667	LIM domain binding 1	LDB1	203451_at	1.54411	0.066711	0.664515	1.13639
1668	sialidase 3 (membrane sialidase)	NEU3	216083_s_at	1.55316	0.0667516	0.664623	1.3311
1669	myosin, heavy chain 8, skeletal muscle, perinatal	MYH8	34471_at	1.55088	0.0667531	0.664341	1.34752
1670	tubby like protein 3	TULP3	205854_at	1.55205	0.0669005	0.664917	1.13747
1671	lymphocyte antigen 6 complex, locus D	LY6D	206276_at	1.5586	0.0669336	0.664949	1.62311
1672	chromosome 6 open reading frame 26	C6orf26	212913_at	1.54939	0.0669475	0.664791	1.34246
1673	B-cell CLL/lymphoma 2	BCL2	207004_at	1.54755	0.0669635	0.664653	1.18032
1674	leucine-rich repeats and calponin homology (CH) domain containing 1	LRCH1	214936_at	1.5468	0.0669654	0.664376	1.31836
1675	ADAM metallopeptidase domain 3B (non-functional)	ADAM3B	217237_at	1.55425	0.0669761	0.664187	1.41012
1676	hypothetical LOC92249	LOC92249	212957_s_at	1.54859	0.0669835	0.663965	1.18236
1677	paired-like homeodomain 1	PITX1	208502_s_at	1.54783	0.0670759	0.664586	1.64508
1678	PTPRF interacting protein, binding protein 1 (liprin beta 1)	PPFIBP1	214375_at	1.54593	0.0672225	0.66515	1.23683
1679	proteoglycan 2, bone marrow (natural killer cell activator, eosinophil granule major basic protein)	PRG2	211743_s_at	1.54925	0.0672361	0.66499	1.38236
1680	inhibitor of DNA binding 2, dominant negative helix-loop-helix protein	ID2	213931_at	1.54934	0.0672433	0.664766	1.22151
1681	thyroid hormone receptor interactor 10	TRIP10	202734_at	1.54374	0.0674145	0.665867	1.10365
1682	hematological and neurological expressed 1-like	HN1L	216031_x_at	1.54383	0.0674881	0.666004	1.31858
1683	C-type lectin domain family 5, member A	CLEC5A	219890_at	1.54605	0.0675355	0.666177	1.33371
1684	Ras-related GTP binding B	RRAGB	205540_s_at	1.54968	0.0675601	0.66583	1.24936
1685	calmodulin-like 4	CALML4	221879_at	1.54463	0.0676399	0.666028	1.3446
1686	lysophosphatidic acid receptor 3	LPAR3	220816_at	1.53359	0.0676571	0.665902	1.22019
1687	guanine nucleotide binding protein (G protein), alpha inhibiting activity polypeptide 3	GNAI3	201180_s_at	1.54977	0.0676712	0.665747	1.15142
1688	chromosome 11 open reading frame 24	C11orf24	52164_at	1.54004	0.0676766	0.665506	1.10174
1689	microfibrillar-associated protein 2	MFAP2	203417_at	1.53192	0.0677375	0.665812	1.21192
1690	guanylate binding protein 1, interferon-inducible, 67kDa	GBP1	202269_x_at	1.54411	0.0677607	0.665746	1.37814
1691	nuclear factor (erythroid-derived 2)-like 2	NFE2L2	201146_at	1.53816	0.0677928	0.665767	1.12659
1692	inhibitor of DNA binding 2B, dominant negative helix-loop-helix protein (pseudogene)	ID2B	210911_at	1.54747	0.0678447	0.665691	1.52811
1693	SMG1 homolog, phosphatidylinositol 3-kinase-related kinase (C. elegans)	SMG1	210057_at	1.53565	0.0678911	0.665853	1.19963
1694	DnaJ (Hsp40) homolog, subfamily B, member 12	DNAJB12	202865_at	1.51823	0.0680685	0.667006	1.13857
1695	TANK-binding kinase 1	TBK1	218520_at	1.54271	0.0680869	0.666893	1.1386
1696	fucosyltransferase 7 (alpha (1,3) fucosyltransferase)	FUT7	210506_at	1.54103	0.0681845	0.666969	1.33977
1697	coagulation factor II (thrombin) receptor-like 2	F2RL2	206795_at	1.53852	0.068203	0.666565	1.38178
1698	SRY (sex determining region Y)-box 30	SOX30	207678_s_at	1.53452	0.0682934	0.666864	1.41259
1699	ferritin, heavy polypeptide-like 5	FTHL5	211628_x_at	1.54552	0.0682956	0.666593	1.14717
1700	desmoglein 2	DSG2	217901_at	1.53472	0.0685581	0.668861	1.2394
1701	FYVE, RhoGEF and PH domain containing 2	FGD2	215602_at	1.53046	0.0686787	0.669745	1.1981
1702	MOB1, Mps One Binder kinase activator-like 1B (yeast)	MOBKL1B	201299_s_at	1.52079	0.0687606	0.670251	1.12375
1703	G protein-coupled receptor 64	GPR64	206002_at	1.54141	0.0687847	0.669606	1.51113
1704	Ewing sarcoma breakpoint region 1	EWSR1	209214_s_at	1.52612	0.0687886	0.669352	1.07008
1705	cysteine-rich hydrophobic domain 2	CHIC2	219492_at	1.5428	0.0689209	0.670054	1.17864
1706	PHD finger protein 7	PHF7	221611_s_at	1.52645	0.0689641	0.670182	1.24683
1707	matrix metallopeptidase 7 (matrilysin, uterine)	MMP7	204259_at	1.53267	0.068972	0.669967	1.49585
1708	histone cluster 1, H3d	HIST1H3D	214472_at	1.53251	0.0690708	0.670342	1.55623
1709	chromosome 6 open reading frame 105	C6orf105	215100_at*	1.51971	0.0692152	0.671159	1.1292
1710	hypothetical LOC389369	LOC389369	215100_at*	1.51971	0.0692152	0.671159	1.1292
1711	SUMO1/sentrin/SMT3 specific peptidase 3	SENP3	215114_at	1.52779	0.0693233	0.671623	1.23249
1712	tetratricopeptide repeat domain 23	TTC23	219838_at	1.52796	0.0693947	0.672022	1.11281
1713	myosin, light chain 9, regulatory	MYL9	201058_s_at	1.53328	0.0695566	0.673297	1.33933
1714	tribbles homolog 1 (Drosophila)	TRIB1	202241_at	1.53254	0.0695621	0.673058	1.23277
1715	sulfotransferase family, cytosolic, 1B, member 1	SULT1B1	207601_at	1.53626	0.0696003	0.672843	1.36449
1716	epithelial membrane protein 1	EMP1	201324_at	1.52605	0.0696313	0.672851	1.22504
1717	cyclin-dependent kinase 4	CDK4	202246_s_at	1.52054	0.0696411	0.672654	1.1229
1718	retinoic acid receptor responder (tazarotene induced) 2	RARRES2	209496_at	1.52611	0.06965	0.672449	1.31034
1719	deleted in lymphocytic leukemia 2 (non-protein coding)	DLEU2	216870_x_at	1.5347	0.0697534	0.672864	1.20834
1720	retinoblastoma 1	RB1	211540_s_at	1.52069	0.069776	0.6725	1.23495
1721	SEC14-like 1 (S. cerevisiae)	SEC14L1	202082_s_at	1.53593	0.0698257	0.672688	1.2293
1722	methionyl-tRNA synthetase	MARS	201475_x_at	1.51463	0.0698298	0.672436	1.09678
1723	Wolf-Hirschhorn syndrome candidate 2	WHSC2	203112_s_at	1.52554	0.0699153	0.672968	1.09998
1724	prominin 1	PROM1	204304_s_at	1.53453	0.0699331	0.67285	2.10885
1725	transcription factor Dp-2 (E2F dimerization partner 2)	TFDP2	203588_s_at	1.53286	0.0699378	0.672604	1.23625
1726	histone deacetylase 2	HDAC2	201833_at	1.5231	0.0700279	0.67289	1.20738
1727	metallophosphoesterase domain containing 2	MPPED2	215692_s_at	1.53201	0.0700463	0.672776	1.54658
1728	progestin and adipoQ receptor family member VI	PAQR6	219236_at	1.52218	0.070079	0.6728	1.32129
1729	lysine (K)-specific demethylase 3A	KDM3A	212689_s_at	1.53151	0.0701647	0.673334	1.17058
1730	cAMP-regulated phosphoprotein, 19kDa	ARPP19	221482_s_at	1.52434	0.0702326	0.673695	1.16275
1731	calcitonin-related polypeptide alpha	CALCA	210728_s_at	1.52935	0.0702513	0.673585	1.32932
1732	SMEK homolog 2, suppressor of mek1 (Dictyostelium)	SMEK2	222270_at	1.50728	0.070362	0.674355	1.1703
1733	aggrecan	ACAN	205679_x_at	1.51032	0.0704351	0.674186	1.21389
1734	transmembrane protein 214	TMEM214	217899_at	1.51772	0.0705102	0.674615	1.11322
1735	family with sequence similarity 60, member A	FAM60A	220147_s_at	1.52654	0.0705193	0.674413	1.21686
1736	glia maturation factor, beta	GMFB	202544_at	1.52144	0.0705925	0.674534	1.14375
1737	growth differentiation factor 11	GDF11	216854_at	1.51529	0.0706422	0.67472	1.12696
1738	CD68 molecule	CD68	203507_at	1.51252	0.0708455	0.675792	1.20192
1739	tumor necrosis factor, alpha-induced protein 3	TNFAIP3	202643_s_at	1.51761	0.0708739	0.675773	1.16144
1740	forkhead box A2	FOXA2	214312_at	1.51538	0.0709075	0.675516	1.25731
1741	chromosome 16 open reading frame 59	C16orf59	219556_at	1.52049	0.0710055	0.67616	1.42136
1742	statherin	STATH	206835_at	1.51646	0.0710647	0.676146	1.44666
1743	keratin 17	KRT17	212236_x_at	1.52549	0.0710875	0.676074	1.75563
1744	retinol binding protein 4, plasma	RBP4	222049_s_at	1.51481	0.0711358	0.676245	1.19415
1745	hypothetical protein LOC222070	LOC222070	58900_at	1.51099	0.0711409	0.676005	1.06528
1746	cardiotrophin 1	CTF1	206813_at	1.5231	0.0712167	0.676438	1.39461
1747	t-complex 10 homolog (mouse)	TCP10	207503_at	1.51176	0.0712434	0.676114	1.27097
1748	ubiquitin-conjugating enzyme E2 variant 1	UBE2V1	201001_s_at	1.52448	0.0712497	0.675886	1.2133
1749	ZW10, kinetochore associated, homolog (Drosophila)	ZW10	204812_at	1.51262	0.0712504	0.675605	1.09765
1750	human immunodeficiency virus type I enhancer binding protein 1	HIVEP1	204512_at	1.5117	0.0713181	0.67596	1.12206
1751	glucose-6-phosphatase, catalytic, 2	G6PC2	221453_at	1.51562	0.0713465	0.675941	1.14958
1752	chromosome 1 open reading frame 114	C1orf114	206721_at	1.50779	0.0714629	0.676756	1.31967
1753	ubiquitin-conjugating enzyme E2E 1 (UBC4/5 homolog, yeast)	UBE2E1	212519_at	1.52523	0.07147	0.676537	1.21497
1754	zinc finger protein 286A	ZNF286A	220250_at	1.50718	0.071525	0.676482	1.28066
1755	serine/arginine repetitive matrix 1	SRRM1	201224_s_at	1.51113	0.0715986	0.676317	1.14591
1756	ryanodine receptor 1 (skeletal)	RYR1	205485_at	1.51775	0.0717799	0.677168	1.57597
1757	Wilms tumor 1	WT1	206067_s_at	1.51138	0.0718048	0.677116	1.58041
1758	calcium channel, voltage-dependent, gamma subunit 2	CACNG2	214495_at	1.50982	0.0718764	0.677219	1.26856
1759	centrosomal protein 135kDa	CEP135	207286_at	1.51485	0.0719127	0.677274	1.62759
1760	myocilin, trabecular meshwork inducible glucocorticoid response	MYOC	210155_at	1.5064	0.0719169	0.677027	1.28987
1761	corticotropin releasing hormone receptor 2	CRHR2	207897_at	1.50876	0.0719961	0.676915	1.22207
1762	transforming, acidic coiled-coil containing protein 3	TACC3	218308_at	1.50418	0.07201	0.67676	1.24533
1763	fumarate hydratase	FH	203032_s_at	1.49253	0.0720402	0.676759	1.20662
1764	fibrillin 2	FBN2	215717_s_at	1.5099	0.0720509	0.676289	1.4818
1765	nitric oxide synthase 2, inducible	NOS2	210037_s_at	1.50609	0.0720699	0.676182	1.23494
1766	oligodendrocyte lineage transcription factor 2	OLIG2	213825_at	1.50367	0.0720884	0.676071	1.28756
1767	solute carrier family 25 (mitochondrial oxodicarboxylate carrier), member 21	SLC25A21	220474_at	1.50383	0.0721755	0.676319	1.36221
1768	synaptogyrin 4	SYNGR4	206719_at	1.50087	0.0722266	0.676514	1.27142
1769	syntaxin 2	STX2	207346_at	1.50908	0.0723102	0.676728	1.33707
1770	zinc finger protein-like 1	ZFPL1	214310_s_at	1.47872	0.0723465	0.676499	1.09576
1771	phytanoyl-CoA 2-hydroxylase	PHYH	203335_at	1.51879	0.0723583	0.676326	1.33723
1772	short stature homeobox 2	SHOX2	210135_s_at	1.48999	0.0723583	0.676042	1.21657
1773	transmembrane protein 35	TMEM35	219685_at	1.4985	0.0723621	0.675794	1.20811
1774	leptin	LEP	207092_at	1.50614	0.0723713	0.675596	1.59166
1775	chromogranin B (secretogranin 1)	CHGB	204260_at	1.5002	0.0724556	0.6761	1.31244
1776	pancreatic polypeptide receptor 1	PPYR1	210956_at	1.4997	0.0725699	0.676884	1.30854
1777	vesicle-associated membrane protein 4	VAMP4	213480_at	1.49279	0.0725956	0.67684	1.08793
1778	S100 calcium binding protein A12	S100A12	205863_at	1.50423	0.0726188	0.67649	1.21626
1779	5'-nucleotidase domain containing 2	NT5DC2	218051_s_at	1.50852	0.0726389	0.676395	1.26054
1780	keratin 5	KRT5	201820_at	1.50954	0.0726766	0.676181	1.6514
1781	coiled-coil alpha-helical rod protein 1	CCHCR1	42361_g_at	1.50009	0.0726912	0.676035	1.19961
1782	lymphocyte antigen 96	LY96	206584_at	1.50434	0.0727429	0.676232	1.25996
1783	WW domain binding protein 4 (formin binding protein 21)	WBP4	203597_s_at	1.49398	0.0727603	0.676112	1.11313
1784	metallothionein 1E	MT1E	212859_x_at	1.51044	0.0728487	0.67637	1.40439
1785	growth hormone releasing hormone receptor	GHRHR	211545_at	1.50473	0.0728868	0.676441	1.35939
1786	quinolinate phosphoribosyltransferase	QPRT	204044_at	1.50717	0.0729794	0.676738	1.57526
1787	PRAME family member 1	PRAMEF1	216001_at*	1.49642	0.0729839	0.676497	1.29711
1788	PRAME family member 12	PRAMEF12	216001_at*	1.49642	0.0729839	0.676497	1.29711
1789	dynein, cytoplasmic 1, light intermediate chain 2	DYNC1LI2	203590_at	1.50248	0.0730561	0.676604	1.12983
1790	parathymosin	PTMS	218044_x_at	1.50331	0.0730864	0.676603	1.36048
1791	chromosome 7 open reading frame 10	C7orf10	219655_at	1.5029	0.073174	0.676852	1.42431
1792	cullin 2	CUL2	203078_at	1.47663	0.0732699	0.677176	1.16728
1793	TPX2, microtubule-associated, homolog (Xenopus laevis)	TPX2	210052_s_at	1.48782	0.0733028	0.6772	1.18421
1794	PARK2 co-regulated	PACRG	215472_at	1.49201	0.0733275	0.677147	1.25535
1795	mRNA turnover 4 homolog (S. cerevisiae)	MRTO4	220688_s_at	1.49761	0.0733389	0.676972	1.14682
1796	mortality factor 4 like 1	MORF4L1	217982_s_at	1.4991	0.0733647	0.67637	1.10387
1797	chromosome 20 open reading frame 46	C20orf46	219958_at	1.48455	0.0734013	0.676427	1.13572
1798	DEAD/H (Asp-Glu-Ala-Asp/His) box polypeptide 12 (CHL1-like helicase homolog, S. cerevisiae)	DDX12	213378_s_at	1.49685	0.0736088	0.677779	1.14388
1799	eukaryotic translation initiation factor 3, subunit J	EIF3J	208264_s_at	1.49965	0.0736332	0.677723	1.12282
1800	group-specific component (vitamin D binding protein)	GC	204965_at	1.50192	0.0736789	0.677864	1.41599
1801	cholinergic receptor, nicotinic, alpha 5	CHRNA5	206533_at	1.50254	0.0737173	0.677658	1.28281
1802	inositol 1,4,5-trisphosphate 3-kinase B	ITPKB	203723_at	1.50101	0.0739021	0.678517	1.24246
1803	mannan-binding lectin serine peptidase 2	MASP2	216968_at	1.49352	0.0740524	0.679058	1.32679
1804	plakophilin 1 (ectodermal dysplasia/skin fragility syndrome)	PKP1	221854_at	1.49771	0.0740549	0.678801	1.718
1805	dpy-19-like 4 (C. elegans)	DPY19L4	213391_at	1.48698	0.0740831	0.678501	1.14111
1806	zinc finger E-box binding homeobox 1	ZEB1	208078_s_at	1.49402	0.0741399	0.678742	1.23341
1807	RAD51-like 3 (S. cerevisiae)	RAD51L3	37793_r_at	1.48808	0.0741965	0.678982	1.12955
1808	tetratricopeptide repeat domain 35	TTC35	203584_at	1.49966	0.0742301	0.678453	1.22634
1809	serologically defined colon cancer antigen 1	SDCCAG1	218649_x_at	1.488	0.0742774	0.678607	1.16375
1810	nuclear receptor subfamily 4, group A, member 3	NR4A3	209959_at	1.5006	0.074356	0.678769	1.49322
1811	GPN-loop GTPase 2	GPN2	218799_at	1.48759	0.0744568	0.67941	1.11247
1812	zinc finger protein 207	ZNF207	200829_x_at	1.4871	0.0744951	0.679482	1.06898
1813	hypothetical protein LOC100287917	LOC100287917	209292_at*	1.49546	0.0745433	0.679088	1.47695
1814	integrin, beta 3 (platelet glycoprotein IIIa, antigen CD61)	ITGB3	204625_s_at	1.48781	0.0745592	0.678955	1.31479
1815	Ts translation elongation factor, mitochondrial	TSFM	214332_s_at	1.4809	0.0746588	0.678753	1.17031
1816	SH3-domain binding protein 2	SH3BP2	209370_s_at	1.47089	0.0746753	0.678625	1.13159
1817	aldo-keto reductase family 1, member C2 (dihydrodiol dehydrogenase 2; bile acid binding protein; 3-alpha hydroxysteroid dehydrogenase, type III)	AKR1C2	217626_at	1.49456	0.0747266	0.678815	1.55244
1818	thioredoxin domain containing 9	TXNDC9	203008_x_at	1.49463	0.0747369	0.678356	1.18962
1819	alanyl-tRNA synthetase	AARS	201000_at	1.48249	0.0748737	0.678767	1.10461
1820	serpin peptidase inhibitor, clade B (ovalbumin), member 5	SERPINB5	204855_at	1.49201	0.0748962	0.678696	1.83693
1821	fibroblast growth factor receptor 1	FGFR1	207822_at	1.48694	0.0749371	0.67879	1.18567
1822	angiopoietin 1	ANGPT1	205609_at	1.48054	0.0749839	0.678387	1.369
1823	sphingomyelin phosphodiesterase 2, neutral membrane (neutral sphingomyelinase)	SMPD2	214206_at	1.48467	0.0751809	0.679617	1.1453
1824	SET domain containing 2	SETD2	220946_s_at	1.4803	0.0752463	0.679933	1.1461
1825	retinoic acid receptor responder (tazarotene induced) 1	RARRES1	206392_s_at	1.48511	0.0752497	0.679688	1.64055
1826	tubulin, alpha 4a	TUBA4A	212242_at	1.49128	0.0753794	0.680307	1.27904
1827	Ras homolog enriched in brain	RHEB	201452_at	1.48038	0.075495	0.681075	1.24664
1828	procollagen-lysine 1, 2-oxoglutarate 5-dioxygenase 1	PLOD1	200827_at	1.48795	0.0756891	0.68255	1.2359
1829	tyrosine hydroxylase	TH	208291_s_at	1.48368	0.0757858	0.683146	1.46023
1830	phosphoribosylglycinamide formyltransferase, phosphoribosylglycinamide synthetase, phosphoribosylaminoimidazole synthetase	GART	217445_s_at	1.48046	0.0758344	0.683031	1.24723
1831	GINS complex subunit 3 (Psf3 homolog)	GINS3	45633_at	1.47246	0.0758609	0.682993	1.19522
1832	acyl-CoA synthetase long-chain family member 6	ACSL6	211207_s_at	1.46873	0.0758798	0.682336	1.18095
1833	regulator of G-protein signaling 20	RGS20	210138_at	1.48463	0.0759393	0.682596	1.5711
1834	protein arginine methyltransferase 2	PRMT2	210384_at	1.481	0.0759778	0.682667	1.36709
1835	oxysterol binding protein-like 9	OSBPL9	218047_at	1.48342	0.0760834	0.68334	1.15261
1836	SHC (Src homology 2 domain containing) transforming protein 3	SHC3	206330_s_at	1.4877	0.0761704	0.683845	1.39714
1837	telomerase-associated protein 1	TEP1	205727_at	1.47269	0.0763177	0.684892	1.45855
1838	carbohydrate (chondroitin 6) sulfotransferase 3	CHST3	209834_at	1.4783	0.0763271	0.684701	1.40382
1839	v-yes-1 Yamaguchi sarcoma viral related oncogene homolog	LYN	210754_s_at	1.48221	0.0763968	0.684775	1.25125
1840	zinc finger protein 37 homolog (mouse)	ZFP37	207068_at	1.46164	0.0765211	0.685613	1.20698
1841	N-deacetylase/N-sulfotransferase (heparan glucosaminyl) 3	NDST3	220429_at	1.46549	0.0767333	0.687238	1.28657
1842	ADAMTS-like 4	ADAMTSL4	220578_at	1.47086	0.0767404	0.687026	1.27263
1843	adenosine deaminase, tRNA-specific 1	ADAT1	219384_s_at	1.47794	0.0768028	0.687032	1.11667
1844	ATPase, class I, type 8B, member 4	ATP8B4	220416_at	1.4726	0.0769598	0.68816	1.36213
1845	solute carrier family 7 (cationic amino acid transporter, y+ system), member 9	SLC7A9	220135_s_at	1.46836	0.0769952	0.688201	1.16404
1846	tubulin, gamma 1	TUBG1	201714_at	1.47336	0.0770032	0.687996	1.18137
1847	proteasome (prosome, macropain) 26S subunit, non-ATPase, 12	PSMD12	202352_s_at	1.47232	0.0771568	0.688816	1.19061
1848	glutathione S-transferase alpha 3	GSTA3	222102_at	1.47432	0.0772925	0.689751	1.39692
1849	LIM domain only 4	LMO4	209204_at	1.46769	0.0773186	0.689708	1.20689
1850	solute carrier family 28 (sodium-coupled nucleoside transporter), member 2	SLC28A2	216432_at	1.46628	0.0774217	0.689523	1.27106
1851	TAF6-like RNA polymerase II, p300/CBP-associated factor (PCAF)-associated factor, 65kDa	TAF6L	213209_at	1.46315	0.0774266	0.689292	1.08153
1852	solute carrier family 38, member 3	SLC38A3	205972_at	1.45698	0.077511	0.689217	1.21339
1853	SMAD family member 2	SMAD2	203077_s_at	1.47075	0.0776013	0.689745	1.11634
1854	ubiquitin protein ligase E3 component n-recognin 5	UBR5	208882_s_at	1.46748	0.0776054	0.689506	1.13823
1855	histone cluster 1, H2bh	HIST1H2BH	208546_x_at	1.46729	0.0777492	0.690233	1.29293
1856	oligonucleotide/oligosaccharide-binding fold containing 2B	OBFC2B	218903_s_at	1.46567	0.0778076	0.690202	1.14138
1857	ATPase, Ca++ transporting, plasma membrane 4	ATP2B4	205410_s_at	1.46466	0.0779122	0.690855	1.22407
1858	CDC28 protein kinase regulatory subunit 1B	CKS1B	201897_s_at	1.47069	0.0779573	0.690979	1.2528
1859	CD36 molecule (thrombospondin receptor)	CD36	206488_s_at	1.46227	0.0779854	0.690954	1.39654
1860	myozenin 3	MYOZ3	213955_at	1.45923	0.078015	0.690941	1.21981
1861	cell division cycle 123 homolog (S. cerevisiae)	CDC123	201725_at	1.47352	0.0780213	0.690722	1.26426
1862	hypothetical protein LOC100287913	LOC100287913	201813_s_at	1.47084	0.0780467	0.690673	1.1645
1863	family with sequence similarity 125, member B	FAM125B	222241_at	1.43915	0.0780469	0.6904	1.09038
1864	sphingosine kinase 1	SPHK1	219257_s_at	1.46419	0.0781788	0.691018	1.17787
1865	tectorin alpha	TECTA	221296_at	1.45623	0.0783016	0.69183	1.27206
1866	ADAM metallopeptidase with thrombospondin type 1 motif, 1	ADAMTS1	222162_s_at	1.45515	0.0783846	0.69174	1.26292
1867	tetratricopeptide repeat domain 18	TTC18	215849_x_at	1.4618	0.0784225	0.691801	1.32296
1868	glutamic-oxaloacetic transaminase 2, mitochondrial (aspartate aminotransferase 2)	GOT2	200708_at	1.46268	0.0784977	0.691916	1.17914
1869	olfactory receptor, family 2, subfamily S, member 2	OR2S2	221409_at	1.46262	0.0785133	0.69178	1.1495
1870	chromosome 1 open reading frame 163	C1orf163	219420_s_at	1.45339	0.0785281	0.691637	1.15846
1871	chromosome 16 open reading frame 61	C16orf61	218447_at	1.46417	0.0787377	0.692388	1.22943
1872	phosphoglycerate dehydrogenase	PHGDH	201397_at	1.44446	0.0787517	0.692239	1.18296
1873	glutathione peroxidase 3 (plasma)	GPX3	201348_at	1.45538	0.0788947	0.693222	1.25326
1874	connective tissue growth factor	CTGF	209101_at	1.46039	0.0789358	0.69331	1.35696
1875	amyloid beta (A4) precursor-like protein 2	APLP2	211404_s_at	1.4573	0.0789394	0.693068	1.16476
1876	cell division cycle 25 homolog A (S. pombe)	CDC25A	204695_at	1.45827	0.0789745	0.693103	1.48257
1877	natural cytotoxicity triggering receptor 2	NCR2	217493_x_at	1.45235	0.0790205	0.693234	1.19222
1878	chromosome 1 open reading frame 107	C1orf107	204699_s_at	1.4559	0.0790474	0.693197	1.10916
1879	enoyl CoA hydratase domain containing 3	ECHDC3	219298_at	1.46605	0.0792223	0.693638	1.39578
1880	sialic acid binding Ig-like lectin 6	SIGLEC6	206520_x_at	1.45465	0.0792506	0.693614	1.12829
1881	cytochrome P450, family 2, subfamily D, polypeptide 6	CYP2D6	217468_at	1.45157	0.0794333	0.694395	1.32799
1882	metastasis associated 1 family, member 2	MTA2	203443_at	1.45909	0.0794748	0.694485	1.34184
1883	general transcription factor IIF, polypeptide 2, 30kDa	GTF2F2	209595_at	1.44723	0.0795049	0.694475	1.12848
1884	protein tyrosine phosphatase, receptor type, G	PTPRG	204944_at	1.44663	0.079568	0.694755	1.21492
1885	olfactory receptor, family 2, subfamily H, member 1	OR2H1	216817_s_at	1.45625	0.0796492	0.695191	1.33255
1886	origin recognition complex, subunit 2-like (yeast)	ORC2L	204853_at	1.45197	0.0797233	0.695293	1.1157
1887	similar to OVO homolog-like 1	LOC728361	215218_s_at*	1.44315	0.0797514	0.695266	1.16693
1888	WD repeat domain 62	WDR62	215218_s_at*	1.44315	0.0797514	0.695266	1.16693
1889	prolyl 4-hydroxylase, alpha polypeptide I	P4HA1	207543_s_at	1.45572	0.0797742	0.695193	1.2128
1890	chemokine (C-C motif) receptor 8	CCR8	208059_at	1.43873	0.0797941	0.695094	1.23129
1891	transmembrane protein 123	TMEM123	211967_at	1.44806	0.0797996	0.694871	1.20592
1892	lipase, endothelial	LIPG	219181_at	1.4498	0.0798344	0.694631	1.30838
1893	asparagine-linked glycosylation 6, alpha-1,3-glucosyltransferase homolog (S. cerevisiae)	ALG6	219649_at	1.45263	0.0799069	0.69499	1.13112
1894	TATA box binding protein (TBP)-associated factor, RNA polymerase I, D, 41kDa	TAF1D	221580_s_at	1.45231	0.0799163	0.694801	1.20838
1895	par-3 partitioning defective 3 homolog (C. elegans)	PARD3	210094_s_at	1.45212	0.0800147	0.695114	1.21093
1896	A kinase (PRKA) anchor protein 13	AKAP13	208325_s_at	1.4464	0.0800428	0.695087	1.11988
1897	keratin 15	KRT15	204734_at	1.44117	0.0800874	0.695204	1.5714
1898	solute carrier family 25 (mitochondrial carrier; Graves disease autoantigen), member 16	SLC25A16	214140_at	1.44202	0.0801033	0.6948	1.11643
1899	TEA domain family member 3	TEAD3	209454_s_at	1.44241	0.0801053	0.694547	1.12025
1900	fatty acid desaturase 1	FADS1	208962_s_at	1.44427	0.0801248	0.694446	1.20591
1901	msh homeobox 2	MSX2	205556_at	1.44467	0.0802001	0.694828	1.2968
1902	ELK3, ETS-domain protein (SRF accessory protein 2)	ELK3	221773_at	1.44562	0.0802153	0.69469	1.12527
1903	transformer 2 beta homolog (Drosophila)	TRA2B	210180_s_at	1.44997	0.0802243	0.694499	1.14848
1904	DNA segment on chromosome 4 (unique) 234 expressed sequence	D4S234E	209569_x_at	1.45167	0.0803019	0.69463	1.2445
1905	LY6/PLAUR domain containing 1	LYPD1	212909_at	1.4525	0.0803522	0.694795	1.49512
1906	mucolipin 3	MCOLN3	220484_at	1.45171	0.0804208	0.695119	1.58887
1907	nuclear transport factor 2	NUTF2	202397_at	1.44541	0.0804279	0.694911	1.16179
1908	progestin and adipoQ receptor family member III	PAQR3	213372_at	1.44559	0.080466	0.694971	1.16557
1909	cell division cycle 42 (GTP binding protein, 25kDa)	CDC42	208727_s_at	1.44694	0.0808228	0.695894	1.34788
1910	transmembrane protein 45A	TMEM45A	219410_at	1.44823	0.080848	0.695842	1.359
1911	FAD-dependent oxidoreductase domain containing 2	FOXRED2	220707_s_at	1.44556	0.0808804	0.695584	1.42847
1912	Tax1 (human T-cell leukemia virus type I) binding protein 1	TAX1BP1	200976_s_at	1.44851	0.0809168	0.695628	1.19097
1913	dicer 1, ribonuclease type III	DICER1	213229_at	1.43909	0.0809539	0.695679	1.13398
1914	mago-nashi homolog, proliferation-associated (Drosophila)	MAGOH	210093_s_at	1.44732	0.0810123	0.695644	1.18817
1915	solute carrier family 22 (organic anion transporter), member 8	SLC22A8	221298_s_at	1.44397	0.0810786	0.695677	1.19213
1916	L1 cell adhesion molecule	L1CAM	204585_s_at	1.44504	0.0810937	0.695539	1.22152
1917	ubiquitin specific peptidase 6 (Tre-2 oncogene)	USP6	206405_x_at	1.43554	0.0811985	0.69617	1.11915
1918	histone cluster 1, H4e	HIST1H4E	206951_at	1.43958	0.0813037	0.696804	1.17702
1919	RNA binding motif protein 41	RBM41	219754_at	1.43214	0.0813772	0.697166	1.15062
1920	basonuclin 2	BNC2	220272_at	1.43903	0.0816009	0.698008	1.15864
1921	URB1 ribosome biogenesis 1 homolog (S. cerevisiae)	URB1	217633_at	1.44229	0.0816586	0.697967	1.36923
1922	tyrosine 3-monooxygenase/tryptophan 5-monooxygenase activation protein, beta polypeptide	YWHAB	217717_s_at	1.42524	0.0817641	0.698333	1.09736
1923	filamin A interacting protein 1-like	FILIP1L	204135_at	1.43844	0.0817836	0.698231	1.19727
1924	BMP2 inducible kinase	BMP2K	37170_at	1.43015	0.0818938	0.698904	1.11039
1925	RAD21 homolog (S. pombe)	RAD21	200607_s_at	1.43928	0.0819288	0.698935	1.20483
1926	iduronate 2-sulfatase	IDS	210666_at	1.43352	0.0821854	0.700052	1.34403
1927	uncoupling protein 3 (mitochondrial, proton carrier)	UCP3	207349_s_at	1.43234	0.0822484	0.700321	1.33371
1928	serum response factor (c-fos serum response element-binding transcription factor)	SRF	202401_s_at	1.43712	0.0822769	0.700297	1.16782
1929	Rho GDP dissociation inhibitor (GDI) gamma	ARHGDIG	206888_s_at	1.43541	0.0822808	0.700063	1.26364
1930	SWAP switching B-cell complex 70kDa subunit	SWAP70	210369_at	1.43624	0.0825358	0.701696	1.31492
1931	chromosome 2 open reading frame 54	C2orf54	220149_at	1.42035	0.0825409	0.701472	1.21788
1932	cathepsin B	CTSB	200838_at	1.43344	0.0826204	0.701613	1.2012
1933	MAGI family member, X-linked	MAGIX	219965_s_at	1.42872	0.0826777	0.701831	1.37082
1934	leucine rich repeat containing 20	LRRC20	218550_s_at	1.42301	0.082723	0.701949	1.23622
1935	acyl-CoA binding domain containing 3	ACBD3	202323_s_at	1.43645	0.0827536	0.701941	1.24076
1936	MU-2/AP1M2 domain containing, death-inducing	MUDENG	218139_s_at	1.43338	0.0827623	0.701748	1.13198
1937	3'-phosphoadenosine 5'-phosphosulfate synthase 2	PAPSS2	203058_s_at	1.42878	0.0828663	0.702095	1.27686
1938	endoplasmic reticulum aminopeptidase 1	ERAP1	214012_at	1.42112	0.0829597	0.702352	1.28763
1939	ATP-binding cassette, sub-family A (ABC1), member 1	ABCA1	216066_at	1.42806	0.083013	0.702537	1.30595
1940	defective in sister chromatid cohesion 1 homolog (S. cerevisiae)	DSCC1	219000_s_at	1.43016	0.0830132	0.702271	1.27294
1941	egl nine homolog 1 (C. elegans)	EGLN1	221497_x_at	1.43197	0.0830426	0.702254	1.19002
1942	docking protein 5	DOK5	214844_s_at	1.43477	0.083054	0.702084	1.29043
1943	ATG3 autophagy related 3 homolog (S. cerevisiae)	ATG3	221492_s_at	1.42962	0.0830634	0.701897	1.10494
1944	gametogenetin binding protein 2	GGNBP2	218079_s_at	1.42917	0.0830931	0.701882	1.11752
1945	aldo-keto reductase family 1, member C4 (chlordecone reductase; 3-alpha hydroxysteroid dehydrogenase, type I; dihydrodiol dehydrogenase 4)	AKR1C4	210558_at	1.43068	0.0831212	0.701853	1.38609
1946	chromosome 6 open reading frame 145	C6orf145	212923_s_at	1.43069	0.0831653	0.701694	1.15012
1947	KIAA1751	KIAA1751	216807_at	1.41701	0.0832283	0.701693	1.1275
1948	pygopus homolog 1 (Drosophila)	PYGO1	215517_at	1.42825	0.0832572	0.701406	1.37083
1949	interleukin 1 family, member 5 (delta)	IL1F5	222223_s_at	1.43016	0.083265	0.701207	1.35099
1950	sulfotransferase family, cytosolic, 2A, dehydroepiandrosterone (DHEA)-preferring, member 1	SULT2A1	206293_at	1.42392	0.0835349	0.703215	1.39599
1951	protein (peptidylprolyl cis/trans isomerase) NIMA-interacting, 4 (parvulin)	PIN4	214225_at	1.42207	0.0835428	0.703015	1.11927
1952	myosin, light chain 12B, regulatory	MYL12B	221474_at	1.4256	0.0837326	0.70408	1.15931
1953	fasciculation and elongation protein zeta 2 (zygin II)	FEZ2	202305_s_at	1.42696	0.0837418	0.703893	1.14834
1954	poly(rC) binding protein 3	PCBP3	205663_at	1.42177	0.0837435	0.703641	1.28265
1955	general transcription factor IIE, polypeptide 1, alpha 56kDa	GTF2E1	205930_at	1.42966	0.0837816	0.703696	1.15558
1956	solute carrier organic anion transporter family, member 3A1	SLCO3A1	219229_at	1.42271	0.0838541	0.703509	1.34689
1957	heparin-binding EGF-like growth factor	HBEGF	203821_at	1.42819	0.0838758	0.703162	1.38493
1958	kelch domain containing 3	KLHDC3	208784_s_at	1.42717	0.0840479	0.703811	1.19488
1959	adaptor-related protein complex 2, mu 1 subunit	AP2M1	200613_at	1.42591	0.0840759	0.703516	1.14451
1960	POU class 3 homeobox 2	POU3F2	207084_at	1.42493	0.0840929	0.703395	1.32883
1961	SMAD family member 7	SMAD7	204790_at	1.4231	0.0841686	0.703763	1.16117
1962	N-ethylmaleimide-sensitive factor attachment protein, gamma	NAPG	210048_at	1.42252	0.0843705	0.704923	1.12926
1963	THUMP domain containing 1	THUMPD1	206555_s_at	1.41119	0.0844563	0.705375	1.12594
1964	protein-kinase, interferon-inducible double stranded RNA dependent inhibitor, repressor of (P58 repressor)	PRKRIR	209323_at	1.4185	0.0845554	0.705673	1.15755
1965	potassium large conductance calcium-activated channel, subfamily M, beta member 4	KCNMB4	219287_at	1.41174	0.0846713	0.705848	1.10263
1966	CDC28 protein kinase regulatory subunit 2	CKS2	204170_s_at	1.41901	0.0847075	0.705885	1.25029
1967	sema domain, immunoglobulin domain (Ig), transmembrane domain (TM) and short cytoplasmic domain, (semaphorin) 4F	SEMA4F	210124_x_at	1.41013	0.0847505	0.705452	1.08815
1968	activating transcription factor 6 beta	ATF6B	203168_at	1.40107	0.0847536	0.705214	1.14909
1969	peroxiredoxin 3	PRDX3	209766_at	1.40358	0.0848196	0.7055	1.15436
1970	deleted in liver cancer 1	DLC1	210762_s_at	1.42504	0.0848247	0.705279	1.31606
1971	ring finger protein 11	RNF11	208924_at	1.40975	0.084826	0.705027	1.09994
1972	antizyme inhibitor 1	AZIN1	213747_at	1.39746	0.0851018	0.706266	1.1962
1973	HLA-B associated transcript 2	BAT2	214201_x_at	1.4058	0.0851121	0.706088	1.14288
1974	galactokinase 2	GALK2	205219_s_at	1.41959	0.0851291	0.705967	1.13899
1975	thioredoxin reductase 2	TXNRD2	210803_at	1.39826	0.0851696	0.705777	1.10702
1976	family with sequence similarity 49, member A	FAM49A	208092_s_at	1.40879	0.0851779	0.705584	1.24055
1977	KIN, antigenic determinant of recA protein homolog (mouse)	KIN	205664_at	1.41915	0.085179	0.70533	1.15158
1978	Rho GTPase activating protein 12	ARHGAP12	207606_s_at	1.40327	0.085204	0.705014	1.12547
1979	DEAH (Asp-Glu-Ala-His) box polypeptide 38	DHX38	209178_at	1.40255	0.0852157	0.704848	1.13142
1980	splicing factor 3a, subunit 2, 66kDa	SF3A2	37462_i_at	1.40286	0.0852626	0.704713	1.13998
1981	synaptotagmin II	SYT2	214903_at	1.41532	0.085306	0.70481	1.31671
1982	complement factor H-related 4	CFHR4	207874_s_at	1.41034	0.0853428	0.704592	1.3253
1983	cytochrome P450, family 26, subfamily B, polypeptide 1	CYP26B1	219825_at	1.41215	0.0854168	0.704942	1.49301
1984	heparan sulfate 6-O-sulfotransferase 1	HS6ST1	206997_s_at	1.4029	0.0854313	0.7048	1.21472
1985	potassium voltage-gated channel, Shaw-related subfamily, member 4	KCNC4	208251_at	1.40619	0.0855929	0.70535	1.23477
1986	proline-serine-threonine phosphatase interacting protein 2	PSTPIP2	219938_s_at	1.40889	0.0856676	0.705705	1.18556
1987	acyl-CoA oxidase 1, palmitoyl	ACOX1	207656_s_at	1.41348	0.085689	0.70562	1.35314
1988	RNA binding protein with multiple splicing	RBPMS	207837_at	1.41183	0.0857019	0.705466	1.47707
1989	endothelin 2	EDN2	206758_at	1.413	0.0857358	0.705484	1.4713
1990	nuclear prelamin A recognition factor	NARF	219862_s_at	1.41314	0.0857525	0.705361	1.18542
1991	ATM interactor	ATMIN	201854_s_at	1.40928	0.0857667	0.705217	1.10487
1992	tubulin, gamma complex associated protein 4	TUBGCP4	211337_s_at	1.4147	0.0857691	0.704977	1.10941
1993	protein phosphatase 3, regulatory subunit B, alpha	PPP3R1	204507_s_at	1.4117	0.0857804	0.70455	1.12533
1994	thioredoxin	TXN	208864_s_at	1.41447	0.0859522	0.705701	1.21655
1995	phosphatase and actin regulator 4	PHACTR4	219235_s_at	1.40634	0.0860061	0.705884	1.14036
1996	macrophage stimulating 1 (hepatocyte growth factor-like) pseudogene 9	MST1P9	215563_s_at	1.41007	0.0860123	0.705414	1.37833
1997	UTP18, small subunit (SSU) processome component, homolog (yeast)	UTP18	222038_s_at	1.39366	0.0861618	0.706381	1.15765
1998	proteasome (prosome, macropain) 26S subunit, ATPase, 6	PSMC6	201699_at	1.41184	0.0861663	0.706158	1.14917
1999	histone cluster 1, H2ag	HIST1H2AG	207156_at	1.40699	0.0861985	0.706162	1.52968
[truncated: 10,625 more rows]

## Sheet: Hatzis Breast_OE
Gene Rank	Gene Name	Gene Symbol	Reporter ID	t-Test	P-value	Q-value	Fold Change
1	plastin 3	PLS3	201215_at	6.67701	8.89126e-11	1.98124e-06	2.24526
2	fermitin family homolog 1 (Drosophila)	FERMT1	218796_at	5.88591	1.09148e-08	0.000121608	1.32144
3	chromosome 1 open reading frame 135	C1orf135	220011_at	5.74702	1.33403e-08	9.90876e-05	1.1689
4	low density lipoprotein receptor-related protein 8, apolipoprotein e receptor	LRP8	208433_s_at	5.6854	2.22545e-08	0.000123974	1.24573
5	rhomboid, veinlet-like 2 (Drosophila)	RHBDL2	219489_s_at	5.6817	2.47347e-08	0.000110233	1.52717
6	MICAL-like 1	MICALL1	221779_at	5.56457	4.79707e-08	0.000178155	1.18535
7	v-yes-1 Yamaguchi sarcoma viral related oncogene homolog	LYN	202625_at	5.41702	1.03849e-07	0.000330579	1.47375
8	Holliday junction recognition protein	HJURP	218726_at	5.33959	1.12031e-07	0.000312048	1.22861
9	solute carrier family 7 (cationic amino acid transporter, y+ system), member 5	SLC7A5	201195_s_at	5.29826	1.7321e-07	0.000428848	1.61166
10	acyl-CoA thioesterase 9	ACOT9	221641_s_at	5.21548	2.61494e-07	0.000582687	1.28145
11	adenylate cyclase 7	ADCY7	203741_s_at	5.20966	2.66704e-07	0.00054027	1.30625
12	midline 1 (Opitz/BBB syndrome)	MID1	203636_at	5.16854	2.95906e-07	0.000549472	1.24809
13	BTG family, member 3	BTG3	205548_s_at	5.09216	3.86433e-07	0.000662375	1.52181
14	ring finger protein 8	RNF8	203160_s_at	5.13488	3.883e-07	0.000618035	1.16499
15	chondrolectin	CHODL	219867_at	5.05281	4.94267e-07	0.000734249	1.24338
16	ladinin 1	LAD1	203287_at	5.04696	5.3703e-07	0.000747914	1.25582
17	family with sequence similarity 171, member A1	FAM171A1	212771_at	5.05372	5.59971e-07	0.000733991	1.62783
18	eukaryotic translation initiation factor 1A, Y-linked	EIF1AY	204410_at	5.03912	5.6265e-07	0.000696529	1.08662
19	adenosine deaminase	ADA	204639_at	5.01057	6.01214e-07	0.000705097	1.17015
20	exonuclease 1	EXO1	204603_at	5.00968	6.04694e-07	0.00067372	1.1738
21	RNA guanylyltransferase and 5'-phosphatase	RNGTT	211387_x_at	4.99867	6.732e-07	0.00068186	1.13531
22	dedicator of cytokinesis 5	DOCK5	219921_s_at	4.96097	7.24481e-07	0.000701896	1.10122
23	psoriasis susceptibility 1 candidate 2	PSORS1C2	220635_at	5.0017	7.26818e-07	0.00067482	1.17039
24	myosin X	MYO10	201976_s_at	4.96715	7.5489e-07	0.000672849	1.51326
25	four and a half LIM domains 3	FHL3	218818_at	4.94746	8.26539e-07	0.000708376	1.11225
26	chromosome 15 open reading frame 39	C15orf39	215087_at	4.91403	9.0843e-07	0.000722948	1.11345
27	quaking homolog, KH domain RNA binding (mouse)	QKI	212265_at	4.89587	9.27152e-07	0.000712404	1.44708
28	ArfGAP with SH3 domain, ankyrin repeat and PH domain 1	ASAP1	221039_s_at	4.89218	9.27319e-07	0.000688782	1.15778
29	arylsulfatase B	ARSB	206129_s_at	4.87877	1.03148e-06	0.000741437	1.13864
30	proteasome (prosome, macropain) subunit, beta type, 2	PSMB2	201404_x_at	4.84931	1.22117e-06	0.000850357	1.13425
31	B-cell CLL/lymphoma 11A (zinc finger protein)	BCL11A	219497_s_at	4.83651	1.27238e-06	0.000859168	1.32869
32	heparanase	HPSE	219403_s_at	4.83543	1.3656e-06	0.000869421	1.21637
33	G protein-coupled receptor 22	GPR22	221288_at	4.82571	1.37303e-06	0.00084987	1.08662
34	TYRO3 protein tyrosine kinase	TYRO3	211432_s_at	4.77401	1.85172e-06	0.00108584	1.13517
35	TTK protein kinase	TTK	204822_at	4.77655	1.88164e-06	0.00107509	1.44971
36	adducin 2 (beta)	ADD2	205268_s_at	4.77784	1.88539e-06	0.0010503	1.1591
37	hepatoma-derived growth factor	HDGF	216484_x_at	4.76548	1.90585e-06	0.0010358	1.17932
38	prion protein	PRNP	201300_s_at	4.73717	1.91547e-06	0.00101625	1.59845
39	interleukin 1 receptor accessory protein	IL1RAP	205227_at	4.75197	1.98221e-06	0.0010272	1.07194
40	structural maintenance of chromosomes 6	SMC6	218781_at	4.74981	2.02083e-06	0.00102341	1.21456
41	tubulin, beta 6	TUBB6	209191_at	4.73789	2.03129e-06	0.00100585	1.4523
42	myeloperoxidase	MPO	203949_at	4.71637	2.16813e-06	0.00102792	1.11462
43	SFRS protein kinase 1	SRPK1	202200_s_at	4.73848	2.21162e-06	0.0010267	1.35915
44	deltex homolog 4 (Drosophila)	DTX4	212611_at	4.71848	2.41058e-06	0.00109622	1.25882
45	maternal embryonic leucine zipper kinase	MELK	204825_at	4.71115	2.44898e-06	0.00109141	1.38815
46	tripartite motif-containing 2	TRIM2	202341_s_at	4.70724	2.46514e-06	0.00107707	1.40151
47	insulin-like growth factor 2 mRNA binding protein 2	IGF2BP2	218847_at	4.74347	2.49916e-06	0.00107094	1.44526
48	transportin 3	TNPO3	212317_at	4.71293	2.53172e-06	0.00106442	1.14468
49	transmembrane protein 206	TMEM206	218814_s_at	4.66738	2.66644e-06	0.0011003	1.09415
50	fucosyltransferase 4 (alpha (1,3) fucosyltransferase, myeloid-specific)	FUT4	209893_s_at	4.68937	2.72974e-06	0.00110594	1.12168
51	aryl hydrocarbon receptor nuclear translocator-like 2	ARNTL2	220658_s_at	4.69666	3.22107e-06	0.0012817	1.23093
52	splicing factor, arginine/serine-rich 7, 35kDa	SFRS7	211439_at	4.60345	3.27092e-06	0.0012787	1.10723
53	X-linked Kx blood group (McLeod syndrome)	XK	206698_at	4.67371	3.30633e-06	0.00127026	1.22154
54	prominin 1	PROM1	204304_s_at	4.64055	3.31045e-06	0.00125028	2.14399
55	minichromosome maintenance complex component 10	MCM10	220651_s_at	4.64382	3.36767e-06	0.0012507	1.24717
56	mitogen-activated protein kinase 8	MAPK8	210477_x_at	4.60847	3.45773e-06	0.00126309	1.12609
57	exophilin 5	EXPH5	214734_at	4.62008	3.48218e-06	0.00125151	1.16949
58	G protein regulated inducer of neurite outgrowth 2	GPRIN2	206747_at	4.62711	3.61649e-06	0.00127915	1.16818
59	family with sequence similarity 64, member A	FAM64A	221591_s_at	4.59392	3.62275e-06	0.00126134	1.15607
60	cell division cycle 25 homolog A (S. pombe)	CDC25A	204695_at	4.59585	3.70424e-06	0.00126987	1.17134
61	hyaluronan-mediated motility receptor (RHAMM)	HMMR	209709_s_at	4.61668	3.89118e-06	0.00131375	1.18375
62	SRY (sex determining region Y)-box 11	SOX11	204914_s_at	4.62192	3.96284e-06	0.00131797	1.48339
63	LON peptidase N-terminal domain and ring finger 3	LONRF3	220009_at	4.56182	4.4351e-06	0.00145334	1.10777
64	cysteine and glycine-rich protein 2	CSRP2	207030_s_at	4.52984	5.1355e-06	0.00163478	1.62027
65	pituitary tumor-transforming 1	PTTG1	203554_x_at	4.50965	5.31773e-06	0.00166894	1.29111
66	CCAAT/enhancer binding protein (C/EBP), beta	CEBPB	212501_at	4.52061	5.32267e-06	0.00164729	1.35546
67	RAS protein activator like 1 (GAP1 like)	RASAL1	219752_at	4.52046	5.33018e-06	0.00162702	1.11096
68	retinoic acid receptor responder (tazarotene induced) 1	RARRES1	221872_at	4.54069	5.3908e-06	0.00162329	2.23067
69	beta-site APP-cleaving enzyme 2	BACE2	217867_x_at	4.51802	5.55757e-06	0.00165119	1.47256
70	mastermind-like domain containing 1	MAMLD1	205088_at	4.51375	5.62001e-06	0.00164777	1.1616
71	death-associated protein kinase 1	DAPK1	203139_at	4.51472	5.65296e-06	0.00163591	1.33149
72	carboxypeptidase A4	CPA4	205832_at	4.48931	5.88157e-06	0.00168024	1.14966
73	SFT2 domain containing 2	SFT2D2	214838_at	4.50041	6.11637e-06	0.0017252	1.1855
74	kinesin family member 2C	KIF2C	209408_at	4.48447	6.15048e-06	0.00171314	1.27719
75	glutaredoxin 3	GLRX3	214205_x_at	4.47472	6.28173e-06	0.0017281	1.16034
76	cell division cycle 20 homolog (S. cerevisiae)	CDC20	202870_s_at	4.47162	6.42778e-06	0.00174671	1.51349
77	glycosyltransferase 25 domain containing 1	GLT25D1	218473_s_at	4.49863	6.44926e-06	0.00173143	1.14859
78	ADAM metallopeptidase domain 19 (meltrin beta)	ADAM19	209765_at	4.48662	6.45831e-06	0.00171322	1.17189
79	hypothetical LOC92249	LOC92249	216838_at	4.4581	6.51037e-06	0.00170671	1.14055
80	nuclear receptor subfamily 4, group A, member 3	NR4A3	207978_s_at	4.46859	6.63334e-06	0.00171873	1.0871
81	lamin B receptor	LBR	201795_at	4.47113	6.65007e-06	0.00170326	1.3555
82	potassium voltage-gated channel, delayed-rectifier, subfamily S, member 1	KCNS1	207366_at	4.47806	6.78369e-06	0.00171774	1.1513
83	protein kinase, X-linked	PRKX	204061_at	4.46603	7.05547e-06	0.00176648	1.23126
84	Fanconi anemia, complementation group A	FANCA	203805_s_at	4.46095	7.08016e-06	0.00175297	1.13188
85	fucosyltransferase 3 (galactoside 3(4)-L-fucosyltransferase, Lewis blood group)	FUT3	214088_s_at	4.47848	7.08538e-06	0.00173498	1.14074
86	tudor and KH domain containing	TDRKH	221053_s_at	4.44545	7.16704e-06	0.0017359	1.08558
87	solute carrier family 9 (sodium/hydrogen exchanger), member 6	SLC9A6	203909_at	4.43368	7.61013e-06	0.0018234	1.3279
88	centromere protein E, 312kDa	CENPE	205046_at	4.41283	7.62262e-06	0.00180697	1.17459
89	REX2, RNA exonuclease 2 homolog (S. cerevisiae)	REXO2	218194_at	4.44325	7.7071e-06	0.00178893	1.35651
90	centromere protein J	CENPJ	220885_s_at	4.41585	7.92811e-06	0.00182126	1.07926
91	testis expressed 10	TEX10	218104_at	4.43583	8.08181e-06	0.00183762	1.1822
92	annexin A1	ANXA1	201012_at	4.4049	8.44819e-06	0.00190153	1.49347
93	actin-like 8	ACTL8	214957_at	4.45667	8.5636e-06	0.00190823	1.22611
94	epidermal growth factor receptor (erythroblastic leukemia viral (v-erb-b) oncogene homolog, avian)	EGFR	201983_s_at	4.40274	8.64919e-06	0.00190822	1.52725
95	UDP-GlcNAc:betaGal beta-1,3-N-acetylglucosaminyltransferase 3	B3GNT3	204856_at	4.40548	9.17746e-06	0.00198545	1.12189
96	family with sequence similarity 49, member A	FAM49A	208092_s_at	4.39202	9.57916e-06	0.00205243	1.16033
97	spermine oxidase	SMOX	210357_s_at	4.37302	9.9959e-06	0.00212132	1.14993
98	met proto-oncogene (hepatocyte growth factor receptor)	MET	203510_at	4.39699	1.01264e-05	0.00212874	1.37916
99	cadherin 3, type 1, P-cadherin (placental)	CDH3	203256_at	4.39407	1.02227e-05	0.00212889	1.53706
100	transcription factor 7-like 1 (T-cell specific, HMG-box)	TCF7L1	221016_s_at	4.37099	1.02506e-05	0.00209553	1.3302
101	cytochrome P450, family 7, subfamily B, polypeptide 1	CYP7B1	207386_at	4.40701	1.04308e-05	0.002113	1.16001
102	pregnancy specific beta-1-glycoprotein 5	PSG5	204830_x_at	4.34307	1.07933e-05	0.00212838	1.10905
103	G protein-coupled receptor 19	GPR19	207183_at	4.34397	1.09423e-05	0.00213884	1.12384
104	solute carrier family 35, member F2	SLC35F2	218826_at	4.34552	1.09762e-05	0.0021268	1.17828
105	chromosome 16 open reading frame 57	C16orf57	218060_s_at	4.33878	1.14224e-05	0.00219419	1.11708
106	cell division cycle associated 8	CDCA8	221520_s_at	4.32849	1.16884e-05	0.00222608	1.18556
107	olfactory receptor, family 7, subfamily E, member 38 pseudogene	OR7E38P	217499_x_at	4.34988	1.20162e-05	0.00226913	1.22682
108	TRM2 tRNA methyltransferase 2 homolog B (S. cerevisiae)	TRMT2B	205238_at	4.31668	1.23891e-05	0.00231988	1.13928
109	interleukin 2 receptor, alpha	IL2RA	211269_s_at	4.30014	1.26212e-05	0.00234365	1.11277
110	ubiquitin associated protein 1	UBAP1	221490_at	4.30277	1.30987e-05	0.00239244	1.09514
111	DEP domain containing 1	DEPDC1	220295_x_at	4.30434	1.32967e-05	0.00240886	1.2444
112	homeobox A1	HOXA1	214639_s_at	4.30693	1.35522e-05	0.00241587	1.092
113	thioredoxin domain containing 3 (spermatozoa)	TXNDC3	220384_at	4.29925	1.35859e-05	0.00240266	1.08385
114	DNA-damage-inducible transcript 3	DDIT3	209383_at	4.29711	1.38188e-05	0.00242461	1.12584
115	nudix (nucleoside diphosphate linked moiety X)-type motif 7	NUDT7	215818_at	4.28969	1.41857e-05	0.00246953	1.13728
116	hypocretin (orexin) receptor 2	HCRTR2	207393_at	4.29359	1.42348e-05	0.00245887	1.11543
117	family with sequence similarity 55, member D	FAM55D	220645_at	4.26366	1.47161e-05	0.00252245	1.11345
118	jerky homolog-like (mouse)	JRKL	206734_at	4.29374	1.51533e-05	0.00257757	1.15768
119	eukaryotic translation initiation factor 2-alpha kinase 2	EIF2AK2	204211_x_at	4.26625	1.52663e-05	0.00257711	1.12031
120	related RAS viral (r-ras) oncogene homolog 2	RRAS2	212590_at	4.27349	1.57043e-05	0.00261149	1.24456
121	kelch-like 7 (Drosophila)	KLHL7	220239_at	4.27893	1.60952e-05	0.00263712	1.2396
122	olfactory receptor, family 12, subfamily D, member 2	OR12D2	221344_at	4.23351	1.64673e-05	0.0026784	1.07812
123	adenosine A2b receptor	ADORA2B	205891_at	4.27356	1.64995e-05	0.0026642	1.16726
124	cytochrome P450, family 3, subfamily A, polypeptide 4	CYP3A4	205999_x_at	4.25087	1.67068e-05	0.00267825	1.11553
125	very low density lipoprotein receptor	VLDLR	209822_s_at	4.24651	1.72573e-05	0.00274675	1.2648
126	delta-like 3 (Drosophila)	DLL3	219537_x_at	4.25151	1.72852e-05	0.00273167	1.0953
[truncated: 12,498 more rows]

## Sheet: Kao Breast_OE
Gene Rank	Gene Name	Gene Symbol	Reporter ID	t-Test	P-value	Q-value	Fold Change
[truncated: 19,574 more rows]

[truncated: 8 more sheets: Loi Breast 3_OE, Loi Breast_OE, Minn Breast 2_OE, Schmidt Breast_OE, Symmans Breast 2_OE, Symmans Breast_OE, vandeVijver Breast_OE, Vantveer Breast_OE]
