# Supplementary material for: In silico analysis of differentially expressed genesets in metastatic breast cancer identifies potential prognostic biomarkers
Source: World J Surg Oncol. 2021 Jun 25;19:188. doi: 10.1186/s12957-021-02301-7 (PMC8235641; doi:10.1186/s12957-021-02301-7)
Supplement: Supplementary file 3 — Additional file 3:. Table S2. Twelve raw datasets with under-expressed genes. [file 12957_2021_2301_MOESM3_ESM.xlsx]

## Sheet: Bos Breast_UE
Gene Rank	Gene Name	Gene Symbol	Reporter ID	t-Test	P-value	Q-value	Fold Change
1	relaxin 1	RLN1	211753_s_at	-5.4979	9.78137e-08	0.00267398	-1.65558
2	growth regulation by estrogen in breast cancer 1	GREB1	205862_at	-5.38794	2.66068e-07	0.00484909	-3.23136
3	hypothetical protein LOC100128439	LOC100128439	1558448_a_at	-5.19018	3.95684e-07	0.00432681	-2.13101
4	RUN domain containing 3A	RUNDC3A	213439_x_at	-5.32076	5.34386e-07	0.00417393	-2.26334
5	musashi homolog 2 (Drosophila)	MSI2	239232_at	-4.9326	1.9932e-06	0.0121087	-1.50133
6	LON peptidase N-terminal domain and ring finger 2	LONRF2	235977_at	-4.86849	2.22411e-06	0.0121603	-2.07378
7	chromosome 21 open reading frame 2	C21orf2	203996_s_at	-4.76244	2.30018e-06	0.0114329	-1.40803
8	4-aminobutyrate aminotransferase	ABAT	209460_at	-4.85072	2.31195e-06	0.0105338	-2.47622
9	family with sequence similarity 176, member B	FAM176B	220134_x_at	-4.97453	2.35516e-06	0.00990528	-1.74159
10	serine/arginine repetitive matrix 3	SRRM3	235880_at	-4.63652	3.75311e-06	0.0136801	-1.38547
11	anterior gradient homolog 3 (Xenopus laevis)	AGR3	228241_at	-4.68431	3.98818e-06	0.0128267	-5.0784
12	progesterone receptor	PGR	208305_at	-4.74877	4.34675e-06	0.0125083	-3.81933
13	EF-hand calcium binding domain 4B	EFCAB4B	228752_at	-4.64124	5.19168e-06	0.0141928	-1.64376
14	slingshot homolog 3 (Drosophila)	SSH3	51192_at	-4.59318	5.87861e-06	0.0139745	-1.50312
15	estrogen receptor 1	ESR1	205225_at	-4.48602	8.40353e-06	0.0164094	-3.22522
16	WD repeat domain 78	WDR78	1559576_at	-4.51163	8.75823e-06	0.0165123	-1.43566
17	B-cell CLL/lymphoma 2	BCL2	203685_at	-4.46723	1.05483e-05	0.0186041	-1.76989
18	protein phosphatase 2, regulatory subunit B, alpha	PPP2R2A	236492_at	-4.34688	1.58795e-05	0.0255356	-1.31917
19	solute carrier family 16, member 5 (monocarboxylic acid transporter 6)	SLC16A5	206600_s_at	-4.36633	1.78911e-05	0.0279485	-1.56135
20	DnaJ (Hsp40) homolog, subfamily C, member 12	DNAJC12	223721_s_at	-4.34735	1.80026e-05	0.0273415	-2.95403
21	abhydrolase domain containing 2	ABHD2	63825_at	-4.38875	1.88853e-05	0.0271725	-1.6223
22	solute carrier family 7 (cationic amino acid transporter, y+ system), member 2	SLC7A2	225516_at	-4.36109	1.95623e-05	0.0274249	-4.51955
23	basal cell adhesion molecule (Lutheran blood group)	BCAM	203009_at	-4.29659	2.00258e-05	0.0273728	-1.80147
24	TATA element modulatory factor 1	TMF1	215855_s_at	-4.256	2.05292e-05	0.0273764	-1.23351
25	transmembrane phosphoinositide 3-phosphatase and tensin homolog 2 pseudogene 2	TPTE2P2	1556876_s_at	-4.22878	2.27585e-05	0.0289377	-2.01299
26	RAS and EF-hand domain containing	RASEF	1553986_at	-4.20814	2.84497e-05	0.033815	-1.59026
27	X-box binding protein 1	XBP1	200670_at	-4.14508	3.16226e-05	0.0360201	-1.57044
28	wingless-type MMTV integration site family, member 4	WNT4	208606_s_at	-4.15098	3.68266e-05	0.0379905	-2.65489
29	CCR4-NOT transcription complex, subunit 7	CNOT7	233019_at	-4.07661	3.70038e-05	0.0374663	-1.51139
30	AF4/FMR2 family, member 3	AFF3	227198_at	-4.1185	3.79722e-05	0.0377478	-3.02852
31	hypothetical LOC399717	FLJ45983	240827_at	-4.14686	3.91808e-05	0.0382538	-2.93619
32	dynein, axonemal, light intermediate chain 1	DNALI1	227081_at	-4.13698	3.92744e-05	0.0376724	-3.09063
33	phospholipase C, delta 4	PLCD4	224505_s_at	-4.10377	4.03554e-05	0.0380419	-2.03704
34	dynein, axonemal, heavy chain 5	DNAH5	232381_s_at	-4.09238	4.27162e-05	0.0389252	-1.66249
35	hepsin	HPN	204934_s_at	-4.09266	4.40588e-05	0.0388534	-1.6563
36	proline rich 15	PRR15	226961_at	-4.02409	5.05468e-05	0.0425177	-2.26922
37	AF4/FMR2 family, member 4	AFF4	232864_s_at	-4.00762	5.41368e-05	0.044178	-1.60609
38	annexin A9	ANXA9	211712_s_at	-3.98173	6.56088e-05	0.0484751	-2.60005
39	glycine receptor, alpha 3	GLRA3	207928_s_at	-3.9361	8.94369e-05	0.0589152	-2.53617
40	signal peptide, CUB domain, EGF-like 2	SCUBE2	219197_s_at	-3.88337	9.54249e-05	0.0599696	-2.93853
41	GATA binding protein 3	GATA3	209602_s_at	-3.86192	9.56959e-05	0.0594565	-2.25714
42	protein tyrosine phosphatase type IVA, member 2	PTP4A2	208617_s_at	-3.88868	9.9748e-05	0.0605969	-1.36423
43	microtubule associated serine/threonine kinase family member 4	MAST4	210958_s_at	-3.86468	0.000103584	0.062236	-1.63969
44	protein phosphatase 2 (formerly 2A), regulatory subunit B'', gamma	PPP2R3C	239188_at	-3.80316	0.000105217	0.0618575	-1.44138
45	hypothetical protein LOC339988	LOC339988	1562698_x_at	-3.81645	0.00011088	0.0612359	-1.49624
46	docking protein 7	DOK7	240633_at	-3.8696	0.000118481	0.0635092	-1.92849
47	trefoil factor 3 (intestinal)	TFF3	204623_at	-3.8283	0.000121198	0.0637161	-3.48189
48	pyroglutamyl-peptidase I	PGPEP1	223469_at	-3.78489	0.000125573	0.0647708	-1.32677
49	tetratricopeptide repeat domain 12	TTC12	1554531_at	-3.78926	0.000126037	0.0644023	-1.5498
50	zinc finger protein 264	ZNF264	230063_at	-3.78324	0.000135114	0.0659587	-1.31788
51	thrombospondin, type I, domain containing 4	THSD4	222835_at	-3.76792	0.000136907	0.0662425	-1.9551
52	prolyl 4-hydroxylase, transmembrane (endoplasmic reticulum)	P4HTM	222125_s_at	-3.79149	0.00013833	0.065767	-1.54024
53	carbonic anhydrase XII	CA12	210735_s_at	-3.7744	0.000139057	0.0649822	-2.24184
54	Cbp/p300-interacting transactivator, with Glu/Asp-rich carboxy-terminal domain, 1	CITED1	207144_s_at	-3.81038	0.000143839	0.0660874	-2.45455
55	solute carrier family 7 (amino acid transporter, L-type), member 8	SLC7A8	217248_s_at	-3.75592	0.000147829	0.0673544	-2.15656
56	peptidoglycan recognition protein 2	PGLYRP2	242817_at	-3.78154	0.00014849	0.0670968	-2.27935
57	phosphatidylinositol-3,4,5-trisphosphate-dependent Rac exchange factor 1	PREX1	224909_s_at	-3.77525	0.00015004	0.0666947	-1.74492
58	KIAA0040	KIAA0040	203144_s_at	-3.75131	0.000151081	0.0666158	-1.44628
59	trefoil factor 1	TFF1	205009_at	-3.76565	0.000152724	0.0662712	-4.00264
60	chromosome 10 open reading frame 79	C10orf79	224251_at	-3.79768	0.00015531	0.0663404	-1.83307
61	brain-specific angiogenesis inhibitor 2	BAI2	204966_at	-3.75869	0.000158942	0.0658344	-1.76687
62	splicing factor, arginine/serine-rich 12	SFRS12	242184_s_at	-3.68758	0.000180117	0.0724112	-1.48531
63	syntabulin (syntaxin-interacting)	SYBU	218692_at	-3.71734	0.000183115	0.0730789	-1.86234
64	microtubule-associated protein tau	MAPT	203929_s_at	-3.69669	0.000185761	0.0730682	-1.87817
65	fucosyltransferase 6 (alpha (1,3) fucosyltransferase)	FUT6	1565659_at	-3.71587	0.000187938	0.0728759	-1.56903
66	tripartite motif-containing 66	TRIM66	213748_at	-3.68982	0.000194601	0.0738877	-1.29015
67	solute carrier family 44, member 4	SLC44A4	205597_at	-3.64201	0.000194812	0.0734577	-2.29773
68	nucleoporin 210kDa	NUP210	220035_at	-3.62082	0.000197153	0.073831	-1.35707
69	hypothetical LOC255031	FLJ35390	1564207_at	-3.72028	0.000197865	0.0735937	-1.39006
70	non-protein coding RNA 203	NCRNA00203	234594_at	-3.66322	0.000198313	0.073262	-1.29535
71	calcium channel, voltage-dependent, L type, alpha 1D subunit	CACNA1D	210108_at	-3.64972	0.000198815	0.0729543	-1.801
72	forkhead box A1	FOXA1	237086_at	-3.63553	0.000200465	0.0730696	-2.64545
73	unc-5 homolog C (C. elegans)	UNC5C	240958_at	-3.63595	0.0002042	0.0739379	-1.46727
74	chromobox homolog 7	CBX7	212914_at	-3.65037	0.000213023	0.0761245	-1.29599
75	anterior gradient homolog 2 (Xenopus laevis)	AGR2	209173_at	-3.59614	0.000226746	0.0784643	-3.26061
76	spermatogenesis associated 2	SPATA2	204434_at	-3.65259	0.000232268	0.0793704	-1.26337
77	chromosome 1 open reading frame 228	C1orf228	242520_s_at	-3.63257	0.000235533	0.0799862	-1.81881
78	insulin-like growth factor 1 receptor	IGF1R	225330_at	-3.61193	0.000236741	0.0799002	-1.65637
79	pleckstrin and Sec7 domain containing 4	PSD4	203317_at	-3.59768	0.000252739	0.0837484	-1.18741
80	leucine-rich repeats and immunoglobulin-like domains 1	LRIG1	211596_s_at	-3.60794	0.000253479	0.0829878	-1.49139
81	fructose-1,6-bisphosphatase 1	FBP1	209696_at	-3.57156	0.000254283	0.0827554	-1.65169
82	UDP-glucose ceramide glucosyltransferase	UGCG	204881_s_at	-3.59767	0.00026763	0.0855713	-1.4185
83	ankyrin repeat domain 30A	ANKRD30A	223864_at	-3.58602	0.000268324	0.0852943	-4.73715
84	hypothetical LOC100130097	LOC100130097	241376_at	-3.60083	0.000269984	0.0853258	-1.57168
85	nicolin 1	NICN1	223442_at	-3.58284	0.000283783	0.0861991	-1.27055
86	chromosome 1 open reading frame 151	C1orf151	228096_at	-3.55564	0.000285604	0.0862728	-1.50086
87	chromosome 6 open reading frame 141	C6orf141	1554314_at	-3.55734	0.000294731	0.0875785	-1.98485
88	family with sequence similarity 63, member A	FAM63A	226062_x_at	-3.56384	0.000295826	0.0874287	-1.28497
89	spermatid maturation 1	SPEM1	240878_at	-3.51153	0.000301829	0.0887232	-1.34425
90	tripartite motif-containing 8	TRIM8	221012_s_at	-3.5646	0.000308063	0.0895922	-1.28321
91	v-myb myeloblastosis viral oncogene homolog (avian)	MYB	215152_at	-3.51567	0.000313421	0.090191	-1.5648
92	rabphilin 3A-like (without C2 domains)	RPH3AL	221614_s_at	-3.55866	0.000319461	0.0914478	-1.57939
93	potassium channel, subfamily K, member 15	KCNK15	220540_at	-3.53027	0.000333143	0.0938898	-2.44176
94	transmembrane protein 145	TMEM145	1553479_at	-3.56033	0.0003338	0.0926422	-1.78706
95	zinc finger protein 709	ZNF709	1553247_a_at	-3.47899	0.000334571	0.0923872	-1.34262
96	CXXC finger 5	CXXC5	233955_x_at	-3.4939	0.000345424	0.0925788	-1.43485
97	cytochrome P450, family 2, subfamily B, polypeptide 6	CYP2B6	206754_s_at	-3.49695	0.000350074	0.0933673	-3.51439
98	TP53 regulating kinase	TP53RK	235192_at	-3.51215	0.000351292	0.0932374	-1.35992
99	N-acetyltransferase 1 (arylamine N-acetyltransferase)	NAT1	214440_at	-3.52384	0.000351664	0.0928852	-2.38742
100	zinc finger protein 540	ZNF540	238454_at	-3.46347	0.000355764	0.0930688	-1.53543
101	phytanoyl-CoA dioxygenase domain containing 1	PHYHD1	226846_at	-3.49863	0.000372222	0.0959963	-1.78753
102	peroxisomal membrane protein 4, 24kDa	PXMP4	224210_s_at	-3.42738	0.000383276	0.0979234	-1.55974
103	hypothetical protein LOC100287206	LOC100287206	224925_at*	-3.50151	0.000384165	0.097694	-1.75071
104	non-protein coding RNA 81	NCRNA00081	232910_at	-3.45889	0.000392309	0.0979428	-1.42206
105	zinc finger protein 703	ZNF703	222760_at	-3.47332	0.000394501	0.0975987	-1.74969
106	beta-transducin repeat containing	BTRC	224471_s_at	-3.49029	0.000398915	0.0982462	-1.29019
107	solute carrier family 16, member 6 (monocarboxylic acid transporter 7)	SLC16A6	207038_at	-3.46979	0.000399069	0.0978435	-1.7534
108	unc-51-like kinase 4 (C. elegans)	ULK4	244168_s_at	-3.46121	0.00040391	0.0977159	-1.48302
109	Kazal-type serine peptidase inhibitor domain 1	KAZALD1	221000_s_at	-3.44991	0.000409863	0.0982863	-1.58015
110	neurobeachin	NBEA	221207_s_at	-3.43677	0.000413684	0.0987693	-1.43477
111	astrotactin 2	ASTN2	215407_s_at	-3.46844	0.000416529	0.0985875	-1.66561
112	glutamate receptor, metabotropic 4	GRM4	210234_at	-3.47451	0.000419644	0.0980515	-1.38475
113	calpain 8	CAPN8	229030_at	-3.47327	0.000419678	0.0976421	-2.07082
114	par-6 partitioning defective 6 homolog alpha (C. elegans)	PARD6A	205245_at	-3.44892	0.000436875	0.100785	-1.30522
115	acyl-CoA thioesterase 4	ACOT4	229534_at	-3.43871	0.000439198	0.100474	-1.55574
116	hepatocellular carcinoma-related HCRP1	HCRP1	216174_at	-3.41428	0.000455122	0.101983	-1.41448
117	chloride intracellular channel 6	CLIC6	242913_at	-3.47662	0.000455316	0.10161	-1.85394
118	pentatricopeptide repeat domain 1	PTCD1	222796_at	-3.39682	0.000463972	0.102703	-1.32511
119	trafficking protein, kinesin binding 1	TRAK1	214924_s_at	-3.43052	0.000472325	0.103712	-1.29619
120	ral guanine nucleotide dissociation stimulator-like 3	RGL3	228877_at	-3.4173	0.000473016	0.103449	-1.43318
121	RUN and FYVE domain containing 2	RUFY2	219957_at	-3.41251	0.000483582	0.10492	-1.32657
122	acyl-CoA dehydrogenase, short/branched chain	ACADSB	226030_at	-3.42261	0.000496211	0.105978	-1.677
123	myosin XVA	MYO15A	220288_at	-3.35862	0.000525179	0.110016	-1.32571
124	metastasis associated lung adenocarcinoma transcript 1 (non-protein coding)	MALAT1	228582_x_at	-3.36757	0.000531849	0.110147	-1.43299
125	coiled-coil domain containing 103	CCDC103	228300_at	-3.36294	0.000559476	0.113294	-1.57742
126	calcium/calmodulin-dependent protein kinase II beta	CAMK2B	209956_s_at	-3.36525	0.00056696	0.114386	-1.80643
127	endothelin converting enzyme 1	ECE1	201750_s_at	-3.33724	0.000595407	0.116681	-1.43762
128	sema domain, immunoglobulin domain (Ig), short basic domain, secreted, (semaphorin) 3B	SEMA3B	203071_at	-3.37417	0.000601785	0.117509	-2.22062
129	leucine zipper-EF-hand containing transmembrane protein 2	LETM2	1552546_a_at	-3.33754	0.000606872	0.117662	-1.64972
130	upregulator of cell proliferation	URGCP	244046_at	-3.32561	0.000621502	0.118813	-1.3341
131	fms-related tyrosine kinase 3	FLT3	206674_at	-3.3385	0.000622493	0.118588	-1.74747
132	spermatogenesis associated 20	SPATA20	218164_at	-3.31767	0.000627247	0.118667	-1.49145
133	fibrous sheath interacting protein 1	FSIP1	1553622_a_at	-3.32499	0.0006331	0.119361	-3.22022
134	plexin B1	PLXNB1	215807_s_at	-3.29028	0.000635642	0.11902	-1.4833
135	hypothetical protein LOC151878	LOC151878	239965_at	-3.31879	0.000641445	0.119289	-1.47449
136	chromosome 10 open reading frame 4	C10orf4	238596_at	-3.28109	0.000642143	0.119014	-1.32507
137	N-acetylglutamate synthase	NAGS	229432_at	-3.32554	0.000644888	0.118718	-1.48446
138	bone morphogenetic protein receptor, type IB	BMPR1B	242579_at	-3.33089	0.000645703	0.118469	-2.76227
139	fibronectin type III and ankyrin repeat domains 1	FANK1	232968_at	-3.30869	0.000649743	0.118416	-1.47269
140	transient receptor potential cation channel, subfamily M, member 1	TRPM1	214410_at	-3.31333	0.000652945	0.118604	-1.75918
141	transmembrane emp24 protein transport domain containing 5	TMED5	239283_at	-3.31004	0.000668087	0.120157	-1.25922
142	transmembrane protein 115	TMEM115	216267_s_at	-3.32224	0.000671283	0.120336	-1.2111
143	protease, serine, 23	PRSS23	229441_at	-3.31255	0.000682699	0.120798	-1.79945
144	leucine rich repeat (in FLII) interacting protein 2	LRRFIP2	232704_s_at	-3.28664	0.000685887	0.120582	-1.36235
145	runt-related transcription factor 1	RUNX1	209360_s_at	-3.31813	0.000694636	0.121339	-1.34932
146	sideroflexin 2	SFXN2	227560_at	-3.30994	0.00069779	0.121502	-1.35668
147	chromosome 3 open reading frame 15	C3orf15	1554528_at	-3.29053	0.000703252	0.122064	-1.88218
148	F-box and leucine-rich repeat protein 13	FBXL13	1556770_a_at	-3.28059	0.000725654	0.124765	-1.6413
149	hypothetical LOC286135	LOC286135	1569887_a_at	-3.26935	0.00073443	0.125878	-1.4132
150	ubiquitin specific peptidase 4 (proto-oncogene)	USP4	202682_s_at	-3.24678	0.000742782	0.126516	-1.12986
151	melanophilin	MLPH	218211_s_at	-3.26725	0.000748293	0.127059	-2.01386
152	ethanolamine kinase 2	ETNK2	219268_at	-3.26822	0.000760712	0.128768	-1.51639
153	nischarin	NISCH	227392_at	-3.24596	0.000763938	0.128518	-1.40407
154	MORN repeat containing 4	MORN4	236813_at	-3.24577	0.000766958	0.12863	-1.35224
155	t-complex-associated-testis-expressed 3	TCTE3	1554400_at	-3.26462	0.000767808	0.127987	-1.50081
156	tensin like C1 domain containing phosphatase (tensin 2)	TENC1	212494_at	-3.27981	0.000772989	0.128459	-1.37813
157	guanidinoacetate N-methyltransferase	GAMT	1552474_a_at	-3.25487	0.000787603	0.130492	-1.64334
158	myeloid zinc finger 1	MZF1	204139_x_at	-3.26888	0.000789965	0.130094	-1.32604
159	trophoblast glycoprotein	TPBG	203476_at	-3.23962	0.000796339	0.13075	-1.34117
160	angiotensin II receptor, type 1	AGTR1	205357_s_at	-3.30661	0.000805357	0.130661	-2.48198
161	stress-associated endoplasmic reticulum protein family member 2	SERP2	239889_at	-3.26351	0.000817348	0.130668	-1.73566
162	dynein, axonemal, light chain 1	DNAL1	223958_s_at	-3.23012	0.000839656	0.133454	-1.26779
163	TBC1 domain family, member 9 (with GRAM domain)	TBC1D9	212956_at	-3.226	0.000842951	0.133589	-1.65669
164	cysteine conjugate-beta lyase, cytoplasmic	CCBL1	1570651_at	-3.23356	0.000843052	0.133219	-1.55709
165	calsyntenin 2	CLSTN2	219414_at	-3.23184	0.000853717	0.134516	-2.07255
166	chondroadherin	CHAD	206869_at	-3.25683	0.00086196	0.134267	-3.05821
167	zinc finger protein 446	ZNF446	1554160_a_at	-3.19603	0.000869071	0.134608	-1.38274
168	lysine (K)-specific demethylase 4B	KDM4B	212492_s_at	-3.21518	0.000873929	0.134597	-1.37213
169	hypothetical LOC440465	FLJ90757	1558148_x_at	-3.21267	0.000874286	0.133898	-1.28022
170	F-box protein 9	FBXO9	212991_at	-3.2281	0.00088028	0.134439	-1.33834
171	myeloid/lymphoid or mixed-lineage leukemia (trithorax homolog, Drosophila)	MLL	1565034_s_at	-3.22578	0.000882638	0.134424	-2.26329
172	neuralized homolog (Drosophila)	NEURL	204888_s_at	-3.22874	0.000884501	0.134334	-1.48828
173	cadherin, EGF LAG seven-pass G-type receptor 2 (flamingo homolog, Drosophila)	CELSR2	204029_at	-3.25293	0.000926984	0.137725	-1.58367
174	hypothetical LOC402483	FLJ45340	238678_at	-3.16712	0.000930318	0.137473	-1.25358
175	exocyst complex component 6	EXOC6	232599_at	-3.19227	0.000931116	0.13722	-1.67658
176	ELOVL family member 5, elongation of long chain fatty acids (FEN1/Elo2, SUR4/Elo3-like, yeast)	ELOVL5	214153_at	-3.20996	0.000933911	0.137262	-1.36119
177	synaptotagmin XIII	SYT13	221859_at	-3.20215	0.000964698	0.140653	-1.69137
178	chromosome 4 open reading frame 34	C4orf34	222336_at	-3.1695	0.000968487	0.140085	-1.41292
179	integrator complex subunit 9	INTS9	237286_at	-3.16883	0.000969845	0.139911	-1.35085
180	zinc finger and BTB domain containing 7A	ZBTB7A	226554_at	-3.18751	0.000993236	0.140687	-1.24094
181	ubiquitously transcribed tetratricopeptide repeat gene, Y-linked	UTY	210322_x_at	-3.18574	0.00100097	0.141052	-1.5515
182	kinesin family member 13B	KIF13B	202962_at	-3.18395	0.00100689	0.140438	-1.38194
183	hypothetical protein LOC729652	LOC729652	1563637_at	-3.16863	0.00100944	0.140079	-1.67295
184	chromosome 6 open reading frame 97	C6orf97	220581_at	-3.17238	0.00101012	0.139819	-1.77195
185	nucleoredoxin-like 2	NXNL2	1552816_at	-3.14778	0.00101014	0.139468	-1.44914
186	UDP-GlcNAc:betaGal beta-1,3-N-acetylglucosaminyltransferase 8	B3GNT8	237338_at	-3.18904	0.00101025	0.139132	-1.51481
187	surfactant protein B	SFTPB	213936_x_at	-3.1513	0.00104426	0.142382	-1.16455
188	membrane associated guanylate kinase, WW and PDZ domain containing 1	MAGI1	206144_at	-3.16502	0.00104582	0.142239	-1.36593
189	glutaredoxin-like protein YDR286C homolog	FLJ44606	230404_at	-3.14491	0.00106362	0.143588	-1.40599
190	cholinergic receptor, nicotinic, alpha 6	CHRNA6	207568_at	-3.13768	0.00106849	0.143537	-1.23673
191	ribokinase	RBKS	57540_at	-3.16893	0.00108251	0.144709	-1.33552
192	Prader-Willi region non-protein coding RNA 2	PWRN2	1568662_at	-3.15746	0.00108688	0.144587	-1.72337
193	unkempt homolog (Drosophila)-like	UNKL	235087_at	-3.14715	0.00109923	0.145875	-1.49125
194	CTAGE family, member 5	CTAGE5	204055_s_at	-3.15695	0.00110084	0.145735	-1.39054
195	solute carrier family 1 (glutamate/neutral amino acid transporter), member 4	SLC1A4	244377_at	-3.1622	0.00111185	0.146836	-1.39408
196	degenerative spermatocyte homolog 2, lipid desaturase (Drosophila)	DEGS2	236496_at	-3.13814	0.00111755	0.147234	-1.96709
197	myotubularin related protein 9	MTMR9	233101_at	-3.1487	0.00111765	0.146893	-1.2752
198	formin 1	FMN1	238621_at	-3.15831	0.00111913	0.146735	-1.38378
199	stathmin-like 4	STMN4	221236_s_at	-3.13906	0.00112218	0.146783	-1.4803
200	hypothetical protein LOC100287312	LOC100287312	1570566_at	-3.14802	0.00113265	0.147446	-1.34823
201	ankyrin repeat and BTB (POZ) domain containing 1	ABTB1	229164_s_at	-3.09968	0.00115548	0.150062	-1.33202
202	chromosome 10 open reading frame 93	C10orf93	1555573_at	-3.11695	0.00121421	0.154388	-1.63718
203	ret proto-oncogene	RET	205879_x_at	-3.13292	0.00121641	0.154309	-1.82729
204	glutamate receptor, ionotropic, kainate 2	GRIK2	1560265_at	-3.08615	0.00123191	0.155195	-1.52378
205	RAS-like, estrogen-regulated, growth inhibitor	RERG	227758_at	-3.10844	0.00125702	0.157632	-1.68509
206	RNA binding motif protein 5	RBM5	209936_at	-3.09049	0.00127578	0.159254	-1.37148
207	regulator of G-protein signaling 22	RGS22	223691_at	-3.11262	0.00128372	0.15988	-2.03486
208	family with sequence similarity 55, member C	FAM55C	235030_at	-3.10691	0.00130602	0.161189	-1.50827
209	glutaminase 2 (liver, mitochondrial)	GLS2	1564707_x_at	-3.11416	0.00130781	0.160684	-1.83095
210	zinc finger protein 287	ZNF287	220055_at	-3.0563	0.00131211	0.160852	-1.36468
211	chromosome 11 open reading frame 64	C11orf64	1554765_a_at	-3.10229	0.00131961	0.161408	-1.6142
212	zinc finger protein 37B (pseudogene)	ZNF37B	242208_at	-3.06686	0.00132202	0.161342	-1.26863
213	chromosome 16 open reading frame 53	C16orf53	227192_at	-3.09001	0.00134714	0.162236	-1.41282
214	tetraspanin 1	TSPAN1	209114_at	-3.07239	0.00135707	0.163072	-2.26594
215	hypothetical protein LOC286437	LOC286437	239762_at	-3.0848	0.00136461	0.16326	-1.65076
216	mediator complex subunit 13-like	MED13L	216109_at	-3.08362	0.00137252	0.163135	-1.48067
217	G protein-coupled receptor 77	GPR77	221149_at	-3.07686	0.00139494	0.164371	-1.61149
218	chromosome 3 open reading frame 18	C3orf18	219114_at	-3.07737	0.00140259	0.164918	-1.42164
219	protein phosphatase 1, regulatory (inhibitor) subunit 3D	PPP1R3D	204555_s_at	-3.07172	0.00140598	0.164961	-1.38557
220	DDB1 and CUL4 associated factor 5	DCAF5	227251_at	-3.06247	0.00141655	0.165138	-1.15827
221	GLI family zinc finger 3	GLI3	205201_at	-3.0695	0.00141843	0.165005	-1.27917
222	polymerase (DNA directed), lambda	POLL	221049_s_at	-3.08397	0.00143919	0.166359	-1.47903
223	adrenergic, alpha-2A-, receptor	ADRA2A	209869_at	-3.05245	0.00146057	0.168119	-1.60784
224	v-erb-a erythroblastic leukemia viral oncogene homolog 4 (avian)	ERBB4	206794_at	-3.04563	0.00147363	0.168558	-1.60385
225	hypothetical LOC145837	LOC145837	240838_s_at	-3.0336	0.00149735	0.169849	-1.98043
226	BTG family, member 2	BTG2	201236_s_at	-3.03504	0.00152859	0.171613	-1.32749
227	solute carrier family 1 (neuronal/epithelial high affinity glutamate transporter, system Xag), member 1	SLC1A1	213664_at	-3.05663	0.00154936	0.172178	-2.05866
228	SWI/SNF related, matrix associated, actin dependent regulator of chromatin, subfamily d, member 3	SMARCD3	204099_at	-3.0311	0.00155149	0.172064	-1.31191
229	chromosome 1 open reading frame 21	C1orf21	223126_s_at	-3.0405	0.00156124	0.172447	-1.47653
230	aldo-keto reductase family 7, member A3 (aflatoxin aldehyde reductase)	AKR7A3	206469_x_at	-3.04179	0.00160537	0.175548	-1.58405
231	zinc finger protein 586	ZNF586	1554665_at	-3.02243	0.001608	0.175134	-1.30438
232	zinc finger and BTB domain containing 47	ZBTB47	234338_s_at	-2.99655	0.00161292	0.174973	-1.25904
233	SMAD specific E3 ubiquitin protein ligase 1	SMURF1	1559426_at	-3.00249	0.00162799	0.174874	-1.24427
234	ring finger protein 123	RNF123	224186_s_at	-3.01307	0.00163376	0.174806	-1.20921
235	chromosome 5 open reading frame 4	C5orf4	220751_s_at	-3.03701	0.00164773	0.175614	-1.67069
236	Rho-related BTB domain containing 2	RHOBTB2	1554586_a_at	-3.00361	0.00166405	0.177007	-1.45489
237	dynein, axonemal, heavy chain 6	DNAH6	1561616_a_at	-3.01521	0.00166798	0.176738	-1.51602
238	family with sequence similarity 120A opposite strand	FAM120AOS	1558761_a_at	-3.01127	0.00169489	0.177866	-1.30702
239	GIPC PDZ domain containing family, member 3	GIPC3	1553058_at	-3.00527	0.00173114	0.179602	-1.42518
240	regulator of G-protein signaling 12	RGS12	209639_s_at	-2.98625	0.00173528	0.179691	-1.35487
241	solute carrier family 45, member 1	SLC45A1	230458_at	-3.01611	0.00177318	0.182578	-1.68532
242	GDNF family receptor alpha 1	GFRA1	227550_at	-2.98924	0.00177342	0.182259	-2.37839
243	neurexophilin 3	NXPH3	221991_at	-2.99315	0.00178428	0.183031	-1.31717
244	complexin 1	CPLX1	223500_at	-2.99603	0.00180628	0.184595	-1.67705
245	kinesin family member 12	KIF12	229258_at	-2.992	0.00181147	0.184436	-1.60406
246	alpha- and gamma-adaptin binding protein	AAGAB	243284_at	-2.96712	0.00181691	0.183962	-1.28631
247	similar to Uncharacterized protein KIAA0220	LOC100132247	215123_at	-2.98295	0.00183323	0.18493	-1.30458
248	zinc finger protein 655	ZNF655	1554726_at	-2.97408	0.00183422	0.184689	-1.38781
249	Bardet-Biedl syndrome 1	BBS1	218471_s_at	-2.98073	0.00183976	0.184906	-1.27852
250	pericentriolar material 1	PCM1	202174_s_at	-2.99006	0.00184241	0.184832	-1.28022
251	WW domain containing E3 ubiquitin protein ligase 1	WWP1	212638_s_at	-2.9793	0.00185224	0.185139	-1.30854
252	solute carrier family 25 (mitochondrial carrier; phosphate carrier), member 23	SLC25A23	226010_at	-2.98956	0.00186543	0.185779	-1.22995
253	ring finger protein 207	RNF207	242882_at	-2.97037	0.00186595	0.185492	-1.46282
254	serpin peptidase inhibitor, clade A (alpha-1 antiproteinase, antitrypsin), member 5	SERPINA5	209443_at	-2.98106	0.00186871	0.18543	-2.20309
255	cyclin D1	CCND1	208711_s_at	-2.96666	0.00186943	0.185165	-1.52938
256	transmembrane protein 91	TMEM91	229957_at	-2.98046	0.00188167	0.185704	-1.36342
257	chemokine (C-X-C motif) ligand 2	CXCL2	230101_at	-2.96358	0.00189515	0.186698	-1.49732
258	RNA binding motif protein 11	RBM11	232549_at	-2.95632	0.0019022	0.187056	-1.36859
259	neighbor of BRCA1 gene 1	NBR1	1568857_a_at	-2.97123	0.00192136	0.187926	-1.24146
260	sorting nexin 24	SNX24	239693_at	-2.9657	0.00192299	0.187749	-1.47976
261	kallikrein-related peptidase 4	KLK4	1555697_at	-2.96418	0.00193198	0.18829	-1.42719
262	GATA zinc finger domain containing 1	GATAD1	214718_at	-2.96487	0.00193493	0.188242	-1.18038
263	deltex homolog 3 (Drosophila)	DTX3	235721_at	-2.95644	0.00195212	0.189241	-1.25381
264	hypothetical protein LOC375295	LOC375295	228564_at	-2.9861	0.00196666	0.190314	-1.68318
265	ganglioside-induced differentiation-associated protein 1-like 1	GDAP1L1	219668_at	-2.959	0.00199366	0.190899	-1.51121
266	brain expressed, X-linked 1	BEX1	218332_at	-2.98205	0.00199641	0.190495	-2.25535
267	ubiquitin specific peptidase 29	USP29	220895_at	-2.96374	0.0020034	0.19083	-1.57378
268	RAB17, member RAS oncogene family	RAB17	218931_at	-2.95545	0.00201009	0.190801	-1.39206
269	roundabout, axon guidance receptor, homolog 2 (Drosophila)	ROBO2	226709_at	-2.95953	0.0020219	0.191258	-2.0403
270	PX domain containing serine/threonine kinase	PXK	1552274_at	-2.95518	0.00202787	0.191162	-1.19538
271	cancer susceptibility candidate 2	CASC2	1564372_s_at	-2.94697	0.00203862	0.191844	-1.41188
272	zinc finger and BTB domain containing 44	ZBTB44	220243_at	-2.93659	0.00204114	0.191752	-1.43836
273	prefoldin subunit 4	PFDN4	205360_at	-2.93992	0.00204495	0.191451	-1.47686
274	leucine rich repeat containing 48	LRRC48	208140_s_at	-2.92392	0.00206354	0.192862	-1.3007
275	dipeptidyl-peptidase 9	DPP9	226916_x_at	-2.94545	0.00209109	0.194439	-1.21966
276	microtubule associated tumor suppressor 1	MTUS1	239576_at	-2.92999	0.00209447	0.194423	-1.29649
277	chromosome 1 open reading frame 168	C1orf168	238625_at	-2.93988	0.0021241	0.195843	-2.11346
278	zinc finger protein 214	ZNF214	243457_s_at	-2.93658	0.00216021	0.197508	-1.6278
279	NIMA (never in mitosis gene a)-related kinase 1	NEK1	1564093_at	-2.9156	0.00218017	0.199	-1.30449
280	CD207 molecule, langerin	CD207	220428_at	-2.91724	0.00218062	0.198709	-1.7158
281	ribosome production factor 1 homolog (S. cerevisiae)	RPF1	234243_at	-2.92212	0.00221601	0.199605	-1.52378
282	glycine receptor, beta	GLRB	244680_at	-2.9179	0.00222734	0.199967	-1.72966
283	integrin, alpha 3 (antigen CD49C, alpha 3 subunit of VLA-3 receptor)	ITGA3	201474_s_at	-2.92017	0.00223588	0.199424	-1.31807
284	Rho GTPase activating protein 8	ARHGAP8	232567_at	-2.90371	0.00225783	0.200401	-1.3188
285	KIAA1522	KIAA1522	224746_at	-2.91542	0.00226164	0.200413	-1.29096
286	PDZ and LIM domain 5	PDLIM5	216803_at	-2.90637	0.00226321	0.199905	-1.54707
287	potassium voltage-gated channel, Isk-related family, member 4	KCNE4	222379_at	-2.93656	0.00226446	0.199692	-1.90717
288	epithelial membrane protein 2	EMP2	238500_at	-2.89415	0.00228305	0.200362	-1.40077
289	methylcrotonoyl-CoA carboxylase 2 (beta)	MCCC2	233231_at	-2.90711	0.0022904	0.200685	-1.45742
290	hypothetical LOC728431	LOC728431	229678_at	-2.91339	0.00232509	0.202428	-1.27345
291	cytoplasmic linker associated protein 2	CLASP2	1558759_s_at	-2.90169	0.00233079	0.202601	-1.39139
292	zinc finger protein 365	ZNF365	1570121_at	-2.902	0.00234635	0.202985	-1.49158
293	insulinoma-associated 1	INSM1	206502_s_at	-2.91956	0.00235684	0.203571	-2.7806
294	ninjurin 1	NINJ1	203045_at	-2.89455	0.00238674	0.204859	-1.2326
295	sushi domain containing 3	SUSD3	227182_at	-2.90746	0.00238818	0.204661	-1.92525
296	kelch domain containing 1	KLHDC1	1552733_at	-2.88176	0.00239583	0.204995	-1.32586
297	membrane protein, palmitoylated 2 (MAGUK p55 subfamily member 2)	MPP2	207984_s_at	-2.89851	0.00240162	0.205169	-1.48508
298	zinc finger protein 417	ZNF417	1552783_at	-2.8828	0.00240755	0.205035	-1.55692
299	trichorhinophalangeal syndrome I	TRPS1	222651_s_at	-2.8852	0.00241057	0.204973	-1.31758
300	abhydrolase domain containing 14A	ABHD14A	210006_at	-2.90669	0.00242058	0.205187	-1.28342
301	SEC22 vesicle trafficking protein homolog C (S. cerevisiae)	SEC22C	235120_at	-2.86776	0.00242478	0.204907	-1.25757
302	serine racemase	SRR	219205_at	-2.87837	0.00245822	0.207093	-1.2196
303	hypothetical LOC100128977	LOC100128977	236789_at	-2.88493	0.00246842	0.207313	-1.59357
304	chromosome 8 open reading frame 79	C8orf79	1558541_at	-2.89474	0.00247377	0.207126	-1.54535
305	thyroid hormone receptor, beta (erythroblastic leukemia viral (v-erb-a) oncogene homolog 2, avian)	THRB	228716_at	-2.85153	0.00249304	0.207469	-1.34657
306	myoferlin	MYOF	217518_at	-2.87125	0.00252599	0.208623	-1.33035
307	olfactomedin 1	OLFM1	213131_at	-2.87774	0.00255774	0.209661	-1.66124
308	RAB37, member RAS oncogene family	RAB37	228113_at	-2.85868	0.00255958	0.209498	-1.35226
309	SLIT and NTRK-like family, member 1	SLITRK1	236734_at	-2.90205	0.00257897	0.209829	-1.93672
310	purine-rich element binding protein A	PURA	204021_s_at	-2.87185	0.00258291	0.209838	-1.20333
311	chromosome 6 open reading frame 125	C6orf125	229443_at	-2.8412	0.00264196	0.212425	-1.31247
312	PHD finger protein 15	PHF15	212660_at	-2.86067	0.0026489	0.21267	-1.25239
313	3-hydroxymethyl-3-methylglutaryl-CoA lyase	HMGCL	202772_at	-2.86293	0.00265497	0.212534	-1.20495
314	F-box and WD repeat domain containing 4	FBXW4	221519_at	-2.87243	0.00266728	0.213207	-1.16208
315	forkhead box A2	FOXA2	214312_at	-2.85056	0.00266968	0.213087	-1.42538
316	hect domain and RLD 2 pseudogene	LOC440248	216101_at	-2.84054	0.00268207	0.213453	-1.25236
317	insulin-like growth factor binding protein 4	IGFBP4	201508_at	-2.85762	0.00268243	0.213172	-1.38182
318	core-binding factor, runt domain, alpha subunit 2; translocated to, 2	CBFA2T2	209144_s_at	-2.83211	0.00269533	0.213266	-1.27654
319	zinc finger, CCHC domain containing 4	ZCCHC4	219917_at	-2.84533	0.00273206	0.214312	-1.17529
320	early growth response 3	EGR3	206115_at	-2.86809	0.00275343	0.21537	-1.47226
321	chromosome 7 open reading frame 63	C7orf63	1554919_s_at	-2.83491	0.00275465	0.215158	-1.36963
322	zinc finger protein 587	ZNF587	1558251_a_at	-2.85556	0.00276699	0.215813	-1.46698
323	leucine rich repeat containing 46	LRRC46	230601_s_at	-2.83706	0.00277904	0.216136	-1.53733
324	cartilage intermediate layer protein 2	CILP2	1552288_at	-2.83286	0.00278531	0.21601	-1.61155
325	leucine rich repeat and fibronectin type III domain containing 5	LRFN5	230644_at	-2.82518	0.00279054	0.216109	-1.38027
326	nudix (nucleoside diphosphate linked moiety X)-type motif 16	NUDT16	228341_at	-2.82921	0.0027975	0.215731	-1.24296
327	nuclear receptor interacting protein 1	NRIP1	202600_s_at	-2.84937	0.00280153	0.215434	-1.30529
328	transmembrane protein 25	TMEM25	238514_at	-2.82371	0.00282291	0.21647	-1.36832
329	unc-119 homolog B (C. elegans)	UNC119B	202365_at	-2.83952	0.00283359	0.21668	-1.20975
330	uncharacterized gastric protein ZA43P	LOC648556	232696_at	-2.83527	0.00287842	0.218884	-1.32925
331	DCP1 decapping enzyme homolog A (S. cerevisiae)	DCP1A	218508_at	-2.81269	0.00289855	0.220108	-1.12051
332	integrin, alpha M (complement component 3 receptor 3 subunit)	ITGAM	205785_at	-2.82715	0.0029145	0.220707	-1.41696
333	transmembrane protein 132A	TMEM132A	232419_at	-2.82258	0.00292368	0.221096	-1.46398
334	mab-21-like 2 (C. elegans)	MAB21L2	210302_s_at	-2.81952	0.00292431	0.220838	-1.56396
335	zinc finger protein 621	ZNF621	230164_at	-2.81609	0.00292477	0.220568	-1.19174
336	Meis homeobox 3 pseudogene 1	MEIS3P1	214077_x_at	-2.82866	0.00292851	0.220546	-1.29912
337	transmembrane protein 106A	TMEM106A	1552303_a_at	-2.7973	0.00294326	0.221352	-1.17857
338	histone cluster 2, H2be	HIST2H2BE	202708_s_at	-2.8284	0.00294703	0.221331	-1.51397
339	glucocorticoid induced transcript 1	GLCCI1	1560316_s_at	-2.81886	0.00294891	0.221168	-1.4414
340	histone deacetylase 11	HDAC11	227679_at	-2.82094	0.0029616	0.221513	-1.23889
341	solute carrier family 39 (zinc transporter), member 6	SLC39A6	202089_s_at	-2.8292	0.00297305	0.221762	-1.58582
342	cell adhesion molecule 1	CADM1	244345_at	-2.82428	0.00298917	0.222056	-1.71919
343	chromosome 9 open reading frame 116	C9orf116	59437_at	-2.81359	0.00299291	0.222032	-1.51081
344	hypothetical LOC643210	FLJ40292	1559311_at	-2.81275	0.00302189	0.222971	-1.57532
345	SAM pointed domain containing ets transcription factor	SPDEF	214404_x_at	-2.79027	0.00303619	0.223724	-1.69178
346	chemokine (C-X-C motif) ligand 14	CXCL14	222484_s_at	-2.80417	0.00305893	0.224493	-2.00692
347	olfactory receptor, family 1, subfamily E, member 1	OR1E1	214515_at	-2.78662	0.00308624	0.22589	-1.38528
348	KIAA1324	KIAA1324	221874_at	-2.79854	0.00310906	0.226953	-1.70287
349	MAP kinase interacting serine/threonine kinase 2	MKNK2	218205_s_at	-2.79658	0.00311304	0.226639	-1.25127
350	dystonin	DST	215810_x_at	-2.77412	0.00311369	0.226384	-1.23021
351	Ral GTPase activating protein, alpha subunit 1 (catalytic)	RALGAPA1	234923_at	-2.81143	0.00311727	0.226344	-1.26041
352	synaptotagmin-like 5	SYTL5	1553033_at	-2.81538	0.0031403	0.227713	-2.03049
353	hypothetical FLJ38379	FLJ38379	1556474_a_at	-2.7786	0.00320664	0.230688	-1.73366
354	sideroflexin 3	SFXN3	220974_x_at	-2.80158	0.00321471	0.230662	-1.22627
355	interleukin 6 signal transducer (gp130, oncostatin M receptor)	IL6ST	212196_at	-2.78719	0.00323301	0.230163	-1.45795
356	heat shock transcription factor family, X linked 1	HSFX1	220314_at	-2.78328	0.00325455	0.230795	-1.63768
357	N-acetyltransferase 6 (GCN5-related)	NAT6	210874_s_at	-2.78616	0.0032585	0.230775	-1.45917
358	ankyrin repeat domain 20 family, member A3 pseudogene	C21orf81	241233_x_at	-2.78614	0.00327231	0.231453	-1.56658
359	v-akt murine thymoma viral oncogene homolog 2	AKT2	203808_at	-2.77575	0.00329557	0.232197	-1.46473
360	small EDRK-rich factor 2	SERF2	226692_at	-2.77966	0.00330674	0.232685	-1.23673
361	discs, large homolog 5 (Drosophila)	DLG5	210469_at	-2.78495	0.00332447	0.233331	-1.40769
362	hypothetical LOC90768	MGC45800	232446_at	-2.77511	0.00333287	0.233621	-1.45388
363	tetratricopeptide repeat domain 6	TTC6	1556666_a_at	-2.77306	0.00335946	0.235183	-2.06336
364	IMP (inosine 5'-monophosphate) dehydrogenase 2	IMPDH2	201892_s_at	-2.77312	0.0033629	0.234823	-1.23505
365	uridine-cytidine kinase 1-like 1	UCKL1	232727_at	-2.75759	0.00338527	0.234588	-1.43967
366	inhibitor of kappa light polypeptide gene enhancer in B-cells, kinase beta	IKBKB	209341_s_at	-2.76332	0.00338787	0.23447	-1.26041
367	cysteine-rich protein 1 (intestinal)	CRIP1	205081_at	-2.76023	0.00341218	0.234668	-1.6488
368	protocadherin 20	PCDH20	1560566_at	-2.76871	0.00341847	0.234511	-1.61182
369	zinc finger and BTB domain containing 38	ZBTB38	236557_at	-2.75454	0.00347889	0.237168	-1.21738
370	natural cytotoxicity triggering receptor 2	NCR2	221074_at	-2.77452	0.00348888	0.237552	-1.38279
371	zinc finger protein 281	ZNF281	222619_at	-2.77721	0.00350143	0.237225	-1.27381
372	synaptotagmin-like 4	SYTL4	227703_s_at*	-2.76609	0.00352627	0.238612	-1.5292
373	sushi-repeat-containing protein, X-linked 2	SRPX2	227703_s_at*	-2.76609	0.00352627	0.238612	-1.5292
374	transmembrane protein 232	TMEM232	239776_at	-2.74798	0.0035609	0.240361	-1.84162
375	complement component 4A (Rodgers blood group)	C4A	214428_x_at	-2.75872	0.00357293	0.240579	-1.67252
376	homer homolog 2 (Drosophila)	HOMER2	217080_s_at	-2.75135	0.00361911	0.242197	-1.3977
377	zinc finger protein 483	ZNF483	1559988_at	-2.76137	0.00362447	0.242259	-1.61078
378	eukaryotic translation elongation factor 1 alpha 2	EEF1A2	204540_at	-2.74446	0.00364991	0.243365	-2.0192
379	zinc finger homeobox 2	ZFHX2	231946_at	-2.74072	0.00369544	0.245801	-1.41451
380	translocase of inner mitochondrial membrane 17 homolog A (yeast)	TIMM17A	215168_at	-2.72811	0.00372291	0.247027	-1.59119
381	RAB11 family interacting protein 3 (class II)	RAB11FIP3	203933_at	-2.7345	0.0037583	0.24847	-1.2358
382	endoplasmic reticulum aminopeptidase 2	ERAP2	235104_at	-2.72219	0.00376345	0.24851	-1.48488
383	zinc finger protein 91	ZNF91	206059_at	-2.73768	0.00376649	0.248411	-1.36764
384	DET1 and DDB1 associated 1	DDA1	227472_at	-2.72015	0.00377296	0.248538	-1.37362
385	InaD-like (Drosophila)	INADL	214705_at	-2.74825	0.00380053	0.249453	-1.33144
386	protein tyrosine phosphatase, non-receptor type 23	PTPN23	223150_s_at	-2.73556	0.00382008	0.250435	-1.20368
387	RPA interacting protein	RPAIN	1558719_s_at	-2.7204	0.00382301	0.250327	-1.16903
388	tumor suppressor candidate 2	TUSC2	203273_s_at	-2.72629	0.00383718	0.250355	-1.14813
389	zinc finger protein 785	ZNF785	1554770_x_at	-2.72371	0.00384715	0.250408	-1.21061
390	neuropeptide Y receptor Y1	NPY1R	205440_s_at	-2.7373	0.00386214	0.250787	-2.77433
391	hypothetical LOC100271832	LOC100271832	1556999_at	-2.71786	0.00388156	0.25145	-1.36866
392	leucine rich repeat containing 6	LRRC6	206483_at	-2.72701	0.00388683	0.251494	-1.42216
393	homeobox A7	HOXA7	206848_at	-2.7128	0.00392269	0.252916	-1.20507
394	glutamate receptor, ionotropic, kainate 3	GRIK3	230593_at	-2.73306	0.00393615	0.253187	-1.62934
395	nuclear mitotic apparatus protein 1	NUMA1	200747_s_at	-2.72344	0.00396808	0.254344	-1.19579
396	kinesin family member 9	KIF9	228429_x_at	-2.72685	0.00401621	0.256227	-1.29002
397	cytochrome P450, family 21, subfamily A, polypeptide 2	CYP21A2	214622_at	-2.7132	0.00404848	0.257684	-1.63913
398	nebulette	NEBL	241782_at	-2.70109	0.00405175	0.257293	-1.43996
399	tankyrase, TRF1-interacting ankyrin-related ADP-ribose polymerase	TNKS	202561_at	-2.70133	0.00407527	0.257888	-1.16247
400	phosphatidylserine decarboxylase	PISD	215699_x_at*	-2.70243	0.00408352	0.257813	-1.16003
401	Sfi1 homolog, spindle assembly associated (yeast)	SFI1	215699_x_at*	-2.70243	0.00408352	0.257813	-1.16003
402	retbindin	RTBDN	223719_s_at	-2.72666	0.00410098	0.258617	-1.82659
403	hypothetical LOC441005	LOC441005	1569172_a_at	-2.69353	0.00410533	0.258593	-1.24771
404	ankyrin repeat and sterile alpha motif domain containing 1B	ANKS1B	227439_at	-2.68254	0.00411093	0.258351	-1.32642
405	proteinase 3	PRTN3	207341_at	-2.70189	0.00412498	0.258936	-1.56441
406	human immunodeficiency virus type I enhancer binding protein 3	HIVEP3	244764_at	-2.70808	0.00413267	0.259121	-1.22971
407	NUAK family, SNF1-like kinase, 2	NUAK2	220987_s_at	-2.68912	0.00413755	0.25913	-1.20047
408	TSC22 domain family, member 3	TSC22D3	235364_at	-2.69363	0.00414472	0.259282	-1.44178
409	transmembrane protein 106B	TMEM106B	222787_s_at	-2.69682	0.00414847	0.25922	-1.1916
410	chromodomain helicase DNA binding protein 9	CHD9	243660_at	-2.68751	0.00416086	0.259401	-1.40181
411	proprotein convertase subtilisin/kexin type 6	PCSK6	242662_at	-2.70188	0.00416182	0.259166	-1.69493
412	sushi, nidogen and EGF-like domains 1	SNED1	213488_at	-2.70105	0.00417729	0.259833	-1.36407
413	transmembrane channel-like 4	TMC4	226403_at	-2.68717	0.00418432	0.259975	-1.40904
414	hypoxia inducible factor 1, alpha subunit inhibitor	HIF1AN	226648_at	-2.69577	0.0042048	0.260654	-1.17646
415	SFRS protein kinase 2	SRPK2	217517_x_at	-2.68987	0.00421309	0.260578	-1.38952
416	X-prolyl aminopeptidase (aminopeptidase P) 3, putative	XPNPEP3	237750_at	-2.6837	0.00422363	0.260934	-1.39201
417	shisa homolog 5 (Xenopus laevis)	SHISA5	222986_s_at	-2.68763	0.00423774	0.261216	-1.18771
418	histone cluster 1, H4d	HIST1H4D	208076_at	-2.69113	0.00425595	0.261454	-1.32518
419	kinesin family member 5C	KIF5C	203130_s_at	-2.70492	0.00426019	0.261421	-1.52278
420	MTERF domain containing 2	MTERFD2	226486_at	-2.68869	0.00426904	0.261377	-1.11925
421	solute carrier family 25 (mitochondrial carrier; adenine nucleotide translocator), member 31	SLC25A31	221037_s_at	-2.69057	0.00428707	0.261895	-1.70453
422	zinc finger protein 175	ZNF175	205497_at	-2.67946	0.00431087	0.262469	-1.20908
423	ribosomal protein L37	RPL37	224766_at	-2.69606	0.00431402	0.262076	-1.20846
424	rhomboid, veinlet-like 1 (Drosophila)	RHBDL1	207383_s_at	-2.69212	0.00432429	0.262409	-1.77143
425	leucine rich repeat (in FLII) interacting protein 1	LRRFIP1	238840_at	-2.68331	0.00432928	0.262421	-1.37271
426	tetratricopeptide repeat, ankyrin repeat and coiled-coil containing 2	TANC2	231799_at	-2.67944	0.00435228	0.26294	-1.56251
427	MCF.2 cell line derived transforming sequence-like	MCF2L	239636_at	-2.68139	0.0043798	0.263729	-1.54865
428	coiled-coil domain containing 74B	CCDC74B	227966_s_at	-2.68182	0.00440807	0.264847	-1.90811
429	major histocompatibility complex, class I-related	MR1	210528_at	-2.66657	0.00440943	0.264638	-1.44269
430	calpain 13	CAPN13	1552801_at	-2.6752	0.00441231	0.264521	-1.51688
431	zinc finger protein 598	ZNF598	232367_x_at	-2.68208	0.00444317	0.265497	-1.51215
432	thiamine triphosphatase	THTPA	218540_at	-2.67331	0.00446425	0.266466	-1.21399
433	transmembrane BAX inhibitor motif containing 4	TMBIM4	219206_x_at	-2.66493	0.00447025	0.266533	-1.19956
434	calcium channel, voltage-dependent, T type, alpha 1I subunit	CACNA1I	221631_at	-2.6612	0.00450741	0.267872	-1.24248
435	leptin receptor	LEPR	207255_at	-2.66094	0.00451209	0.267859	-1.43494
436	dedicator of cytokinesis 2	DOCK2	1554325_at	-2.68162	0.00451508	0.267746	-1.55421
437	calcium channel, voltage-dependent, gamma subunit 1	CACNG1	206612_at	-2.67915	0.00451591	0.267505	-1.62535
438	fibroblast growth factor receptor substrate 2	FRS2	221308_at	-2.66268	0.00454264	0.268217	-1.3805
439	ectodysplasin A	EDA	211129_x_at	-2.66188	0.00458412	0.269212	-1.36375
440	hypothetical protein LOC284080	LOC284080	1557607_at	-2.66705	0.00460969	0.269845	-1.55174
441	cytochrome b-561 domain containing 2	CYB561D2	229636_at	-2.66302	0.00461453	0.269839	-1.54617
442	serpin peptidase inhibitor, clade B (ovalbumin), member 1	SERPINB1	239213_at	-2.6646	0.0046155	0.269607	-1.43677
443	zinc finger with KRAB and SCAN domains 1	ZKSCAN1	214670_at	-2.66416	0.00462684	0.269693	-1.20704
444	nucleoporin 88kDa	NUP88	225092_at	-2.65669	0.00463255	0.269739	-1.31445
445	sodium channel, nonvoltage-gated 1 alpha	SCNN1A	203453_at	-2.65646	0.0046372	0.269722	-1.87966
446	membrane associated guanylate kinase, WW and PDZ domain containing 2	MAGI2	209737_at	-2.67975	0.00464498	0.269887	-1.35833
447	stonin 2	STON2	242583_at	-2.65533	0.00465092	0.269946	-1.50035
448	zinc finger protein 160	ZNF160	239954_at	-2.6546	0.00465317	0.26979	-1.2156
449	hypothetical protein LOC729173	LOC729173	1564229_at	-2.64393	0.0046768	0.270587	-1.31272
450	3-hydroxymethyl-3-methylglutaryl-CoA lyase-like 1	HMGCLL1	1554872_a_at	-2.67652	0.00467983	0.270475	-1.69319
451	UBX domain protein 10	UBXN10	230092_at	-2.64618	0.00469356	0.270982	-1.34258
452	docking protein 1, 62kDa (downstream of tyrosine kinase 1)	DOK1	211121_s_at	-2.6619	0.00469522	0.270793	-1.33388
453	zinc finger protein 837	ZNF837	1556822_s_at	-2.6649	0.00472948	0.271908	-1.51341
454	eukaryotic translation initiation factor 4E family member 3	EIF4E3	225939_at	-2.64643	0.00476731	0.273507	-1.25414
455	protein tyrosine phosphatase, receptor type, N polypeptide 2	PTPRN2	203029_s_at	-2.66273	0.00477509	0.273666	-1.77933
456	cyclin-dependent kinase 14	CDK14	204604_at	-2.64417	0.00478474	0.273932	-1.20402
457	FLJ35934 protein	FLJ35934	1564383_s_at	-2.63941	0.00481699	0.275203	-1.60694
458	zinc finger and BTB domain containing 20	ZBTB20	222357_at	-2.63924	0.00482622	0.275442	-1.31892
459	GH3 domain containing	GHDC	227159_at	-2.64146	0.00494372	0.280102	-1.27986
460	plasminogen activator, tissue	PLAT	201860_s_at	-2.64555	0.00501667	0.282478	-1.60134
461	Mdm2 p53 binding protein homolog (mouse)	MDM2	217542_at	-2.6304	0.00502108	0.282146	-1.30297
462	hypothetical protein LOC149773	LOC149773	1556901_s_at	-2.63356	0.00502485	0.282068	-1.60106
463	follistatin	FST	207345_at	-2.64281	0.00502655	0.281874	-1.37739
464	NIMA (never in mitosis gene a)- related kinase 11	NEK11	1555082_a_at	-2.61289	0.00508118	0.283773	-1.19929
465	BCL6 co-repressor	BCOR	223916_s_at	-2.62134	0.00508974	0.283961	-1.22649
466	acyl-CoA synthetase short-chain family member 1	ACSS1	234801_s_at	-2.62687	0.00510783	0.28468	-1.54123
467	insulin receptor substrate 1	IRS1	204686_at	-2.62319	0.00513893	0.28554	-1.38073
468	cAMP responsive element binding protein-like 2	CREBL2	201990_s_at	-2.60634	0.00519946	0.288317	-1.18114
469	agouti related protein homolog (mouse)	AGRP	207193_at	-2.62028	0.00520485	0.288032	-1.47228
470	tetratricopeptide repeat domain 36	TTC36	237350_at	-2.62099	0.00522441	0.288239	-1.89509
471	hypothetical protein LOC100286909	LOC100286909	228528_at	-2.62395	0.00524056	0.288838	-1.54798
472	zinc finger protein 814	ZNF814	60794_f_at	-2.61556	0.00526739	0.289151	-1.32707
473	chromosome 15 open reading frame 55	C15orf55	231338_at	-2.60278	0.00529664	0.289884	-1.31966
474	chromogranin A (parathyroid secretory protein 1)	CHGA	204697_s_at	-2.64159	0.0053158	0.290351	-1.8412
475	zinc finger, MYM-type 6	ZMYM6	213698_at	-2.61935	0.00532414	0.290517	-1.21386
476	ectonucleotide pyrophosphatase/phosphodiesterase 5 (putative function)	ENPP5	227803_at	-2.59945	0.00532629	0.290344	-1.47287
477	N-ethylmaleimide-sensitive factor	NSF	1566785_x_at	-2.61596	0.00532726	0.290107	-1.28898
478	KIAA1377	KIAA1377	235956_at	-2.61311	0.00533829	0.290419	-1.53999
479	hypothetical locus LOC692247	LOC692247	1569453_a_at	-2.60876	0.0053614	0.290808	-1.48185
480	hypothetical protein LOC100288271	LOC100288271	243021_at	-2.60372	0.0053777	0.291115	-1.38016
481	farnesyltransferase, CAAX box, beta	FNTB	1568865_at	-2.6081	0.00538638	0.291296	-1.24347
482	Ca++-dependent secretion activator	CADPS	233950_at	-2.61546	0.00540291	0.291901	-1.54378
483	aprataxin and PNKP like factor	APLF	1555100_at	-2.58622	0.00540715	0.291842	-1.24581
484	myosin, light chain 4, alkali; atrial, embryonic	MYL4	217274_x_at	-2.58061	0.00541112	0.291768	-1.20428
485	bromodomain adjacent to zinc finger domain, 2A	BAZ2A	201355_s_at	-2.60113	0.00541731	0.291814	-1.27979
486	RAB4B, member RAS oncogene family	RAB4B	219807_x_at	-2.59725	0.00541905	0.291621	-1.18141
487	piccolo (presynaptic cytomatrix protein)	PCLO	210650_s_at	-2.60498	0.00542624	0.291721	-1.52655
488	ATPase, class II, type 9A	ATP9A	216129_at	-2.59311	0.00544309	0.292339	-1.2304
489	hypothetical LOC400590	LOC400590	241910_x_at	-2.6047	0.00545922	0.292917	-1.16052
490	formin 2	FMN2	1559244_at	-2.61234	0.00550244	0.29437	-1.54575
491	proline synthetase co-transcribed homolog (bacterial)	PROSC	209385_s_at	-2.59685	0.00550678	0.294026	-1.29395
492	transformer 2 alpha homolog (Drosophila)	TRA2A	213593_s_at	-2.59997	0.00552965	0.294385	-1.28324
493	potassium inwardly-rectifying channel, subfamily J, member 3	KCNJ3	207142_at	-2.60954	0.00558582	0.296509	-2.65463
494	ArfGAP with GTPase domain, ankyrin repeat and PH domain 1	AGAP1	204066_s_at	-2.59397	0.00558661	0.296264	-1.20842
495	N-acylsphingosine amidohydrolase (acid ceramidase) 1	ASAH1	210980_s_at	-2.60049	0.00558705	0.296	-1.29071
496	metallothionein 1 pseudogene 3	MT1P3	78047_s_at	-2.59012	0.00562182	0.296406	-1.17489
497	potassium channel, subfamily K, member 6	KCNK6	223658_at	-2.58684	0.00562631	0.296357	-1.326
498	transmembrane protein 207	TMEM207	237639_at	-2.5866	0.00565126	0.297385	-1.3551
499	fibroblast growth factor 1 (acidic)	FGF1	1552721_a_at	-2.57628	0.00566673	0.297912	-1.46212
500	empty spiracles homeobox 1	EMX1	215264_at	-2.59354	0.00567519	0.297784	-1.54626
501	RNA binding protein with multiple splicing	RBPMS	207837_at	-2.58783	0.00568516	0.297736	-1.56694
502	solute carrier family 7 (cationic amino acid transporter, y+ system), member 4	SLC7A4	205864_at	-2.58918	0.00568726	0.297561	-1.56969
503	zinc finger and SCAN domain containing 18	ZSCAN18	218312_s_at	-2.58054	0.00568741	0.297284	-1.24687
504	ankyrin repeat domain 18A	ANKRD18A	244297_at	-2.58147	0.00570086	0.297702	-1.64617
505	family with sequence similarity 47, member B	FAM47B	240426_at	-2.57421	0.00570932	0.297576	-1.38599
506	chromosome 17 open reading frame 97	C17orf97	229238_at	-2.58966	0.0057355	0.298372	-1.28707
507	chromosome 15 open reading frame 24	C15orf24	227535_at	-2.57233	0.00574276	0.298465	-1.16824
508	chromosome 9 open reading frame 64	C9orf64	223697_x_at	-2.59693	0.00574412	0.298253	-1.13493
509	pleckstrin homology-like domain, family B, member 3	PHLDB3	1557948_at	-2.58253	0.00574752	0.298146	-1.24122
510	trinucleotide repeat containing 6C	TNRC6C	222820_at	-2.58144	0.0057566	0.298051	-1.23714
511	ribosomal protein L10	RPL10	200724_at	-2.56737	0.00577763	0.298857	-1.25045
512	nitric oxide synthase 1 (neuronal) adaptor protein	NOS1AP	215153_at	-2.58749	0.00578196	0.298798	-1.65081
513	additional sex combs like 3 (Drosophila)	ASXL3	233686_at	-2.57692	0.00578477	0.298379	-1.3899
514	meningioma expressed antigen 5 (hyaluronidase)	MGEA5	223494_at	-2.5838	0.00580354	0.299066	-1.16643
515	chromosome 6 open reading frame 211	C6orf211	218195_at	-2.57337	0.00580382	0.298799	-1.42211
516	chromosome 1 open reading frame 56	C1orf56	230468_s_at	-2.58229	0.00583274	0.300005	-1.58161
517	chromosome 6 open reading frame 154	C6orf154	235935_at	-2.5856	0.00588458	0.30013	-1.50428
518	zinc fingers and homeoboxes 3	ZHX3	212545_s_at	-2.57448	0.00591106	0.300919	-1.40645
519	hypothetical protein LOC113230	LOC113230	1558412_at	-2.55643	0.00593568	0.301891	-1.28194
520	hCG1654703	LOC646268	1568746_a_at	-2.5583	0.00597242	0.302634	-1.49635
521	neurotrophic tyrosine kinase, receptor, type 2	NTRK2	236095_at	-2.57052	0.00597746	0.302609	-1.48219
522	sepiapterin reductase (7,8-dihydrobiopterin:NADP+ oxidoreductase)	SPR	203458_at	-2.56461	0.00600747	0.303847	-1.24913
523	dual specificity phosphatase 16	DUSP16	224832_at	-2.5655	0.0060199	0.303913	-1.25009
524	UBX domain protein 11	UBXN11	227716_at	-2.55624	0.0060339	0.304339	-1.2383
525	proline-rich transmembrane protein 3	PRRT3	1556308_at	-2.55687	0.0060641	0.304458	-1.29897
526	ADP-ribosylation factor-like 3	ARL3	202641_at	-2.57104	0.00607914	0.304933	-1.24866
527	DKFZp451A211 protein	DKFZp451A211	1556113_at	-2.56318	0.00608271	0.304553	-1.33792
528	calcium homeostasis modulator 2	CALHM2	57715_at	-2.56757	0.0061128	0.305221	-1.18208
529	family with sequence similarity 46, member C	FAM46C	226811_at	-2.54714	0.006144	0.305385	-1.3611
530	protein phosphatase, Mg2+/Mn2+ dependent, 1J	PPM1J	229484_at	-2.53951	0.00619738	0.30609	-1.43786
531	zinc finger protein 197	ZNF197	233070_at	-2.52921	0.00621329	0.305496	-1.19938
532	ubiquitin specific peptidase 48	USP48	232621_at	-2.53921	0.00622077	0.305589	-1.32933
533	TSC22 domain family, member 4	TSC22D4	1554501_at	-2.53876	0.00622262	0.305406	-1.17321
534	pancreatic progenitor cell differentiation and proliferation factor homolog (zebrafish)	PPDPF	218010_x_at	-2.55145	0.00623059	0.305522	-1.32276
535	interleukin 1, alpha	IL1A	208200_at	-2.54686	0.00623285	0.30536	-1.28892
536	cyclin D3	CCND3	1562028_at	-2.54929	0.0062579	0.306038	-1.4658
537	zinc finger protein 782	ZNF782	235290_at	-2.52458	0.00631693	0.307003	-1.24127
538	heparan-alpha-glucosaminide N-acetyltransferase	HGSNAT	1557064_s_at	-2.54374	0.00632853	0.307293	-1.16779
539	nuclear receptor subfamily 6, group A, member 1	NR6A1	211402_x_at	-2.53721	0.00633951	0.307281	-1.47245
540	ganglioside-induced differentiation-associated protein 1	GDAP1	226269_at	-2.54995	0.00637683	0.307997	-1.49606
541	sema domain, immunoglobulin domain (Ig), short basic domain, secreted, (semaphorin) 3F	SEMA3F	35666_at	-2.54279	0.00639702	0.308156	-1.30775
542	GC-rich promoter binding protein 1-like 1	GPBP1L1	1569320_at	-2.53639	0.00639939	0.307458	-1.23114
543	solute carrier family 23 (nucleobase transporters), member 3	SLC23A3	1553265_at	-2.53788	0.00648189	0.310059	-1.56168
544	amiloride-sensitive cation channel 3	ACCN3	207561_s_at	-2.52177	0.00648858	0.310107	-1.31995
545	MYCBP associated protein	MYCBPAP	223731_at	-2.53615	0.00650996	0.310587	-1.54036
546	EF-hand calcium binding domain 6	EFCAB6	1562815_at	-2.52757	0.00654018	0.311213	-1.519
547	chromosome 10 open reading frame 32	C10orf32	225334_at	-2.54079	0.00654101	0.310982	-1.24462
548	zinc finger protein 547	ZNF547	1558995_at	-2.52858	0.00654556	0.310928	-1.32768
549	histone cluster 1, H2ad	HIST1H2AD	214522_x_at	-2.52883	0.00658095	0.310988	-1.41281
550	von Hippel-Lindau tumor suppressor	VHL	203844_at	-2.51108	0.00660633	0.311918	-1.30006
551	trinucleotide repeat containing 18	TNRC18	1558949_at	-2.51674	0.00661765	0.312183	-1.21736
552	fer-1-like 5 (C. elegans)	FER1L5	233353_at	-2.51929	0.00669049	0.313724	-1.45428
553	chromosome 14 open reading frame 45	C14orf45	220173_at	-2.51636	0.00671964	0.314552	-1.25395
554	ATP-binding cassette, sub-family C (CFTR/MRP), member 8	ABCC8	210246_s_at	-2.53488	0.00672603	0.314581	-1.97175
555	solute carrier family 22 (organic cation/carnitine transporter), member 5	SLC22A5	205074_at	-2.51621	0.00673033	0.314245	-1.23122
556	abl-interactor 2	ABI2	216113_at	-2.52453	0.00673124	0.314019	-1.54197
557	KN motif and ankyrin repeat domains 1	KANK1	1565832_at	-2.5216	0.00677453	0.314696	-1.54556
558	UDP-Gal:betaGal beta 1,3-galactosyltransferase polypeptide 6	B3GALT6	226427_s_at	-2.52814	0.00677962	0.314665	-1.4351
559	cytochrome b5 domain containing 1	CYB5D1	226833_at	-2.5288	0.00678037	0.314433	-1.23075
560	hypothetical LOC642826	LOC642826	1560047_s_at	-2.52709	0.00680652	0.315379	-1.51936
561	kinesin family member 16B	KIF16B	219570_at	-2.52552	0.00682873	0.315605	-1.30523
562	tumor protein p63 regulated 1	TPRG1	229764_at	-2.51899	0.00686999	0.316442	-2.0208
563	elongation protein 2 homolog (S. cerevisiae)	ELP2	235623_at	-2.52615	0.00689463	0.316777	-1.16346
564	tRNA splicing endonuclease 54 homolog (S. cerevisiae)	TSEN54	241402_at	-2.50734	0.00694591	0.318063	-1.41095
565	lipocalin-like 1	LCNL1	1564431_a_at	-2.51667	0.00695348	0.318144	-1.37446
566	hypothetical protein LOC100132800	LOC100132800	1559093_at	-2.49025	0.00695676	0.317762	-1.26212
567	amphiregulin	AREG	205239_at	-2.50933	0.00700054	0.319495	-1.9028
568	chemokine (C-X3-C motif) receptor 1	CX3CR1	205898_at	-2.50331	0.00704935	0.320651	-1.57151
569	hematopoietic prostaglandin D synthase	HPGDS	206726_at	-2.50082	0.00711403	0.321986	-1.32935
570	F-box protein 15	FBXO15	231472_at	-2.50168	0.0071341	0.322628	-1.51547
571	chromosome 11 open reading frame 58	C11orf58	235526_at	-2.50343	0.0071458	0.322623	-1.1997
572	GC-rich promoter binding protein 1	GPBP1	232455_x_at	-2.50413	0.00716468	0.323209	-1.17758
573	chromosome 20 open reading frame 3	C20orf3	227857_at	-2.48422	0.0071724	0.32329	-1.28424
574	zinc finger protein 284	ZNF284	239462_at	-2.4899	0.00719294	0.323416	-1.15227
575	family with sequence similarity 86, member A pseudogene	FLJ10661	1562904_s_at	-2.49515	0.00723101	0.324328	-1.71266
576	potassium channel tetramerisation domain containing 6	KCTD6	238077_at	-2.49783	0.00723556	0.324266	-1.37555
577	SERPINE1 mRNA binding protein 1 pseudogene 1	SERBP1P1	216814_at*	-2.4876	0.00725559	0.324897	-1.32893
578	similar to actin-related protein 3-beta	LOC100129013	216814_at*	-2.4876	0.00725559	0.324897	-1.32893
579	leucine-rich repeats and calponin homology (CH) domain containing 4	LRCH4	221956_at	-2.50256	0.00726067	0.324858	-1.35501
580	F-box protein 28	FBXO28	1555970_at	-2.48434	0.00730128	0.326142	-1.22248
581	AVL9 homolog (S. cerevisiase)	AVL9	1555055_at	-2.48393	0.00731606	0.326535	-1.4998
582	zinc finger protein 335	ZNF335	78330_at	-2.47796	0.0073191	0.326404	-1.21911
583	retinoic acid induced 2	RAI2	217375_at*	-2.48346	0.00732017	0.326186	-1.44296
584	similar to double minute 4	LOC100131524	217375_at*	-2.48346	0.00732017	0.326186	-1.44296
585	hypothetical MGC13053	MGC13053	211775_x_at	-2.48458	0.00732213	0.326008	-1.35375
586	chromosome 19 open reading frame 21	C19orf21	212925_at	-2.4883	0.00735592	0.326714	-1.42965
587	WD repeat domain 8	WDR8	236382_at	-2.48457	0.00736643	0.32665	-1.36273
588	matrix metallopeptidase 2 (gelatinase A, 72kDa gelatinase, 72kDa type IV collagenase)	MMP2	1566678_at	-2.48712	0.00737335	0.326692	-1.37963
589	rabaptin, RAB GTPase binding effector protein 1	RABEP1	225064_at	-2.48732	0.00740195	0.327164	-1.30902
590	cystatin D	CST5	207925_at	-2.50398	0.00741097	0.327034	-1.95956
591	family with sequence similarity 134, member B	FAM134B	218510_x_at	-2.48927	0.00748534	0.32846	-1.59381
592	family with sequence similarity 110, member C	FAM110C	226863_at	-2.46378	0.00748945	0.328377	-1.37006
593	chromosome 1 open reading frame 113	C1orf113	220193_at	-2.49047	0.00751872	0.329132	-1.37952
594	KIAA0556	KIAA0556	213185_at	-2.47164	0.0075405	0.329295	-1.15126
595	RAS p21 protein activator 4	RASA4	212706_at	-2.48397	0.007578	0.330404	-1.28311
596	neural proliferation, differentiation and control, 1	NPDC1	218086_at	-2.47845	0.00757861	0.330168	-1.31119
597	laminin, alpha 3	LAMA3	234608_at	-2.46309	0.00761405	0.330134	-1.40004
598	hypothetical LOC100130776	LOC100130776	1555907_at	-2.46546	0.00761906	0.329828	-1.28436
599	translocator protein 2	TSPO2	215449_at	-2.48332	0.00763726	0.330093	-1.35313
600	melanoregulin	MREG	219648_at	-2.47486	0.00764704	0.329993	-1.28116
601	serpin peptidase inhibitor, clade A (alpha-1 antiproteinase, antitrypsin), member 6	SERPINA6	206325_at	-2.4903	0.00768713	0.331462	-2.40808
602	GRB2-binding adaptor protein, transmembrane	GAPT	1552386_at	-2.46322	0.00773443	0.332976	-1.28035
603	T-box 3	TBX3	229576_s_at	-2.4671	0.00774601	0.333212	-1.37936
604	KIAA0319-like	KIAA0319L	222468_at	-2.47455	0.00775415	0.333039	-1.25317
605	forkhead box P1	FOXP1	223936_s_at	-2.4561	0.00782019	0.334561	-1.31517
606	highly accelerated region 1A (non-protein coding)	HAR1A	1557098_s_at	-2.47732	0.00787949	0.336571	-1.7793
607	zinc finger, DHHC-type containing 1	ZDHHC1	244494_at	-2.4514	0.00795857	0.337838	-1.39007
608	UDP-N-acetyl-alpha-D-galactosamine:polypeptide N-acetylgalactosaminyltransferase-like 1	GALNTL1	230418_s_at	-2.46252	0.00799648	0.337873	-1.49063
609	family with sequence similarity 81, member B	FAM81B	240065_at	-2.45976	0.00801265	0.338295	-1.70358
610	synaptotagmin-like 1	SYTL1	227134_at	-2.45815	0.00801275	0.338038	-1.33792
611	protein-L-isoaspartate (D-aspartate) O-methyltransferase domain containing 2	PCMTD2	237179_at	-2.45381	0.00804468	0.339123	-1.21297
612	zinc finger protein 552	ZNF552	219741_x_at	-2.454	0.00804956	0.339068	-1.2746
613	immunoglobulin superfamily, member 22	IGSF22	1553857_at	-2.45624	0.00805125	0.338617	-1.39766
614	tetratricopeptide repeat domain 39A	TTC39A	210652_s_at	-2.45398	0.00805191	0.338384	-1.44479
615	nuclear factor I/C (CCAAT-binding transcription factor)	NFIC	226895_at	-2.45823	0.00805762	0.338364	-1.19843
616	RAB11 family interacting protein 1 (class I)	RAB11FIP1	219681_s_at	-2.44982	0.00806995	0.338622	-1.3724
617	cystatin C	CST3	201360_at	-2.45344	0.00809304	0.339071	-1.31608
618	chromosome 4 open reading frame 42	C4orf42	237642_at	-2.45008	0.00814608	0.339731	-1.25509
619	zinc finger protein 638	ZNF638	239243_at	-2.447	0.00816338	0.339675	-1.21418
620	programmed cell death 6 interacting protein	PDCD6IP	222394_at	-2.4416	0.0081943	0.340702	-1.1756
621	F-box protein 2	FBXO2	219305_x_at	-2.45255	0.00821586	0.34108	-1.3242
622	serpin peptidase inhibitor, clade A (alpha-1 antiproteinase, antitrypsin), member 1	SERPINA1	202833_s_at	-2.45251	0.00823194	0.340713	-1.66045
623	glioma tumor suppressor candidate region gene 2	GLTSCR2	217807_s_at	-2.44068	0.00823269	0.340486	-1.1345
624	leucine rich repeat transmembrane neuronal 1	LRRTM1	238815_at	-2.44133	0.00824731	0.340575	-1.41399
625	chromosome 1 open reading frame 226	C1orf226	227019_at	-2.44619	0.00825129	0.340483	-1.40615
626	methylenetetrahydrofolate reductase (NAD(P)H)	MTHFR	226929_at	-2.45054	0.00827773	0.341059	-1.15682
627	N-acyl phosphatidylethanolamine phospholipase D	NAPEPLD	238722_x_at	-2.43152	0.00835085	0.343295	-1.14098
628	par-6 partitioning defective 6 homolog beta (C. elegans)	PARD6B	235165_at	-2.44344	0.00836324	0.343289	-1.50676
629	chromosome 10 open reading frame 116	C10orf116	203571_s_at	-2.43658	0.00836744	0.343203	-1.67431
630	tryptase alpha/beta 1	TPSAB1	215382_x_at	-2.42633	0.00838229	0.343297	-1.56015
631	myosin regulatory light chain interacting protein	MYLIP	228097_at	-2.4347	0.00839254	0.343203	-1.21956
632	transmembrane protein 84	TMEM84	240912_x_at	-2.43436	0.00845342	0.344661	-1.6068
633	zinc finger protein 169	ZNF169	1560922_s_at	-2.42885	0.00845731	0.344563	-1.15053
634	ribosomal protein S23	RPS23	227722_at	-2.43696	0.00849322	0.345254	-1.42368
635	formiminotransferase cyclodeaminase	FTCD	233741_at	-2.42701	0.00849382	0.345022	-1.30555
636	SPARC related modular calcium binding 2	SMOC2	223235_s_at	-2.44697	0.0084996	0.345001	-1.46552
637	coiled-coil domain containing 64	CCDC64	228320_x_at	-2.41696	0.00852049	0.345336	-1.21434
638	adenosylhomocysteinase-like 1	AHCYL1	200850_s_at	-2.4447	0.00853343	0.345348	-1.17178
639	striatin, calmodulin binding protein	STRN	1569815_x_at	-2.43886	0.00864349	0.347232	-1.21832
640	natural killer-tumor recognition sequence	NKTR	231235_at	-2.42857	0.0086688	0.347738	-1.24027
641	laminin, alpha 5	LAMA5	210150_s_at	-2.43654	0.00866946	0.347509	-1.26847
642	zinc finger CCCH-type containing 6	ZC3H6	227809_at	-2.42082	0.0087443	0.349484	-1.17075
643	ubiquitin protein ligase E3B	UBE3B	232301_at	-2.41792	0.00876012	0.349606	-1.26646
644	WNK lysine deficient protein kinase 4	WNK4	244344_at	-2.42474	0.00876588	0.34958	-1.56232
645	exportin 7	XPO7	240168_at	-2.41423	0.00876793	0.349407	-1.19987
646	homeobox and leucine zipper encoding	HOMEZ	231868_at	-2.41598	0.00878715	0.349663	-1.15795
647	RAR-related orphan receptor A	RORA	240163_at	-2.41558	0.00880208	0.350003	-1.4194
648	zinc finger protein 584	ZNF584	228148_at	-2.4067	0.00881211	0.349893	-1.19371
649	IKAROS family zinc finger 4 (Eos)	IKZF4	229752_at	-2.40888	0.00882928	0.350066	-1.2338
650	isovaleryl-CoA dehydrogenase	IVD	225311_at	-2.41471	0.00883562	0.350063	-1.23495
651	postmeiotic segregation increased 2-like 5	PMS2L5	242201_at	-2.42595	0.00886819	0.350846	-1.20437
652	LPS-responsive vesicle trafficking, beach and anchor containing	LRBA	212692_s_at	-2.41269	0.00888348	0.351196	-1.1994
653	sperm mitochondria-associated cysteine-rich protein	SMCP	206406_at	-2.43751	0.00889299	0.351064	-1.28389
654	transcription elongation factor A (SII), 2	TCEA2	203919_at	-2.4145	0.00890915	0.351449	-1.30413
655	SH3 domain binding glutamic acid-rich protein like	SH3BGRL	201312_s_at	-2.41673	0.00892611	0.35161	-1.26015
656	inositol hexakisphosphate kinase 1	IP6K1	212439_at	-2.4115	0.00894005	0.351906	-1.15621
657	zinc finger and BTB domain containing 16	ZBTB16	205883_at	-2.41726	0.00894114	0.351695	-1.62237
658	ring finger protein 34	RNF34	236288_at	-2.41106	0.00895085	0.351824	-1.2545
659	dysbindin (dystrobrevin binding protein 1) domain containing 2	DBNDD2	224668_at	-2.40825	0.0089814	0.352265	-1.214
660	ADP-ribosylhydrolase like 1	ADPRHL1	1553163_at	-2.40273	0.00900193	0.351809	-1.23615
661	sialic acid acetylesterase	SIAE	223744_s_at	-2.40001	0.00900931	0.351846	-1.23638
662	ubiquitin specific peptidase 40	USP40	225089_at	-2.40632	0.00901079	0.351652	-1.14743
663	aldehyde oxidase 1	AOX1	205082_s_at	-2.39802	0.00903015	0.352156	-1.30153
664	zinc finger protein 791	ZNF791	1553703_at	-2.40768	0.00903173	0.351716	-1.12249
665	triple functional domain (PTPRF interacting)	TRIO	216697_at	-2.4028	0.00903498	0.351593	-1.29183
666	carbonic anhydrase X	CA10	223550_s_at	-2.42287	0.0090528	0.351785	-1.6834
667	neural precursor cell expressed, developmentally down-regulated 4-like	NEDD4L	237498_at	-2.40057	0.00910376	0.353263	-1.2783
668	neurexin 3	NRXN3	215020_at*	-2.42319	0.0091293	0.353502	-1.42763
669	hypothetical LOC730007	LOC730007	215020_at*	-2.42319	0.0091293	0.353502	-1.42763
670	hydroxypyruvate isomerase homolog (E. coli)	HYI	221435_x_at	-2.41051	0.00915597	0.354033	-1.15974
671	amyloid beta precursor protein (cytoplasmic tail) binding protein 2	APPBP2	202630_at	-2.40834	0.0091589	0.353646	-1.26897
672	calcium channel, voltage-dependent, beta 2 subunit	CACNB2	1559420_x_at	-2.40836	0.00916212	0.353521	-1.47497
673	glycoprotein 2 (zymogen granule membrane)	GP2	206681_x_at	-2.40347	0.00919891	0.35469	-1.68422
674	glutathione S-transferase mu 1	GSTM1	215333_x_at	-2.41184	0.00922738	0.355537	-1.53406
675	hypothetical locus LOC441204	LOC441204	240424_s_at	-2.4038	0.00926965	0.356162	-1.44655
676	leucine zipper-EF-hand containing transmembrane protein 1	LETM1	233439_at	-2.388	0.00929392	0.356593	-1.29256
677	regulator of G-protein signaling 11	RGS11	206107_at	-2.39748	0.00930951	0.356191	-1.54595
678	hypothetical protein DKFZp586I1420	DKFZP586I1420	213546_at	-2.39819	0.00930965	0.355947	-1.20809
679	Sp5 transcription factor	SP5	235845_at	-2.40283	0.00931467	0.355891	-1.6647
680	tumor necrosis factor receptor superfamily, member 10c, decoy without an intracellular domain	TNFRSF10C	206222_at	-2.39906	0.00933029	0.355742	-1.47443
681	zinc finger protein 542	ZNF542	235121_at	-2.3904	0.00937685	0.356771	-1.31538
682	UDP glucuronosyltransferase 1 family, polypeptide A complex locus	UGT1A	232655_at	-2.40668	0.0093869	0.356905	-1.5552
683	hypothetical LOC440104	LOC440104	227106_at	-2.3896	0.00940652	0.357154	-1.11524
684	hypothetical gene supported by AK025061	FLJ21408	234627_at	-2.39953	0.0094252	0.357367	-1.39482
685	fat storage-inducing transmembrane protein 1	FITM1	229567_at	-2.38532	0.00942702	0.357188	-1.29927
686	Rho GTPase activating protein 36	ARHGAP36	238047_at	-2.41557	0.00942946	0.357033	-2.06049
687	SHC (Src homology 2 domain containing) transforming protein 2	SHC2	213464_at	-2.38366	0.00944329	0.357062	-1.21129
688	zinc finger protein 677	ZNF677	238254_at	-2.3849	0.00946065	0.357225	-1.42186
689	zinc finger protein 654	ZNF654	219239_s_at	-2.37686	0.00946625	0.356943	-1.16004
690	guanosine monophosphate reductase 2	GMPR2	217990_at	-2.38952	0.00948463	0.35739	-1.15792
691	elongation of very long chain fatty acids (FEN1/Elo2, SUR4/Elo3, yeast)-like 2	ELOVL2	213712_at	-2.39155	0.00950122	0.357522	-1.8649
692	farnesyl-diphosphate farnesyltransferase 1	FDFT1	241954_at	-2.3899	0.00951477	0.357786	-1.23232
693	saccharopine dehydrogenase (putative)	SCCPDH	201826_s_at	-2.39307	0.00952798	0.358036	-1.27124
694	ankyrin repeat and GTPase domain Arf GTPase activating protein 11	AGAP11	1557380_at	-2.38712	0.00955765	0.358904	-1.41663
695	chromosome 9 open reading frame 68	C9orf68	237363_at	-2.39342	0.00956651	0.35899	-1.6156
696	eukaryotic translation initiation factor 4B	EIF4B	211937_at	-2.3916	0.00959842	0.359694	-1.16495
697	solute carrier family 14 (urea transporter), member 1 (Kidd blood group)	SLC14A1	229151_at	-2.37502	0.00972216	0.361359	-1.58262
698	microcephalin 1	MCPH1	1557347_at	-2.37126	0.00972774	0.361321	-1.26564
699	ectonucleotide pyrophosphatase/phosphodiesterase 1	ENPP1	229088_at	-2.37378	0.00974001	0.361286	-1.40887
700	ArfGAP with dual PH domains 1	ADAP1	90265_at	-2.38394	0.00975524	0.36136	-1.211
701	seizure related 6 homolog (mouse)-like 2	SEZ6L2	238406_x_at	-2.37504	0.00975643	0.360915	-1.19753
702	zinc finger protein 491	ZNF491	1562211_a_at	-2.37585	0.00983061	0.362433	-1.30659
703	growth differentiation factor 15	GDF15	221577_x_at	-2.37811	0.00983716	0.36243	-1.52222
704	myotubularin related protein 7	MTMR7	243804_at	-2.36622	0.00989016	0.363403	-1.38258
705	FLJ37035 protein	FLJ37035	1565806_at	-2.36313	0.00990787	0.363322	-1.37698
706	KH and NYN domain containing	KHNYN	212356_at	-2.37238	0.00995892	0.364217	-1.18843
707	flavin containing monooxygenase 5	FMO5	215300_s_at	-2.37366	0.0100075	0.365505	-1.73368
708	eukaryotic translation elongation factor 2	EEF2	200094_s_at	-2.36942	0.0100153	0.365545	-1.12443
709	hypothetical LOC145783	LOC145783	1558570_at	-2.35929	0.0100539	0.366466	-1.31949
710	ATPase, H+ transporting, lysosomal 56/58kDa, V1 subunit B1	ATP6V1B1	205473_at	-2.37091	0.0100634	0.366078	-1.61747
711	hypothetical LOC440335	LOC440335	229599_at	-2.35012	0.0101078	0.366718	-1.35987
712	FERM, RhoGEF and pleckstrin domain protein 2	FARP2	1554337_at	-2.37101	0.0101332	0.36691	-1.49405
713	BSD domain containing 1	BSDC1	222200_s_at	-2.37627	0.0101693	0.367728	-1.16955
714	coiled-coil domain containing 106	CCDC106	207006_s_at	-2.35619	0.0101714	0.367561	-1.28789
715	mitochondrial antiviral signaling protein	MAVS	231829_at	-2.36058	0.0101946	0.367915	-1.20117
716	sideroflexin 4	SFXN4	230637_at	-2.3514	0.0101998	0.367859	-1.22762
717	hypothetical gene supported by AK057627; BC031275; BC045736	FLJ33065	1557212_at	-2.3624	0.0102231	0.367486	-1.29665
718	zinc finger protein 395	ZNF395	222536_s_at	-2.35412	0.0102917	0.369223	-1.25194
719	splicing factor, arginine/serine-rich 4	SFRS4	242837_at	-2.36076	0.0103056	0.369479	-1.18204
720	zinc finger protein 563	ZNF563	1552770_s_at	-2.36406	0.0103087	0.369107	-1.25153
721	methylmalonic aciduria (cobalamin deficiency) cblA type	MMAA	242750_at	-2.34349	0.0103095	0.368895	-1.13552
722	HEPACAM family member 2	HEPACAM2	242601_at	-2.36515	0.0103293	0.369121	-1.92526
723	cyclin M2	CNNM2	1554523_a_at	-2.34707	0.010345	0.368719	-1.20975
724	WD and tetratricopeptide repeats 1	WDTC1	40829_at	-2.36143	0.0103692	0.368859	-1.12184
725	hypothetical gene supported by AK056786	FLJ32224	1558832_at	-2.3511	0.0104247	0.370351	-1.3701
726	N-terminal EF-hand calcium binding protein 3	NECAB3	210720_s_at	-2.35417	0.0104493	0.370744	-1.27451
727	catalase	CAT	215573_at	-2.34377	0.0104849	0.371766	-1.40202
728	PDZ domain containing 3	PDZD3	1555490_s_at	-2.35206	0.0105274	0.372789	-1.36385
729	zinc finger protein 223	ZNF223	207128_s_at	-2.34277	0.0105707	0.373355	-1.1583
730	ATP5S-like	ATP5SL	45828_at	-2.35213	0.010579	0.373408	-1.11749
731	ankyrin repeat and SOCS box-containing 13	ASB13	218862_at	-2.34608	0.0106383	0.375258	-1.23262
732	PHD finger protein 21A	PHF21A	227090_at	-2.34551	0.0106835	0.376124	-1.11341
733	cancer/testis antigen 62	CT62	214418_at	-2.34565	0.010697	0.376356	-1.44703
734	chromosome 7 open reading frame 26	C7orf26	222002_at	-2.34767	0.0107379	0.37731	-1.45634
735	hypothetical protein LOC399806	FLJ41350	244209_at	-2.35895	0.0107633	0.377962	-1.36496
736	cyclin Y	CCNY	1554694_at	-2.34135	0.010774	0.378092	-1.42745
737	hypothetical LOC344595	LOC344595	235606_at	-2.33915	0.0107844	0.378215	-1.29956
738	exocyst complex component 3-like 2	EXOC3L2	1552889_a_at	-2.334	0.0108086	0.378577	-1.10608
739	HECT domain containing 1	HECTD1	242349_at	-2.3425	0.0108297	0.378833	-1.15347
740	histone cluster 1, H2bd	HIST1H2BD	209911_x_at	-2.33874	0.0108338	0.378732	-1.35256
741	glutamate receptor, metabotropic 2	GRM2	208465_at	-2.33564	0.0108394	0.378685	-1.41173
742	tigger transposable element derived 1-like	TIGD1L	216459_x_at	-2.33299	0.01085	0.378572	-1.37808
743	nuclear factor of activated T-cells, cytoplasmic, calcineurin-dependent 4	NFATC4	205897_at	-2.33574	0.0108609	0.37871	-1.50127
744	zinc finger, AN1-type domain 6	ZFAND6	239757_at	-2.34473	0.0108852	0.379318	-1.25673
745	Rho GTPase activating protein 28	ARHGAP28	220382_s_at	-2.33335	0.010903	0.379696	-1.48235
746	non-metastatic cells 5, protein expressed in (nucleoside-diphosphate kinase)	NME5	206197_at	-2.33234	0.0109558	0.380806	-1.55604
747	potassium channel, subfamily T, member 1	KCNT1	1563608_a_at	-2.33816	0.0109558	0.380565	-1.45539
748	tryptase beta 2 (gene/pseudogene)	TPSB2	207134_x_at	-2.32357	0.0110083	0.381662	-1.57821
749	cytochrome P450, family 11, subfamily B, polypeptide 2	CYP11B2	214630_at	-2.33377	0.0110179	0.381751	-1.28213
750	DALR anticodon binding domain containing 3	DALRD3	221934_s_at	-2.33173	0.011019	0.381549	-1.27142
751	polymerase (RNA) II (DNA directed) polypeptide J4, pseudogene	POLR2J4	1552621_at	-2.32145	0.0110225	0.381427	-1.19933
752	hypothetical protein LOC338694	LOC338694	1563042_at	-2.32313	0.0111316	0.383747	-1.34968
753	coiled-coil domain containing 48	CCDC48	233259_at	-2.3253	0.0111593	0.383732	-1.44087
754	phosphatidylinositol glycan anchor biosynthesis, class T	PIGT	1568986_x_at	-2.32783	0.0111869	0.384441	-1.19503
755	poly(rC) binding protein 2	PCBP2	229467_at	-2.32474	0.0112333	0.385548	-1.19337
756	neuron navigator 3	NAV3	1552658_a_at	-2.33307	0.0112551	0.386056	-1.49259
757	interferon stimulated exonuclease gene 20kDa-like 2	ISG20L2	216502_at	-2.32214	0.0112674	0.385995	-1.42131
758	arylsulfatase G	ARSG	1552632_a_at	-2.33445	0.0112703	0.38561	-1.52938
759	poliovirus receptor-related 2 (herpesvirus entry mediator B)	PVRL2	232078_at	-2.31647	0.0112737	0.385485	-1.40411
760	seizure related 6 homolog (mouse)-like	SEZ6L	211894_x_at	-2.33648	0.0112841	0.385358	-1.57296
761	La ribonucleoprotein domain family, member 7	LARP7	215246_at	-2.31624	0.0112986	0.385371	-1.16756
762	hypothetical locus MGC21881	MGC21881	228040_at	-2.329	0.011307	0.385417	-1.1743
763	ribosomal protein SA pseudogene 44	RPSAP44	216806_at*	-2.31684	0.0113094	0.385021	-1.22434
764	ribosomal protein L10 pseudogene 10	RPL10P10	216806_at*	-2.31684	0.0113094	0.385021	-1.22434
765	kelch-like 28 (Drosophila)	KLHL28	220374_at	-2.31701	0.0113254	0.385324	-1.28502
766	transducin (beta)-like 2	TBL2	212679_at	-2.3055	0.0113411	0.385617	-1.20584
767	yippee-like 2 (Drosophila)	YPEL2	229060_at	-2.31543	0.0113415	0.385394	-1.28682
768	laminin, beta 2 (laminin S)	LAMB2	216264_s_at	-2.31955	0.0113743	0.386267	-1.24684
769	defensin, alpha 4, corticostatin	DEFA4	207269_at	-2.32366	0.0113824	0.386304	-1.41756
770	SGT1, suppressor of G2 allele of SKP1 like 1 (S. cerevisiae)	SUGT1L1	240409_at	-2.31678	0.0114045	0.38681	-1.30231
771	ras homolog gene family, member J	RHOJ	1555234_a_at	-2.30369	0.0114053	0.386599	-1.26147
772	mannosyl (alpha-1,6-)-glycoprotein beta-1,6-N-acetyl-glucosaminyltransferase, isozyme B	MGAT5B	238445_x_at	-2.31456	0.011445	0.387224	-1.35901
773	glutathione S-transferase mu 3 (brain)	GSTM3	202554_s_at	-2.32161	0.0114549	0.386842	-1.56762
774	calcium channel, voltage-dependent, alpha 2/delta subunit 2	CACNA2D2	204811_s_at	-2.32906	0.0114658	0.386972	-1.55765
775	glucocorticoid receptor DNA binding factor 1	GRLF1	202046_s_at	-2.32045	0.0114798	0.387205	-1.33963
776	cannabinoid receptor 1 (brain)	CNR1	208243_s_at	-2.32998	0.0114872	0.387215	-1.41246
777	interleukin 23 receptor	IL23R	1552912_a_at	-2.31549	0.0114915	0.387121	-1.4925
778	heat shock 22kDa protein 8	HSPB8	221667_s_at	-2.3192	0.0114962	0.387042	-1.53548
779	non-metastatic cells 3, protein expressed in	NME3	204862_s_at	-2.30927	0.0115301	0.386993	-1.25593
780	RING1 and YY1 binding protein	RYBP	201844_s_at	-2.31592	0.0115328	0.386843	-1.15178
781	arginine-glutamic acid dipeptide (RE) repeats	RERE	200940_s_at	-2.31242	0.0115721	0.387211	-1.13627
782	chromosome 6 open reading frame 35	C6orf35	230457_at	-2.31016	0.0116035	0.387788	-1.23585
783	tetraspanin 13	TSPAN13	217979_at	-2.30398	0.0116085	0.387717	-1.20349
784	small nuclear RNA activating complex, polypeptide 2, 45kDa	SNAPC2	204104_at	-2.31648	0.0116569	0.388861	-1.17432
785	myocyte enhancer factor 2D	MEF2D	225641_at	-2.29768	0.0117899	0.391624	-1.24371
786	sodium channel, voltage-gated, type III, beta	SCN3B	204722_at	-2.31017	0.0118143	0.39172	-1.60722
787	adenosine A3 receptor	ADORA3	206171_at	-2.30267	0.0118395	0.392319	-1.2211
788	DnaJ (Hsp40) homolog, subfamily C, member 24	DNAJC24	242562_at	-2.30464	0.0118421	0.392167	-1.23177
789	basic helix-loop-helix family, member e41	BHLHE41	231242_at	-2.30269	0.0118631	0.392623	-1.35917
790	dyslexia susceptibility 1 candidate 1	DYX1C1	241713_s_at	-2.29193	0.0118831	0.393049	-1.23375
791	cytochrome c oxidase subunit VIc pseudogene 1	COX6CP1	217191_x_at	-2.30813	0.0119084	0.393172	-1.24521
792	coiled-coil domain containing 90B	CCDC90B	1568834_s_at	-2.30376	0.011911	0.393018	-1.20897
793	homeobox C6	HOXC6	206858_s_at	-2.30648	0.0119133	0.392622	-1.27967
794	chromosome 9 open reading frame 80	C9orf80	1560558_at	-2.29685	0.0119312	0.392976	-1.44651
795	amyloid beta (A4) precursor protein-binding, family B, member 2	APBB2	212970_at	-2.29826	0.0119315	0.392747	-1.20888
796	chromosome X open reading frame 36	CXorf36	222911_s_at	-2.2831	0.0119317	0.39252	-1.23896
797	calcium channel, voltage-dependent, gamma subunit 4	CACNG4	221585_at	-2.29926	0.0119731	0.393405	-1.85064
798	serpin peptidase inhibitor, clade A (alpha-1 antiproteinase, antitrypsin), member 3	SERPINA3	202376_at	-2.29155	0.0120261	0.394674	-1.59686
799	cytochrome b5 domain containing 2	CYB5D2	225804_at	-2.3101	0.0120687	0.395835	-1.23416
800	cardiotrophin 1	CTF1	206813_at	-2.30023	0.012074	0.395769	-1.4267
801	vomeronasal 1 receptor 1	VN1R1	221412_at	-2.29318	0.0120918	0.395881	-1.34772
802	COX16 cytochrome c oxidase assembly homolog (S. cerevisiae)	COX16	217645_at	-2.29332	0.0120981	0.395848	-1.20812
803	adenylate cyclase 1 (brain)	ADCY1	232062_at	-2.30939	0.0121156	0.395711	-1.5902
804	sperm associated antigen 11B	SPAG11B	211381_x_at	-2.29265	0.0121168	0.395513	-1.35807
805	hypothetical LOC729350	LOC729350	233264_at	-2.29201	0.0121642	0.396116	-1.17292
806	chromosome 1 open reading frame 95	C1orf95	213925_at	-2.29993	0.0121648	0.3959	-1.58393
807	protein kinase C, beta	PRKCB	230437_s_at	-2.28195	0.0121653	0.395679	-1.37428
808	arrestin, beta 1	ARRB1	222912_at	-2.2877	0.0121684	0.395545	-1.20082
809	tubulin tyrosine ligase-like family, member 5	TTLL5	210539_at	-2.28802	0.0121762	0.395564	-1.26421
810	methyltransferase like 2B	METTL2B	222276_at	-2.29126	0.0122224	0.395654	-1.2179
811	non-protein coding RNA 173	NCRNA00173	237591_at	-2.29323	0.0122372	0.395431	-1.40511
812	hypothetical LOC400931	LOC400931	232480_at	-2.28283	0.0122436	0.395405	-1.25077
813	DEAH (Asp-Glu-Ala-His) box polypeptide 30	DHX30	230871_at	-2.29002	0.012267	0.395692	-1.22803
814	zinc finger protein 92	ZNF92	235170_at	-2.30009	0.012282	0.395941	-1.31236
815	family with sequence similarity 198, member B	FAM198B	223204_at	-2.28512	0.0122877	0.395893	-1.30039
816	zinc finger protein 583	ZNF583	1553221_at	-2.27584	0.0123099	0.396141	-1.15368
817	serine/threonine kinase 36, fused homolog (Drosophila)	STK36	231806_s_at	-2.27671	0.0123255	0.396177	-1.16983
818	ribosomal protein L15	RPL15	221476_s_at	-2.28093	0.0123646	0.396734	-1.11376
819	succinate dehydrogenase complex, subunit A, flavoprotein pseudogene 3	SDHAP3	234297_at	-2.2888	0.0123822	0.397066	-1.28002
820	zinc finger protein 20	ZNF20	244406_at	-2.27504	0.0124121	0.397324	-1.23557
821	bassoon (presynaptic cytomatrix protein)	BSN	204586_at	-2.29564	0.0124355	0.397609	-1.40336
822	similar to HSPC074	LOC100287813	232651_at	-2.28199	0.0124411	0.397555	-1.49606
823	RAB5A, member RAS oncogene family	RAB5A	240990_at	-2.27103	0.0124959	0.398607	-1.22059
824	immunoglobulin heavy constant alpha 1	IGHA1	217022_s_at	-2.26622	0.0125101	0.398596	-1.59434
825	GTP binding protein 5 (putative)	GTPBP5	1568822_at	-2.28737	0.0125204	0.398693	-1.51043
826	potassium voltage-gated channel, subfamily F, member 1	KCNF1	210263_at	-2.2831	0.0125378	0.398319	-1.38033
827	COX15 homolog, cytochrome c oxidase assembly protein (yeast)	COX15	223281_s_at	-2.27968	0.0125491	0.398446	-1.13407
828	nuclear transcription factor, X-box binding 1	NFX1	210268_at	-2.26108	0.0126289	0.400513	-1.16078
829	solute carrier family 30 (zinc transporter), member 4	SLC30A4	238845_at	-2.27057	0.0126622	0.401104	-1.40982
830	zinc and ring finger 2 pseudogene	LOC441208	1556404_a_at	-2.26636	0.0126828	0.401525	-1.39985
831	prohibitin pseudogene	LOC494150	238788_at	-2.27766	0.0127038	0.401955	-1.20123
832	melanoma inhibitory activity 2	MIA2	1553944_at	-2.27783	0.0127263	0.402202	-1.56373
833	solute carrier family 28 (sodium-coupled nucleoside transporter), member 2	SLC28A2	216432_at	-2.2786	0.0127403	0.402412	-1.48145
834	sarcoglycan, delta (35kDa dystrophin-associated glycoprotein)	SGCD	230730_at	-2.27799	0.0127689	0.402851	-1.35342
835	variable charge, X-linked 2	VCX2	211403_x_at	-2.26488	0.0127798	0.402729	-1.3243
836	tektin 1	TEKT1	239216_at	-2.28145	0.01281	0.403216	-1.40283
837	poly (ADP-ribose) polymerase family, member 11	PARP11	1554116_s_at	-2.27135	0.0128331	0.403479	-1.29102
838	dystrophia myotonica-protein kinase	DMPK	37996_s_at*	-2.27679	0.0128939	0.404926	-1.19663
839	dystrophia myotonica, WD repeat containing	DMWD	37996_s_at*	-2.27679	0.0128939	0.404926	-1.19663
840	carboxypeptidase A3 (mast cell)	CPA3	205624_at	-2.26408	0.012933	0.405221	-1.57941
841	KIAA0317	KIAA0317	244137_at	-2.26614	0.0129888	0.406041	-1.52246
842	zinc finger protein 187	ZNF187	213218_at	-2.25851	0.0129918	0.405901	-1.12336
843	glutathione S-transferase mu 2 (muscle)	GSTM2	204418_x_at	-2.27568	0.0129929	0.405702	-1.46625
844	taste receptor, type 2, member 13	TAS2R13	221395_at	-2.268	0.0130179	0.406252	-1.42651
845	placenta-specific 1	PLAC1	219702_at	-2.25953	0.01303	0.406398	-1.52523
846	carboxypeptidase Z	CPZ	211062_s_at	-2.26447	0.0130411	0.406281	-1.5266
847	membrane protein, palmitoylated 7 (MAGUK p55 subfamily member 7)	MPP7	1564308_a_at	-2.25847	0.0130417	0.406067	-1.22762
848	solute carrier family 7, (cationic amino acid transporter, y+ system) member 13	SLC7A13	238287_at	-2.26751	0.0130906	0.406434	-1.60682
849	ribonuclease L (2',5'-oligoisoadenylate synthetase-dependent)	RNASEL	221287_at	-2.24561	0.0131064	0.406692	-1.23612
850	ankyrin repeat domain 13 family, member D	ANKRD13D	238642_at	-2.27025	0.0131318	0.407019	-1.24871
851	epoxide hydrolase 2, cytoplasmic	EPHX2	209368_at	-2.26151	0.0131381	0.406983	-1.51392
852	synaptosomal-associated protein, 23kDa	SNAP23	229773_at	-2.26423	0.0131698	0.407502	-1.20308
853	phosphodiesterase 4C, cAMP-specific (phosphodiesterase E1 dunce homolog, Drosophila)	PDE4C	206792_x_at	-2.26669	0.0132189	0.408791	-1.14142
854	KIAA1467	KIAA1467	213234_at	-2.25777	0.0132342	0.408803	-1.33677
855	ADAM metallopeptidase domain 28	ADAM28	208269_s_at	-2.25779	0.0132532	0.408696	-1.35417
856	jumonji domain containing 1C	JMJD1C	230007_at	-2.25041	0.0132746	0.408665	-1.37894
857	ATPase, Ca++ transporting, cardiac muscle, slow twitch 2	ATP2A2	212362_at	-2.25176	0.0132888	0.408873	-1.21065
858	phospholipase A2, group IVC (cytosolic, calcium-independent)	PLA2G4C	1554810_at	-2.26054	0.0132899	0.408676	-1.50779
859	glutamate receptor, metabotropic 7	GRM7	241049_at	-2.24738	0.0132918	0.408505	-1.38655
860	DnaJ (Hsp40) homolog, subfamily C, member 27	DNAJC27	223505_s_at	-2.25057	0.0133464	0.409492	-1.21255
861	LAG1 homolog, ceramide synthase 6	LASS6	212442_s_at	-2.24638	0.0133633	0.40955	-1.20758
862	hypothetical protein LOC284408	LOC284408	1558809_s_at	-2.24153	0.0133876	0.410064	-1.21964
863	carboxypeptidase E	CPE	201116_s_at	-2.25132	0.0134048	0.410132	-1.34132
864	breast carcinoma amplified sequence 4	BCAS4	220588_at	-2.25989	0.0134298	0.410438	-1.44241
865	hemoglobin, epsilon 1	HBE1	217683_at	-2.25211	0.01343	0.410216	-1.42099
866	FXYD domain containing ion transport regulator 3	FXYD3	202489_s_at	-2.24107	0.0134899	0.410896	-1.32939
867	NOP2/Sun domain family, member 6	NSUN6	1569354_at	-2.24444	0.0135181	0.411298	-1.27698
868	chromatin modifying protein 4B	CHMP4B	225498_at	-2.24979	0.0135384	0.411457	-1.14995
869	FLJ38717 protein	FLJ38717	1559964_at	-2.24628	0.0135546	0.41172	-1.31768
870	major facilitator superfamily domain containing 7	MFSD7	214269_at	-2.24631	0.0135661	0.411841	-1.51136
871	high-mobility group box 2	HMGB2	236091_at	-2.24937	0.0135695	0.411487	-1.32712
872	chromosome 17 open reading frame 46	C17orf46	1553804_a_at	-2.23974	0.0136033	0.411828	-1.28505
873	natriuretic peptide receptor B/guanylate cyclase B (atrionatriuretic peptide receptor B)	NPR2	214066_x_at	-2.24283	0.0136379	0.41242	-1.16617
874	hypothetical LOC151300	LOC151300	239506_s_at	-2.24345	0.0136499	0.412326	-1.37539
875	osteoglycin	OGN	222722_at	-2.24472	0.0136797	0.412996	-1.61786
876	solute carrier family 25 (mitochondrial carrier; Graves disease autoantigen), member 16	SLC25A16	210686_x_at	-2.24492	0.0137103	0.413692	-1.14268
877	ATPase, Ca++ transporting, plasma membrane 2	ATP2B2	239357_at	-2.24613	0.0137311	0.413634	-1.30965
878	WAS protein homolog associated with actin, golgi membranes and microtubules-like 2 (pseudogene)	WHAMML2	244105_at	-2.23479	0.0137433	0.413774	-1.31497
879	chromosome 1 open reading frame 212	C1orf212	238640_at	-2.24591	0.0137688	0.414314	-1.27046
880	hexamethylene bis-acetamide inducible 1	HEXIM1	202815_s_at	-2.24053	0.013779	0.413938	-1.19222
881	uridine phosphorylase 2	UPP2	233155_at*	-2.23805	0.013804	0.414235	-1.30631
882	similar to metastasis associated 3	LOC100130766	233155_at*	-2.23805	0.013804	0.414235	-1.30631
883	phosphohistidine phosphatase 1	PHPT1	223207_x_at	-2.24015	0.0138056	0.414056	-1.15652
884	PTK6 protein tyrosine kinase 6	PTK6	206482_at	-2.22642	0.0138106	0.413977	-1.43328
885	keratin 19	KRT19	201650_at	-2.22094	0.0138448	0.414546	-1.26231
886	organic solute carrier partner 1	OSCP1	227359_at	-2.24728	0.0138588	0.414741	-1.27438
887	heme binding protein 1	HEBP1	218450_at	-2.23648	0.0138863	0.414883	-1.20856
888	coiled-coil domain containing 151	CCDC151	230807_at	-2.24411	0.0139162	0.415548	-1.34741
889	tight junction protein 3 (zona occludens 3)	TJP3	213412_at	-2.23116	0.0139996	0.416446	-1.44641
890	dehydrogenase/reductase (SDR family) member 12	DHRS12	204801_s_at	-2.2336	0.0140103	0.416313	-1.34621
891	hypothetical protein LOC100129427	LOC100129427	1564459_at	-2.23739	0.0140168	0.416278	-1.49989
892	hypothetical protein LOC286272	LOC286272	232182_at	-2.22843	0.0140343	0.41612	-1.26569
893	myelin transcription factor 1	MYT1	210341_at	-2.24087	0.0140412	0.415872	-1.72738
894	anoctamin 9	ANO9	227393_at	-2.22967	0.014059	0.416175	-1.22697
895	deleted in esophageal cancer 1	2019-12-01	220781_at	-2.23961	0.014087	0.416778	-1.44064
896	synaptonemal complex protein 2	SYCP2	237920_at	-2.22835	0.0140922	0.416481	-1.5039
897	mannosidase, endo-alpha-like	MANEAL	226132_s_at	-2.23605	0.0140961	0.416371	-1.31803
898	DIP2 disco-interacting protein 2 homolog B (Drosophila)	DIP2B	1553271_at	-2.22218	0.0140973	0.416183	-1.40985
899	ADP-ribosylation factor guanine nucleotide-exchange factor 2 (brefeldin A-inhibited)	ARFGEF2	222518_at	-2.2416	0.0141149	0.416252	-1.21646
900	RAB1A, member RAS oncogene family	RAB1A	239570_at	-2.2348	0.0141195	0.415939	-1.45973
901	cytochrome P450, family 2, subfamily B, polypeptide 7 pseudogene 1	CYP2B7P1	210272_at	-2.23298	0.0141263	0.415915	-1.88681
902	glucuronidase, beta pseudogene	LOC100170939	214850_at	-2.22801	0.0141364	0.415767	-1.28525
903	transcription factor B2, mitochondrial	TFB2M	1566932_x_at	-2.24451	0.0141869	0.416356	-1.32124
904	mediator complex subunit 25	MED25	208110_x_at	-2.23686	0.014243	0.417329	-1.39406
905	coatomer protein complex, subunit gamma 2	COPG2	233569_at	-2.23185	0.0142593	0.417584	-1.4725
906	cytoplasmic polyadenylation element binding protein 3	CPEB3	1555250_a_at	-2.22198	0.0142952	0.418409	-1.18627
907	ring finger protein 208	RNF208	221273_s_at	-2.2198	0.0143856	0.419933	-1.30846
908	chromosome 19 open reading frame 75	C19orf75	1553887_at	-2.21697	0.0143874	0.419761	-1.38456
909	solute carrier family 9 (sodium/hydrogen exchanger), member 1	SLC9A1	1554728_at	-2.2289	0.0144036	0.42001	-1.50241
910	coiled-coil domain containing 110	CCDC110	230900_at	-2.21604	0.0144422	0.420686	-1.31937
911	ABO blood group (transferase A, alpha 1-3-N-acetylgalactosaminyltransferase; transferase B, alpha 1-3-galactosyltransferase)	ABO	214504_at	-2.23378	0.0144692	0.420798	-1.30133
912	zinc finger protein 148	ZNF148	235166_at	-2.21038	0.0145043	0.421371	-1.16804
913	zinc finger protein 224	ZNF224	222947_at	-2.21068	0.0145192	0.421356	-1.34519
914	guanine nucleotide binding protein-like 3 (nucleolar)-like	GNL3L	222109_at	-2.21137	0.0145232	0.421251	-1.18381
915	retinoic acid receptor, gamma	RARG	204189_at	-2.20776	0.0145346	0.421357	-1.15161
916	RAB26, member RAS oncogene family	RAB26	50965_at	-2.21138	0.0145577	0.421804	-1.31538
917	ORAI calcium release-activated calcium modulator 2	ORAI2	1558426_x_at	-2.22611	0.0146759	0.42433	-1.12548
918	receptor accessory protein 6	REEP6	226597_at	-2.2109	0.0146767	0.424128	-1.59553
919	chromosome 8 open reading frame 48	C8orf48	236634_at	-2.2051	0.0147006	0.423921	-1.28717
920	synaptogyrin 3	SYNGR3	205691_at	-2.21386	0.0147024	0.42375	-1.50359
921	hypothetical LOC285733	LOC285733	244151_at	-2.21195	0.0147195	0.424019	-1.51198
922	chimerin (chimaerin) 2	CHN2	213385_at	-2.2117	0.0147229	0.423672	-1.39475
923	doublecortin domain containing 2	DCDC2	222925_at	-2.21024	0.0147285	0.423609	-1.53122
924	glutamyl-tRNA(Gln) amidotransferase, subunit C homolog (bacterial)	GATC	225430_at	-2.21318	0.014744	0.423386	-1.1508
925	BARX homeobox 1	BARX1	219845_at	-2.20219	0.0147534	0.423433	-1.39158
926	centrosomal protein 135kDa	CEP135	207286_at	-2.21	0.0147641	0.423298	-1.46632
927	meteorin, glial cell differentiation regulator	METRN	228419_at	-2.21399	0.0147875	0.423302	-1.437
928	SID1 transmembrane family, member 1	SIDT1	219734_at	-2.20408	0.0148087	0.423466	-1.40303
929	serine incorporator 3	SERINC3	221473_x_at	-2.21074	0.0148238	0.423675	-1.16721
930	synaptopodin 2	SYNPO2	225895_at	-2.21026	0.0148433	0.424012	-1.31847
931	FLJ44896 protein	FLJ44896	236046_at	-2.20068	0.014914	0.42492	-1.23349
932	surfeit 1	SURF1	217646_at	-2.20927	0.0149404	0.425008	-1.4232
933	hypothetical gene supported by AK096399	FLJ39080	1561371_at	-2.20247	0.0149593	0.425325	-1.3762
934	suppressor of variegation 4-20 homolog 1 (Drosophila)	SUV420H1	218242_s_at	-2.20936	0.0149623	0.42519	-1.13892
935	transmembrane protein 144	TMEM144	228624_at	-2.20464	0.0149795	0.425458	-1.22353
936	spectrin, beta, non-erythrocytic 4	SPTBN4	220185_at	-2.21345	0.0150209	0.425528	-1.36688
937	transferrin receptor 2	TFR2	215863_at	-2.20153	0.0150427	0.425703	-1.27605
938	calmodulin binding transcription activator 2	CAMTA2	212948_at	-2.2125	0.0150488	0.425657	-1.15128
939	platelet-derived growth factor receptor-like	PDGFRL	205226_at	-2.20622	0.0150736	0.426136	-1.33783
940	RAS-like, family 11, member B	RASL11B	234102_at	-2.20485	0.0151282	0.426579	-1.37403
941	purinergic receptor P2X, ligand-gated ion channel, 1	P2RX1	210401_at	-2.19802	0.0151313	0.426446	-1.34682
942	hypothetical LOC646762	LOC646762	1568597_at	-2.20504	0.0151416	0.426515	-1.183
943	N-acylaminoacyl-peptide hydrolase	APEH	201284_s_at	-2.19838	0.0151534	0.426409	-1.15286
944	dual specificity phosphatase 4	DUSP4	204014_at	-2.19904	0.0151796	0.426708	-1.61877
945	activin A receptor, type IIB	ACVR2B	236126_at	-2.19893	0.0152268	0.427813	-1.16746
946	serpin peptidase inhibitor, clade A (alpha-1 antiproteinase, antitrypsin), member 9	SERPINA9	1553499_s_at	-2.19477	0.0152282	0.427633	-1.29678
947	shroom family member 1	SHROOM1	235140_at	-2.20141	0.015285	0.428569	-1.34961
948	malic enzyme 3, NADP(+)-dependent, mitochondrial	ME3	204663_at	-2.19842	0.0153386	0.42919	-1.26056
949	luteinizing hormone beta polypeptide	LHB	214471_x_at	-2.19409	0.0153416	0.429055	-1.28261
950	coiled-coil domain containing 108	CCDC108	1553886_at	-2.20268	0.0153555	0.429223	-1.48028
951	AF4/FMR2 family, member 2	AFF2	206105_at	-2.192	0.0153643	0.429032	-1.30114
952	keratin associated protein 8-1	KRTAP8-1	1564974_at	-2.1861	0.015371	0.428998	-1.1959
953	insulin-like growth factor 2 (somatomedin A)	IGF2	210881_s_at	-2.19568	0.015371	0.428781	-1.57513
954	sema domain, transmembrane domain (TM), and cytoplasmic domain, (semaphorin) 6D	SEMA6D	220574_at	-2.18982	0.0154611	0.430198	-1.28127
955	gap junction protein, beta 3, 31kDa	GJB3	205491_s_at	-2.19812	0.0154729	0.430305	-1.43074
956	reticulon 2	RTN2	204217_s_at	-2.18834	0.0154778	0.430222	-1.32876
957	family with sequence similarity 131, member C	FAM131C	235455_at	-2.19632	0.0154835	0.430164	-1.36521
958	C1q and tumor necrosis factor related protein 4	C1QTNF4	223708_at	-2.19123	0.0155925	0.432093	-1.48339
959	RAB, member of RAS oncogene family-like 3	RABL3	213970_at	-2.19034	0.0155934	0.431899	-1.15854
960	epididymal sperm binding protein 1	ELSPBP1	220366_at	-2.18787	0.0156013	0.431899	-1.30716
961	cyclin M3	CNNM3	220739_s_at	-2.19069	0.0156097	0.431914	-1.12998
962	glutaminyl-tRNA synthetase	QARS	217846_at	-2.18107	0.0156116	0.431747	-1.09919
963	Purkinje cell protein 2	PCP2	244751_at	-2.19164	0.0156225	0.43183	-1.47531
964	growth arrest-specific 2 like 1	GAS2L1	208258_s_at	-2.18867	0.0156507	0.43239	-1.42017
965	mitogen-activated protein kinase kinase kinase 12	MAP3K12	205447_s_at	-2.18799	0.0156624	0.432495	-1.36457
966	secretoglobin, family 1D, member 2	SCGB1D2	206799_at	-2.18846	0.015731	0.433952	-2.50721
967	histone cluster 1, H1t	HIST1H1T	207982_at	-2.18572	0.0157805	0.434223	-1.45322
968	TOX high mobility group box family member 3	TOX3	214774_x_at	-2.17653	0.0158042	0.434219	-1.66243
969	angel homolog 1 (Drosophila)	ANGEL1	213099_at	-2.18598	0.0158055	0.434036	-1.12535
970	leukocyte immunoglobulin-like receptor, subfamily A (with TM domain), member 1	LILRA1	210660_at	-2.17445	0.0158058	0.433826	-1.28518
971	lysine (K)-specific demethylase 5D	KDM5D	206700_s_at	-2.18496	0.015822	0.434053	-1.38472
972	zinc finger protein 277	ZNF277	1555192_at	-2.17005	0.0158573	0.434584	-1.21631
973	transforming growth factor, beta 3	TGFB3	209747_at	-2.18341	0.0159046	0.43501	-1.23421
974	hypothetical protein LOC90246	LOC90246	233830_at	-2.17632	0.0160041	0.437076	-1.37017
975	UDP-glucose glycoprotein glucosyltransferase 1	UGGT1	244814_at	-2.17053	0.0160098	0.436794	-1.18621
976	vasohibin 1	VASH1	1556423_at	-2.17262	0.0160318	0.436522	-1.21752
977	sorting nexin 29	SNX29	1558745_at	-2.16714	0.0160528	0.436878	-1.23054
978	sorting nexin 1	SNX1	213364_s_at	-2.17402	0.0160529	0.436664	-1.18241
979	ankyrin repeat and MYND domain containing 1	ANKMY1	220280_s_at	-2.17595	0.0160723	0.436973	-1.3071
980	testis specific, 10	TSGA10	242053_at	-2.17418	0.0160744	0.436814	-1.19778
981	chromosome 14 open reading frame 174	C14orf174	232316_at	-2.17058	0.016174	0.437778	-1.33238
982	dihydroxyacetone kinase 2 homolog (S. cerevisiae)	DAK	244627_at	-2.16769	0.0161756	0.437604	-1.18507
983	paired box 2	PAX2	206228_at	-2.17414	0.0162581	0.438536	-1.51887
984	nuclear respiratory factor 1	NRF1	211279_at	-2.16682	0.0162697	0.438632	-1.20781
985	chromosome 8 open reading frame 49	C8orf49	1564315_at	-2.17141	0.0162969	0.438502	-1.37964
986	myosin binding protein C, fast type	MYBPC2	206394_at	-2.17456	0.0162974	0.438297	-1.48879
987	heterogeneous nuclear ribonucleoprotein M	HNRNPM	233605_x_at	-2.15929	0.0163139	0.438526	-1.2143
988	ceroid-lipofuscinosis, neuronal 8 (epilepsy, progressive with mental retardation)	CLN8	229958_at	-2.16168	0.0163142	0.438318	-1.21098
989	stabilin 1	STAB1	1555320_a_at	-2.16438	0.0163279	0.43847	-1.3347
990	nitrogen permease regulator-like 2 (S. cerevisiae)	NPRL2	203246_s_at	-2.1711	0.0163311	0.438343	-1.1441
991	KRAB-A domain containing 2	KRBA2	1558533_at	-2.16676	0.0163464	0.438322	-1.19718
992	receptor-interacting serine-threonine kinase 3	RIPK3	228139_at	-2.16913	0.0163539	0.43831	-1.21277
993	acyl-CoA thioesterase 11	ACOT11	1555321_at	-2.16584	0.0163549	0.43812	-1.32748
994	pogo transposable element with ZNF domain	POGZ	215281_x_at	-2.17546	0.0163821	0.438205	-1.22696
995	proline rich 12	PRR12	226716_at	-2.16075	0.0164459	0.439051	-1.19363
996	WAS protein family homolog 3 pseudogene	WASH3P	236841_at	-2.1737	0.0164654	0.439359	-1.20305
997	chromosome 1 open reading frame 89	C1orf89	220963_s_at	-2.15735	0.0165538	0.440427	-1.13257
998	chromosome 6 open reading frame 112	C6orf112	232492_at	-2.16187	0.0165553	0.440253	-1.41193
999	transmembrane protein 111	TMEM111	215250_at	-2.16098	0.0165721	0.440485	-1.21504
1000	leucine rich repeat containing 23	LRRC23	217609_at	-2.15509	0.0166356	0.441529	-1.1685
1001	HNF1 homeobox A	HNF1A	216930_at	-2.16577	0.0166374	0.441363	-1.44718
1002	GATS, stromal antigen 3 opposite strand	GATS	1553971_a_at	-2.15688	0.0166622	0.441807	-1.22403
1003	single stranded DNA binding protein 4	SSBP4	229269_x_at	-2.15751	0.0167423	0.442002	-1.15271
1004	StAR-related lipid transfer (START) domain containing 13	STARD13	213103_at	-2.16977	0.0167598	0.44225	-1.23998
1005	prolyl 4-hydroxylase, alpha polypeptide III	P4HA3	1560715_at	-2.16243	0.0167622	0.441886	-1.34643
1006	islet cell autoantigen 1, 69kDa	ICA1	225700_at	-2.16177	0.0167738	0.441979	-1.2472
1007	GATA binding protein 4	GATA4	205517_at	-2.16288	0.0168134	0.442385	-1.56265
1008	early lymphoid activation protein	EPAG	217050_at	-2.15632	0.0168165	0.442252	-1.38994
1009	polymerase (DNA-directed), delta 4	POLD4	202996_at	-2.16315	0.0168445	0.442139	-1.23239
1010	keratin 78	KRT78	1553213_a_at	-2.16341	0.0168466	0.441981	-1.44388
1011	MAX dimerization protein 4	MXD4	210778_s_at	-2.15811	0.0168631	0.442201	-1.16853
1012	zinc finger protein 641	ZNF641	1554958_at	-2.14461	0.0168923	0.442755	-1.26752
1013	ataxin 3	ATXN3	238723_at	-2.16221	0.0168975	0.442678	-1.21806
1014	integrin, alpha 2b (platelet glycoprotein IIb of IIb/IIIa complex, antigen CD41)	ITGA2B	206494_s_at	-2.15636	0.0169033	0.442618	-1.37315
1015	breast carcinoma amplified sequence 3	BCAS3	220488_s_at	-2.16448	0.0169262	0.442583	-1.22095
1016	potassium inwardly-rectifying channel, subfamily J, member 11	KCNJ11	231740_at	-2.15728	0.0169296	0.442459	-1.52008
1017	cytoplasmic FMR1 interacting protein 2	CYFIP2	215785_s_at	-2.15852	0.0169474	0.442502	-1.33518
1018	outer dense fiber of sperm tails 1	ODF1	214485_at	-2.14882	0.0170233	0.442793	-1.24544
1019	zinc finger protein 396	ZNF396	1552825_at	-2.1492	0.0170337	0.442851	-1.29603
1020	alkB, alkylation repair homolog 7 (E. coli)	ALKBH7	227878_s_at	-2.15942	0.0170483	0.44302	-1.1557
1021	dedicator of cytokinesis 10	DOCK10	215151_at	-2.14792	0.0170571	0.442618	-1.36682
1022	tetratricopeptide repeat domain 21A	TTC21A	230997_at	-2.1461	0.0170988	0.443068	-1.27313
1023	ST6 beta-galactosamide alpha-2,6-sialyltranferase 2	ST6GAL2	1555123_at	-2.15132	0.017126	0.443355	-1.31425
1024	chromosome 22 open reading frame 32	C22orf32	225794_s_at	-2.15422	0.0171284	0.443208	-1.17721
1025	family with sequence similarity 154, member B	FAM154B	1556158_at	-2.15178	0.0171452	0.443432	-1.62421
1026	nuclear transcription factor Y, alpha	NFYA	228431_at	-2.1518	0.0171708	0.443884	-1.46239
1027	melanoma associated antigen (mutated) 1	MUM1	230461_s_at	-2.15093	0.017176	0.443597	-1.21558
1028	melanoma associated antigen (mutated) 1-like 1	MUM1L1	229160_at	-2.1505	0.0172161	0.444004	-1.63895
1029	hypothetical LOC728606	LOC728606	1559276_at	-2.15128	0.0172599	0.444715	-1.64385
1030	LATS, large tumor suppressor, homolog 1 (Drosophila)	LATS1	219813_at	-2.13464	0.0172665	0.444675	-1.16469
1031	cystatin SA	CST2	208555_x_at	-2.15056	0.0173058	0.445058	-1.37845
1032	arginine vasopressin receptor 1B	AVPR1B	208260_at	-2.14184	0.0173727	0.446149	-1.26272
1033	similar to hCG1742852	LOC100132169	1568838_at	-2.14236	0.0173993	0.446414	-1.45529
1034	TBC1 domain family, member 12	TBC1D12	221858_at	-2.14153	0.0174204	0.446535	-1.14209
1035	Bardet-Biedl syndrome 4	BBS4	212745_s_at	-2.14232	0.017466	0.447286	-1.23569
1036	acyl-CoA binding domain containing 4	ACBD4	219413_at	-2.13712	0.0175177	0.44777	-1.18304
1037	DnaJ (Hsp40) homolog, subfamily A, member 4	DNAJA4	220395_at	-2.13176	0.0175535	0.448266	-1.18433
1038	family with sequence similarity 164, member C	FAM164C	220107_s_at	-2.13062	0.0175658	0.448371	-1.21212
1039	zinc finger protein 407	ZNF407	220836_at	-2.13815	0.0175741	0.448373	-1.40323
1040	chromosome 1 open reading frame 64	C1orf64	229381_at	-2.14336	0.0175919	0.448409	-1.74532
1041	echinoderm microtubule associated protein like 2	EML2	204398_s_at	-2.13856	0.0176208	0.448727	-1.15329
1042	transmembrane protein 121	TMEM121	219663_s_at	-2.12938	0.0176234	0.448585	-1.24755
1043	L1 protein	LOC652231	234169_at*	-2.1391	0.0176482	0.448797	-1.37105
1044	v-myc myelocytomatosis viral related oncogene, neuroblastoma derived (avian)	MYCN	234169_at*	-2.1391	0.0176482	0.448797	-1.37105
1045	family with sequence similarity 116, member B	FAM116B	229739_s_at	-2.13265	0.0177175	0.450142	-1.21236
1046	hypothetical protein LOC283856	LOC283856	1560707_at	-2.13669	0.0177298	0.450244	-1.28818
1047	neuregulin 1	NRG1	208231_at	-2.1338	0.0177645	0.450499	-1.40961
1048	gamma-glutamyltransferase 7	GGT7	226471_at	-2.13878	0.0177649	0.4503	-1.47728
1049	solute carrier family 4, sodium bicarbonate cotransporter, member 7	SLC4A7	207603_at	-2.14103	0.0177734	0.450305	-1.52885
1050	zinc finger, FYVE domain containing 16	ZFYVE16	1555011_at	-2.13377	0.0178065	0.450935	-1.31773
1051	COMM domain containing 6	COMMD6	240030_at	-2.13497	0.0178121	0.45066	-1.32439
1052	AT rich interactive domain 1A (SWI-like)	ARID1A	210649_s_at	-2.13717	0.0178282	0.450858	-1.15426
1053	forkhead box K1	FOXK1	236011_at	-2.13464	0.0178844	0.451652	-1.35242
1054	ATG16 autophagy related 16-like 1 (S. cerevisiae)	ATG16L1	220521_s_at	-2.13245	0.0178962	0.451534	-1.18406
1055	chromosome 12 open reading frame 72	C12orf72	1554582_a_at	-2.13206	0.0179017	0.451257	-1.19166
1056	rhabdomyosarcoma 2 associated transcript (non-protein coding)	RMST	229782_at	-2.14207	0.0179189	0.451481	-1.59846
1057	similar to hCG1644121	LOC100134368	1569270_at	-2.13607	0.0180164	0.452686	-1.38568
1058	G protein-coupled receptor 98	GPR98	215396_at	-2.12848	0.0180565	0.453279	-1.47975
1059	KIAA0754	KIAA0754	215268_at	-2.12482	0.0180604	0.453167	-1.30884
1060	basic transcription factor 3, like 3	BTF3L3	217467_at	-2.11829	0.0180824	0.453305	-1.24898
1061	deleted in primary ciliary dyskinesia homolog (mouse)	DPCD	226009_at	-2.12653	0.0181978	0.455362	-1.16644
1062	immunoglobulin heavy constant gamma 1 (G1m marker)	IGHG1	222285_at	-2.13024	0.0182156	0.455391	-1.4531
1063	bromodomain adjacent to zinc finger domain, 1B	BAZ1B	211313_s_at	-2.12046	0.0182161	0.455195	-1.28158
1064	mitogen-activated protein kinase 8 interacting protein 3	MAPK8IP3	230162_s_at	-2.11941	0.0183233	0.457454	-1.34842
1065	chromosome 9 open reading frame 152	C9orf152	229964_at	-2.11627	0.0183488	0.457466	-1.50539
1066	tumor protein p53 inducible nuclear protein 1	TP53INP1	225912_at	-2.11672	0.0184354	0.458997	-1.24655
1067	sal-like 2 (Drosophila)	SALL2	213283_s_at	-2.12118	0.0184429	0.458973	-1.25848
1068	DTW domain containing 1	DTWD1	236649_at	-2.12408	0.018461	0.459215	-1.16053
1069	dicer 1, ribonuclease type III	DICER1	216281_at	-2.12635	0.0184653	0.459114	-1.31767
1070	hypothetical LOC284276	LOC284276	1558850_s_at	-2.1183	0.0184858	0.459413	-1.37923
1071	histone cluster 1, H1c	HIST1H1C	209398_at	-2.11887	0.0185215	0.459674	-1.4551
1072	UDP-N-acetyl-alpha-D-galactosamine:polypeptide N-acetylgalactosaminyltransferase 10 (GalNAc-T10)	GALNT10	230906_at	-2.11538	0.0185277	0.459621	-1.26072
1073	erythrocyte membrane protein band 4.1-like 1	EPB41L1	222066_at	-2.1081	0.0185307	0.459277	-1.27449
1074	growth hormone secretagogue receptor	GHSR	221360_s_at	-2.12791	0.018537	0.459225	-1.30634
1075	cytochrome P450, family 4, subfamily F, polypeptide 3	CYP4F3	206515_at	-2.11307	0.0185788	0.460053	-1.46306
1076	adenosine deaminase-like	ADAL	238424_at	-2.10853	0.0185996	0.46036	-1.15556
1077	hypothetical LOC255512	LOC255512	1555865_at	-2.11269	0.0186974	0.461527	-1.21944
1078	dedicator of cytokinesis 5	DOCK5	1570078_a_at	-2.11365	0.0187295	0.461902	-1.41543
1079	SAPS domain family, member 2	SAPS2	1570210_x_at	-2.11283	0.0187623	0.462086	-1.1308
1080	platelet/endothelial cell adhesion molecule	PECAM1	1559921_at	-2.09719	0.0188146	0.462955	-1.13767
1081	azurocidin 1	AZU1	214575_s_at	-2.11319	0.0188401	0.463166	-1.43009
1082	golgi brefeldin A resistant guanine nucleotide exchange factor 1	GBF1	201439_at	-2.11713	0.0188519	0.463247	-1.14181
1083	IQ motif containing GTPase activating protein 2	IQGAP2	241723_at	-2.10484	0.0188522	0.463046	-1.30408
1084	glucuronidase, beta/immunoglobulin lambda-like polypeptide 1 pseudogene	LOC91316	213502_x_at	-2.10211	0.0188845	0.463425	-1.30172
1085	phospholipase C, delta 3	PLCD3	1552476_s_at	-2.11201	0.0189103	0.463226	-1.32978
1086	polymerase (DNA directed) kappa	POLK	1555317_at	-2.1112	0.0189173	0.462983	-1.49419
1087	hypothetical protein LOC730202	LOC730202	1558128_at	-2.10178	0.0189315	0.463123	-1.30212
1088	HEAT repeat containing 4	HEATR4	1560727_at	-2.10771	0.0189957	0.463864	-1.37407
1089	zinc finger protein 414	ZNF414	227071_at	-2.10182	0.0190087	0.463973	-1.21578
1090	PIH1 domain containing 2	PIH1D2	235062_at	-2.09927	0.0190424	0.464588	-1.21588
1091	BCL2/adenovirus E1B 19kDa interacting protein 3-like	BNIP3L	221479_s_at	-2.10717	0.0190611	0.464629	-1.17006
1092	general transcription factor IIH, polypeptide 2, 44kDa	GTF2H2	215470_at	-2.10584	0.0190858	0.464818	-1.2851
1093	caspase recruitment domain family, member 10	CARD10	210026_s_at	-2.10645	0.0190923	0.464769	-1.25699
1094	PRO2122	LOC100131508	224351_at	-2.10339	0.0190997	0.464742	-1.44053
1095	hypothetical protein LOC100129917	LOC100129917	1559528_at	-2.10215	0.0191302	0.465071	-1.48377
1096	hypothetical protein LOC283688	LOC283688	1559579_at	-2.10058	0.0191523	0.465193	-1.37887
1097	ATPase, H+ transporting, lysosomal accessory protein 1-like	ATP6AP1L	228816_at	-2.10583	0.0191734	0.4655	-1.27059
1098	NGFI-A binding protein 1 (EGR1 binding protein 1)	NAB1	239875_at	-2.10521	0.0191855	0.465587	-1.38867
1099	erythropoietin receptor	EPOR	37986_at	-2.0878	0.0194083	0.468913	-1.15658
1100	branched chain amino-acid transaminase 2, mitochondrial	BCAT2	203576_at	-2.09993	0.0194123	0.468803	-1.16945
1101	cold inducible RNA binding protein	CIRBP	225191_at	-2.09354	0.019442	0.469105	-1.26582
1102	zinc finger, SWIM-type containing 5	ZSWIM5	232336_at	-2.09434	0.0194951	0.469143	-1.29336
1103	chromosome 10 open reading frame 26	C10orf26	202808_at	-2.10054	0.0195055	0.468982	-1.16388
1104	zinc finger protein 444	ZNF444	50376_at	-2.0997	0.0195348	0.469274	-1.12692
1105	POZ (BTB) and AT hook containing zinc finger 1	PATZ1	209494_s_at	-2.0908	0.0196429	0.470424	-1.19059
1106	A kinase (PRKA) anchor protein 13	AKAP13	208324_at	-2.08656	0.0196489	0.47036	-1.2225
1107	transcription factor-like 5 (basic helix-loop-helix)	TCFL5	204849_at	-2.09244	0.0196493	0.470165	-1.16631
1108	membrane bound O-acyltransferase domain containing 7	MBOAT7	211037_s_at	-2.08477	0.0197133	0.470667	-1.21157
1109	vasoactive intestinal peptide receptor 2	VIPR2	211598_x_at	-2.08463	0.0197246	0.470731	-1.35672
1110	ADP-ribosylation factor-like 17B	ARL17B	243899_at	-2.08956	0.0197307	0.47026	-1.2025
1111	WD repeat domain 19	WDR19	1555314_at	-2.08782	0.0197674	0.470724	-1.38206
1112	basic, immunoglobulin-like variable motif containing	BIVM	1569289_at	-2.07923	0.0197804	0.470828	-1.2428
1113	sulfotransferase family 4A, member 1	SULT4A1	1561686_at	-2.09704	0.0198006	0.470694	-1.34004
1114	zinc finger, FYVE domain containing 1	ZFYVE1	223387_at	-2.08609	0.0198503	0.471262	-1.10141
1115	hypothetical protein LOC100286925	LOC100286925	240115_at	-2.08372	0.0199153	0.471781	-1.3096
1116	lin-9 homolog (C. elegans)	LIN9	230365_at	-2.07997	0.0199844	0.472802	-1.38109
1117	hypothetical protein LOC643714	LOC643714	238211_at	-2.08193	0.0200056	0.473099	-1.35067
1118	ubiquitin-conjugating enzyme E2D 3 (UBC4/5 homolog, yeast)	UBE2D3	240383_at	-2.08817	0.0200228	0.473302	-1.18443
1119	hypothetical protein LOC222070	LOC222070	221949_at	-2.07853	0.0200233	0.47311	-1.1306
1120	component of oligomeric golgi complex 1	COG1	231813_s_at	-2.07509	0.0200441	0.473192	-1.21203
1121	chromosome 2 open reading frame 65	C2orf65	234498_at	-2.08925	0.020053	0.473197	-1.41126
1122	ciliary rootlet coiled-coil, rootletin-like 1	CROCCL1	1569291_at	-2.08842	0.0200624	0.473214	-1.45603
1123	ubiquitin-conjugating enzyme E2E 1 (UBC4/5 homolog, yeast)	UBE2E1	238958_at	-2.08266	0.0200886	0.473221	-1.39005
1124	poly (ADP-ribose) polymerase family, member 10	PARP10	238083_at	-2.08235	0.0201129	0.473386	-1.32127
1125	complement factor H-related 5	CFHR5	208088_s_at	-2.08754	0.0201188	0.473319	-1.38228
1126	hypothetical LOC283070	LOC283070	1559990_at	-2.08646	0.0201365	0.473533	-1.37243
1127	spectrin, alpha, non-erythrocytic 1 (alpha-fodrin)	SPTAN1	214925_s_at	-2.08055	0.0201384	0.473375	-1.21741
1128	fibroblast growth factor 10	FGF10	231762_at	-2.09206	0.0201469	0.47337	-1.82927
1129	FYVE, RhoGEF and PH domain containing 3	FGD3	227811_at	-2.08207	0.0201521	0.47329	-1.35472
1130	serine incorporator 2	SERINC2	224762_at	-2.08192	0.0202446	0.47485	-1.27449
1131	SET binding protein 1	SETBP1	205933_at	-2.07857	0.0203243	0.475698	-1.25824
1132	NLR family, CARD domain containing 4	NLRC4	1552554_a_at	-2.07091	0.0203427	0.475926	-1.35952
1133	hypothetical protein LOC145474	LOC145474	230505_at	-2.07599	0.0203712	0.476388	-1.34012
1134	fascin homolog 2, actin-bundling protein, retinal (Strongylocentrotus purpuratus)	FSCN2	207204_at	-2.07929	0.0203714	0.476189	-1.4205
1135	anterior pharynx defective 1 homolog B (C. elegans)	APH1B	226358_at	-2.0799	0.0204011	0.476681	-1.19205
1136	sperm flagellar 2	SPEF2	1552716_at	-2.07437	0.0204114	0.476717	-1.21742
1137	KIAA0495	KIAA0495	1569502_s_at	-2.06972	0.0204278	0.476895	-1.29483
1138	RALBP1 associated Eps domain containing 2	REPS2	227425_at	-2.0803	0.0204987	0.477124	-1.42007
1139	leucine-rich alpha-2-glycoprotein 1	LRG1	228648_at	-2.07108	0.0204996	0.476943	-1.47408
1140	cytochrome P450, family 2, subfamily E, polypeptide 1	CYP2E1	1431_at	-2.06826	0.020523	0.47708	-1.24131
1141	glucuronidase, beta pseudogene	SMA5	215043_s_at	-2.07503	0.0205312	0.477068	-1.47239
1142	peptide YY	PYY	211253_x_at	-2.07655	0.0205334	0.476917	-1.33213
1143	G protein-coupled receptor 160	GPR160	223423_at	-2.0713	0.0205467	0.477024	-1.40502
1144	taste receptor, type 2, member 3	TAS2R3	221456_at	-2.08308	0.0205696	0.477352	-1.30444
1145	ubiquitin specific peptidase 19	USP19	226357_at	-2.07015	0.0205778	0.477139	-1.08181
1146	mitogen-activated protein kinase kinase 5	MAP2K5	216765_at	-2.0696	0.0205794	0.476972	-1.33221
1147	apolipoprotein B mRNA editing enzyme, catalytic polypeptide-like 2	APOBEC2	206160_at	-2.06228	0.0205861	0.476925	-1.18434
1148	ribosomal protein S28	RPS28	208902_s_at	-2.07115	0.0205961	0.476956	-1.31364
1149	zinc finger protein 329	ZNF329	219765_at	-2.07645	0.0206202	0.477311	-1.21327
1150	similar to elongation factor, RNA polymerase II, 2	LOC100131269	216826_at*	-2.07056	0.0206682	0.477412	-1.29236
1151	ribosomal protein L37 pseudogene 21	RPL37P21	216826_at*	-2.07056	0.0206682	0.477412	-1.29236
1152	StAR-related lipid transfer (START) domain containing 10	STARD10	223103_at	-2.0727	0.020682	0.47753	-1.3946
1153	inositol 1,4,5-triphosphate receptor, type 3	ITPR3	239542_at	-2.06766	0.0207259	0.478138	-1.35211
1154	solute carrier family 25, member 35	SLC25A35	236064_at	-2.06931	0.020736	0.477969	-1.26438
1155	villin 1	VIL1	205506_at	-2.07186	0.02078	0.478579	-1.41872
1156	keratin associated protein 9-9	KRTAP9-9	220972_s_at	-2.07143	0.0208026	0.478293	-1.54073
1157	chromosome 8 open reading frame 44	C8orf44	220216_at	-2.05818	0.0208046	0.478139	-1.15143
1158	chromosome 14 open reading frame 167	C14orf167	227446_s_at	-2.0703	0.0208812	0.478692	-1.18227
1159	immunoglobulin superfamily, member 10	IGSF10	1556579_s_at	-2.06014	0.0209395	0.479426	-1.26149
1160	N-ethylmaleimide-sensitive factor attachment protein, alpha	NAPA	208751_at	-2.06559	0.0209597	0.479687	-1.16213
1161	hairy and enhancer of split 6 (Drosophila)	HES6	228169_s_at	-2.07069	0.020966	0.479429	-1.37818
1162	family with sequence similarity 196, member A	FAM196A	244435_at	-2.07031	0.020971	0.479344	-1.76036
1163	glucuronidase, beta pseudogene	SMA4	215599_at	-2.06679	0.0209906	0.47939	-1.32655
1164	chromosome 1 open reading frame 194	C1orf194	231044_at	-2.06927	0.021029	0.479866	-1.47267
1165	CD177 molecule	CD177	219669_at	-2.07371	0.0210617	0.480011	-1.33982
1166	phosphatidylinositol glycan anchor biosynthesis, class H	PIGH	209625_at	-2.06022	0.0211463	0.480938	-1.16913
1167	hypothetical protein DKFZp547L112	DKFZP547L112	234912_at	-2.06222	0.0211736	0.481358	-1.46635
1168	vacuolar protein sorting 37 homolog A (S. cerevisiae)	VPS37A	228024_at	-2.06935	0.021179	0.481282	-1.22253
1169	myotubularin related protein 9-like, pseudogene	MTMR9L	228593_at	-2.0588	0.0211928	0.481395	-1.27402
1170	mannosidase, alpha, class 1A, member 2	MAN1A2	217282_at	-2.05304	0.0213381	0.483891	-1.28286
1171	actin-like 6B	ACTL6B	206013_s_at	-2.06906	0.0213537	0.483844	-1.50665
1172	ribosomal protein L13 pseudogene 5	RPL13P5	210822_at	-2.04873	0.0214453	0.485517	-1.18321
1173	chromosome 12 open reading frame 51	C12orf51	1561130_at	-2.04983	0.0214678	0.485825	-1.28951
1174	testis expressed 15	TEX15	221448_s_at	-2.05147	0.0215044	0.486251	-1.36083
1175	growth factor receptor-bound protein 2	GRB2	228572_at	-2.04726	0.0216097	0.487825	-1.20301
1176	hypothetical LOC100126784	LOC100126784	240407_at	-2.05308	0.0216523	0.488384	-1.47443
1177	family with sequence similarity 47, member C	FAM47C	239732_x_at	-2.05121	0.0216528	0.488193	-1.35582
1178	major facilitator superfamily domain containing 11	MFSD11	221192_x_at	-2.05274	0.0216597	0.488148	-1.10133
1179	disabled homolog 1 (Drosophila)	DAB1	228329_at	-2.05711	0.0216686	0.488146	-1.33837
1180	solute carrier family 25, member 45	SLC25A45	236436_at	-2.04088	0.0216946	0.488329	-1.14966
1181	small nuclear ribonucleoprotein 70kDa (U1)	SNRNP70	213121_at	-2.04479	0.0217392	0.488932	-1.32991
1182	SPARC-like 1 (hevin)	SPARCL1	200795_at	-2.05129	0.0217412	0.488775	-1.23589
1183	myosin VIIA and Rab interacting protein	MYRIP	214156_at	-2.04693	0.0217688	0.488792	-1.46442
1184	immunoglobulin (CD79A) binding protein 1	IGBP1	202105_at	-2.04761	0.0217743	0.488715	-1.1456
1185	PWWP domain containing 2B	PWWP2B	238051_x_at	-2.04762	0.0217914	0.488899	-1.26791
1186	chromosome 17 open reading frame 58	C17orf58	226901_at	-2.04768	0.0218073	0.488854	-1.27006
1187	zinc finger, MYND-type containing 10	ZMYND10	205714_s_at	-2.04757	0.0218225	0.488995	-1.44659
1188	RAB40A, member RAS oncogene family	RAB40A	217589_at	-2.0453	0.0218278	0.488912	-1.35933
1189	G protein-coupled receptor kinase 4	GRK4	210600_s_at	-2.04557	0.0218512	0.488836	-1.46462
1190	hypothetical LOC100130581	LOC100130581	1559144_x_at	-2.04174	0.021876	0.489191	-1.32171
1191	lysyl oxidase-like 4	LOXL4	1570219_at	-2.05001	0.0218955	0.489425	-1.40879
1192	nitric oxide synthase trafficker	NOSTRIN	226992_at	-2.04203	0.0219422	0.49007	-1.42379
1193	Usher syndrome 1C (autosomal recessive, severe)	USH1C	205137_x_at	-2.04288	0.0219537	0.489726	-1.3164
1194	sortilin-related VPS10 domain containing receptor 1	SORCS1	228194_s_at	-2.04777	0.0219577	0.489617	-1.589
1195	seven in absentia homolog 2 (Drosophila)	SIAH2	209339_at	-2.04944	0.0219718	0.48973	-1.33149
1196	postmeiotic segregation increased 2-like 2 pseudogene	PMS2L2	215412_x_at	-2.04963	0.0219827	0.489772	-1.10594
1197	hypothetical LOC401312	LOC401312	1557605_a_at	-2.04187	0.0220766	0.491064	-1.25441
1198	hypothetical protein LOC157860	LOC157860	232040_at	-2.04001	0.0221062	0.491325	-1.29002
1199	monoamine oxidase B	MAOB	204041_at	-2.04471	0.0221217	0.49107	-1.79181
1200	homeobox C5	HOXC5	206739_at	-2.04013	0.0221227	0.490893	-1.29836
1201	synapsin I	SYN1	221914_at	-2.04795	0.0221354	0.490578	-1.50365
1202	NHL repeat containing 3	NHLRC3	236953_s_at	-2.04373	0.0221526	0.490561	-1.20347
1203	glutamate receptor interacting protein 2	GRIP2	228756_at	-2.03651	0.0221902	0.490994	-1.26506
1204	interleukin 1 receptor-like 1	IL1RL1	242809_at	-2.02661	0.0221971	0.49095	-1.17397
1205	hypothetical LOC497634	BEYLA	240682_at	-2.04339	0.0222055	0.490936	-1.43103
1206	CUE domain containing 1	CUEDC1	219468_s_at	-2.04668	0.0222361	0.491018	-1.31805
1207	transglutaminase 4 (prostate)	TGM4	217566_s_at	-2.03089	0.0222565	0.491071	-1.265
1208	ankyrin repeat and LEM domain containing 2	ANKLE2	213962_s_at	-2.03593	0.0223567	0.492884	-1.31119
1209	enoyl CoA hydratase domain containing 2	ECHDC2	235305_s_at	-2.03573	0.0223687	0.492552	-1.13138
1210	filamin B, beta	FLNB	208614_s_at	-2.03911	0.0224308	0.493127	-1.24791
1211	chromosome 19 open reading frame 33	C19orf33	223631_s_at	-2.03399	0.0224526	0.493208	-1.7112
1212	cyclin-dependent kinase-like 3	CDKL3	1561190_at	-2.0402	0.0224647	0.493276	-1.20664
1213	olfactory receptor, family 7, subfamily A, member 17	OR7A17	208509_s_at	-2.03583	0.0224766	0.493142	-1.36629
1214	coiled-coil domain containing 146	CCDC146	227091_at	-2.02907	0.0224931	0.493108	-1.15135
1215	ribosomal protein S20 pseudogene 2	RPS20P2	208760_at*	-2.03691	0.022495	0.492953	-1.23162
1216	ubiquitin-conjugating enzyme E2I (UBC9 homolog, yeast)	UBE2I	208760_at*	-2.03691	0.022495	0.492953	-1.23162
1217	INO80 complex subunit D	INO80D	220165_at	-2.02907	0.0225219	0.492947	-1.18043
1218	ribosomal protein L7a	RPL7A	224930_x_at	-2.03114	0.0225397	0.493141	-1.08378
1219	KIAA0430	KIAA0430	1558697_a_at	-2.02937	0.0225833	0.4937	-1.41609
1220	deoxythymidylate kinase (thymidylate kinase)	DTYMK	1565693_at	-2.03172	0.0226129	0.494149	-1.32109
1221	ribosomal protein S6 kinase-like 1	RPS6KL1	223534_s_at	-2.03061	0.0226189	0.494082	-1.29421
1222	regulator of G-protein signaling 7	RGS7	206290_s_at	-2.03691	0.0226207	0.493925	-1.54405
1223	cytochrome c oxidase subunit VIc	COX6C	201754_at	-2.03349	0.0226884	0.494613	-1.16684
1224	chromosome 17 open reading frame 57	C17orf57	1553627_s_at	-2.02742	0.0227417	0.49538	-1.36193
1225	olfactory receptor, family 1, subfamily F, member 1	OR1F1	221402_at	-2.0254	0.0227903	0.495452	-1.21513
1226	hypothetical protein LOC284014	LOC284014	1558723_at	-2.02215	0.0228229	0.495962	-1.20959
1227	sideroflexin 5	SFXN5	226373_at	-2.03341	0.0228313	0.495947	-1.19475
1228	killer cell immunoglobulin-like receptor, two domains, long cytoplasmic tail, 1	KIR2DL1	216552_x_at	-2.03263	0.0228324	0.495775	-1.25141
1229	B-cell CLL/lymphoma 3	BCL3	204907_s_at	-2.02508	0.0228837	0.496692	-1.41104
1230	chromobox homolog 4 (Pc class homolog, Drosophila)	CBX4	227558_at	-2.02717	0.0228969	0.496387	-1.18068
1231	POU class 5 homeobox 1 pseudogene 3	POU5F1P3	210265_x_at	-2.02351	0.0229397	0.496724	-1.29361
1232	prolactin receptor	PRLR	231981_at	-2.02535	0.0229798	0.497001	-1.27889
1233	visual system homeobox 1	VSX1	221124_s_at	-2.02804	0.0229808	0.496827	-1.29556
1234	DDB1 and CUL4 associated factor 8	DCAF8	233637_at	-2.01922	0.0229827	0.496673	-1.16393
1235	Src homology 3 domain-containing guanine nucleotide exchange factor	SGEF	233903_s_at	-2.01929	0.022991	0.496654	-1.19687
1236	family with sequence similarity 66, member D	FAM66D	1559952_x_at	-2.01945	0.0230798	0.497591	-1.31654
1237	period homolog 1 (Drosophila)	PER1	202861_at	-2.02288	0.0230939	0.497697	-1.20187
1238	carboxypeptidase M	CPM	217557_s_at	-2.02161	0.0231296	0.498074	-1.26256
1239	UBX domain protein 6	UBXN6	228251_at	-2.01618	0.0231477	0.498267	-1.26911
1240	chromosome 20 open reading frame 201	C20orf201	1554977_at	-2.01918	0.023199	0.499177	-1.28288
1241	ral guanine nucleotide dissociation stimulator-like 2	RGL2	209110_s_at	-2.0205	0.0232049	0.499107	-1.15586
1242	ubiquitin protein ligase E3 component n-recognin 3 (putative)	UBR3	244121_at	-2.01125	0.0232327	0.499508	-1.27196
1243	BCL2-like 14 (apoptosis facilitator)	BCL2L14	1552841_s_at	-2.01444	0.023323	0.500465	-1.34689
1244	serine palmitoyltransferase, long chain base subunit 2	SPTLC2	216203_at	-2.00877	0.0233335	0.499906	-1.16925
1245	transmembrane protein 87A	TMEM87A	223771_at	-2.01661	0.0233361	0.499766	-1.26708
1246	slingshot homolog 2 (Drosophila)	SSH2	1555423_at	-2.01737	0.0233519	0.499713	-1.3034
1247	calcium channel, voltage-dependent, alpha 2/delta subunit 4	CACNA2D4	228083_at	-2.01569	0.0233951	0.50005	-1.24676
1248	echinoderm microtubule associated protein like 3	EML3	212969_x_at	-2.01706	0.0234135	0.500247	-1.10044
1249	epidermal growth factor receptor (erythroblastic leukemia viral (v-erb-b) oncogene homolog, avian)	EGFR	1565483_at	-2.01517	0.0234174	0.500136	-1.37875
1250	neuropilin 2	NRP2	228102_at	-2.01749	0.0234501	0.500442	-1.29157
1251	TEA domain family member 1 (SV40 transcriptional enhancer factor)	TEAD1	214600_at	-2.01364	0.0235015	0.500758	-1.12709
1252	hypothetical LOC401321	LOC401321	232256_s_at	-2.01026	0.0235026	0.500587	-1.26768
1253	chromosome 1 open reading frame 173	C1orf173	229973_at	-2.01525	0.0235054	0.500451	-1.61112
1254	ATP-binding cassette, sub-family A (ABC1), member 2	ABCA2	212772_s_at	-2.02036	0.0235386	0.500964	-1.1764
1255	UDP-N-acetyl-alpha-D-galactosamine:polypeptide N-acetylgalactosaminyltransferase-like 2	GALNTL2	239461_at	-2.01278	0.0235526	0.501066	-1.32985
1256	transmembrane protein 30B	TMEM30B	213285_at	-2.01244	0.0235593	0.501013	-1.19931
1257	frequently rearranged in advanced T-cell lymphomas	FRAT1	219889_at	-2.00963	0.0236341	0.502018	-1.14367
1258	keratin 18	KRT18	201596_x_at	-2.00544	0.0236726	0.50225	-1.2283
1259	inositol polyphosphate-5-phosphatase J	INPP5J	213651_at	-2.01161	0.0236819	0.502254	-1.39944
1260	hypothetical LOC65996	MGC2752	222694_at	-2.01585	0.0236976	0.50239	-1.16411
1261	coiled-coil domain containing 40	CCDC40	220592_at	-2.0084	0.0237033	0.502122	-1.21982
1262	zinc finger protein 580	ZNF580	220748_s_at	-2.01346	0.0237069	0.502005	-1.22898
1263	opticin	OPTC	223884_at	-2.00846	0.0237427	0.502372	-1.24683
1264	nuclear receptor co-repressor 2	NCOR2	207760_s_at	-2.00945	0.023778	0.502731	-1.12177
1265	ubinuclein 2	UBN2	238350_at	-2.00346	0.0237821	0.502623	-1.14492
1266	hypothetical LOC153684	LOC153684	232645_at	-2.01594	0.0237868	0.502529	-1.19656
1267	NCK interacting protein with SH3 domain	NCKIPSD	218697_at	-2.01142	0.0237938	0.502482	-1.10298
1268	eosinophil granule ontogeny transcript (non-protein coding)	EGOT	222314_x_at	-2.00689	0.0238329	0.502725	-1.47914
1269	low density lipoprotein receptor-related protein 10	LRP10	201412_at	-2.00327	0.0238596	0.503094	-1.11515
1270	cyclin-dependent kinase 13	CDK13	232266_x_at	-2.01535	0.0238791	0.503311	-1.15015
1271	integrin, alpha D	ITGAD	1560686_at	-2.01011	0.023896	0.503473	-1.30708
1272	DnaJ (Hsp40) homolog, subfamily C, member 5	DNAJC5	244601_at	-2.00555	0.0239145	0.503474	-1.37211
1273	A kinase (PRKA) anchor protein 6	AKAP6	205359_at	-2.00278	0.023941	0.503645	-1.20689
1274	pappalysin 2	PAPPA2	228237_at	-2.0089	0.0239576	0.5038	-1.35337
1275	growth regulation by estrogen in breast cancer-like	GREB1L	233977_at	-2.01092	0.0239701	0.503675	-1.28017
1276	similar to ubiquitin-associated protein 1 (predicted)	LOC390595	232663_s_at	-1.99963	0.023976	0.503607	-1.25019
1277	hypothetical LOC389634	LOC389634	1560119_at	-2.00695	0.0240151	0.50404	-1.47292
1278	mitochondrial ribosomal protein S30	MRPS30	218398_at	-2.01567	0.0241065	0.505376	-1.3888
1279	prostaglandin E receptor 3 (subtype EP3)	PTGER3	210832_x_at	-2.00517	0.0241114	0.505285	-1.31088
1280	G protein-coupled receptor 61	GPR61	224531_at	-2.00364	0.0241115	0.505094	-1.32642
1281	nuclear factor I/A	NFIA	229994_at	-2.0029	0.0241361	0.504836	-1.31988
1282	RIB43A domain with coiled-coils 1	RIBC1	235946_at	-2.00171	0.0242027	0.505841	-1.26989
1283	Williams-Beuren syndrome chromosome region 17	WBSCR17	237366_at	-2.00915	0.0242245	0.506104	-1.23539
1284	growth factor, augmenter of liver regeneration	GFER	204659_s_at	-1.9982	0.0242306	0.506038	-1.15341
1285	keratin 222	KRT222	243998_at	-2.00038	0.0242321	0.505877	-1.48347
1286	hedgehog acyltransferase	HHAT	219687_at	-1.99619	0.0242356	0.505757	-1.19213
1287	cholinergic receptor, nicotinic, beta 2 (neuronal)	CHRNB2	241389_at	-2.00363	0.0242775	0.505857	-1.28969
1288	fatty acid amide hydrolase 2	FAAH2	230792_at	-1.99293	0.0243005	0.506145	-1.15591
1289	polymerase (RNA) II (DNA directed) polypeptide L, 7.6kDa	POLR2L	211730_s_at	-2.00426	0.0243118	0.505994	-1.1597
1290	hypothetical protein LOC100287426	LOC100287426	1556148_s_at	-1.99309	0.0243151	0.505871	-1.20125
1291	homeobox containing 1	HMBOX1	219269_at	-1.99751	0.0243249	0.50569	-1.20229
1292	magnesium-dependent phosphatase 1	MDP1	228763_at	-2.00182	0.0243476	0.505585	-1.19454
1293	PAP associated domain containing 4	PAPD4	1556277_a_at	-2.00171	0.0243521	0.505486	-1.18847
1294	ras homolog gene family, member B	RHOB	226417_at	-1.99995	0.0244597	0.506566	-1.31958
1295	transmembrane 9 superfamily member 1	TM9SF1	209150_s_at	-2.00062	0.0244629	0.50644	-1.15228
1296	chromosome 10 open reading frame 82	C10orf82	231609_at	-2.00016	0.0245302	0.507257	-1.4938
1297	guanine nucleotide binding protein (G protein), alpha 14	GNA14	220108_at	-1.99319	0.024582	0.507944	-1.40417
1298	adenylate cyclase 9	ADCY9	204497_at	-2.00031	0.0245828	0.507768	-1.20388
1299	proline-rich transmembrane protein 1	PRRT1	229890_at	-1.99778	0.0246012	0.507958	-1.2818
1300	ubiquitin-conjugating enzyme E2Q family-like 1	UBE2QL1	226612_at	-2.00157	0.0246117	0.507983	-1.44514
1301	purinergic receptor P2X, ligand-gated ion channel, 4	P2RX4	204088_at	-1.9915	0.0246208	0.507978	-1.15793
1302	essential meiotic endonuclease 1 homolog 2 (S. pombe)	EME2	1556024_at	-1.99277	0.0246322	0.508022	-1.38068
1303	perilipin 5	PLIN5	1568666_at	-1.99691	0.0246761	0.508352	-1.31031
1304	guanylate cyclase 2F, retinal	GUCY2F	208053_at	-1.99582	0.0246946	0.508541	-1.25226
1305	hypothetical LOC100192378	LOC100192378	1559966_a_at	-1.99402	0.0247391	0.509075	-1.28164
1306	PHD finger protein 7	PHF7	221611_s_at	-1.98496	0.024863	0.510471	-1.25159
1307	chromosome 20 open reading frame 199	C20orf199	224915_x_at	-1.99347	0.0249354	0.511382	-1.18403
1308	glycine/arginine rich protein 1	GRRP1	220430_at	-1.98519	0.0249514	0.511134	-1.27825
1309	zinc finger protein 321	ZNF321	1558888_x_at	-1.98976	0.0249962	0.51186	-1.38656
1310	WNT1 inducible signaling pathway protein 1	WISP1	211312_s_at	-1.99267	0.0250127	0.511815	-1.54682
1311	AP2 associated kinase 1	AAK1	214956_at	-1.98708	0.0250708	0.512621	-1.36111
1312	similar to hCG1777700	LOC100130452	244518_at	-1.98507	0.0250735	0.512483	-1.35858
1313	fatty acid amide hydrolase	FAAH	204231_s_at	-1.98658	0.0250918	0.512667	-1.19209
1314	calcium binding protein 39-like	CAB39L	225915_at*	-1.98238	0.0250925	0.512489	-1.23564
1315	cytidine and dCMP deaminase domain containing 1	CDADC1	225915_at*	-1.98238	0.0250925	0.512489	-1.23564
1316	leucine rich transmembrane and 0-methyltransferase domain containing	LRTOMT	226717_at	-1.9849	0.0251594	0.513471	-1.23331
1317	BRCA1 associated protein-1 (ubiquitin carboxy-terminal hydrolase)	BAP1	201419_at	-1.98568	0.0252079	0.514077	-1.11628
1318	achaete-scute complex homolog 1 (Drosophila)	ASCL1	213768_s_at	-1.98866	0.0252079	0.513885	-1.54705
1319	proline-rich nuclear receptor coactivator 2	PNRC2	217779_s_at	-1.98065	0.0253461	0.516125	-1.11619
1320	LY6/PLAUR domain containing 6	LYPD6	227763_at	-1.98211	0.0254159	0.516969	-1.52615
1321	hypothetical protein LOC149832	LOC149832	228456_s_at	-1.98471	0.0254697	0.517102	-1.16524
1322	PDZ domain containing 1	PDZK1	205380_at	-1.98632	0.0254754	0.516835	-1.97272
1323	chromosome 3 open reading frame 38	C3orf38	1569129_s_at	-1.97429	0.0255366	0.517883	-1.13664
1324	suppressor of variegation 4-20 homolog 2 (Drosophila)	SUV420H2	1570058_at	-1.98217	0.0255411	0.517782	-1.19266
1325	coiled-coil domain containing 88C	CCDC88C	227228_s_at	-1.97911	0.0255948	0.518487	-1.22821
1326	pregnancy specific beta-1-glycoprotein 6	PSG6	208106_x_at	-1.97365	0.0256011	0.518422	-1.22555
1327	dynein, axonemal, heavy chain 3	DNAH3	216415_at	-1.97697	0.0256175	0.518179	-1.37929
1328	solute carrier family 48 (heme transporter), member 1	SLC48A1	218416_s_at	-1.97373	0.0257173	0.518661	-1.24351
1329	cysteine-rich PAK1 inhibitor	CRIPAK	228318_s_at	-1.98004	0.0257267	0.518661	-1.22546
1330	coiled-coil domain containing 92	CCDC92	218175_at	-1.97688	0.0257454	0.518845	-1.15713
1331	claudin 19	CLDN19	1552535_at	-1.97341	0.0258038	0.519641	-1.27938
1332	sarcosine dehydrogenase	SARDH	210862_s_at	-1.97655	0.0258417	0.519828	-1.37623
1333	stathmin-like 3	STMN3	218207_s_at	-1.97574	0.0258466	0.519736	-1.44857
1334	similar to tripartite motif-containing 43	LOC440061	1561997_at	-1.97137	0.0258634	0.519691	-1.46382
1335	tumor protein p63	TP63	209863_s_at	-1.96991	0.0259545	0.520756	-1.4046
1336	RAN guanine nucleotide release factor	RANGRF	223554_s_at	-1.9691	0.0259851	0.520989	-1.17441
1337	placental growth factor	PGF	215179_x_at	-1.97695	0.0260023	0.521142	-1.14817
1338	retinoblastoma binding protein 4	RBBP4	244872_at	-1.97323	0.0260278	0.521462	-1.19411
1339	receptor (G protein-coupled) activity modifying protein 3	RAMP3	205326_at	-1.97097	0.0260334	0.521383	-1.29921
1340	methyltransferase like 8	METTL8	232533_at	-1.95628	0.0260679	0.521692	-1.19621
1341	receptor (G protein-coupled) activity modifying protein 1	RAMP1	204916_at	-1.97381	0.0260798	0.521549	-1.21876
1342	cytochrome P450, family 4, subfamily X, polypeptide 1	CYP4X1	227702_at	-1.96465	0.0261231	0.522032	-1.66598
1343	coagulation factor C homolog, cochlin (Limulus polyphemus)	COCH	1554241_at	-1.96746	0.0262127	0.522867	-1.1829
1344	KIAA0831	KIAA0831	204568_at	-1.97048	0.0262534	0.522917	-1.11678
1345	prickle homolog 2 (Drosophila)	PRICKLE2	225968_at	-1.96863	0.0262617	0.5227	-1.25389
1346	zinc finger protein 441	ZNF441	1553193_at	-1.96129	0.0262624	0.522524	-1.14122
1347	hypothetical LOC100128239	LOC100128239	238872_at	-1.97246	0.0262637	0.522361	-1.35898
1348	actinin, alpha 1	ACTN1	237401_at	-1.97292	0.0262657	0.522211	-1.2753
1349	protein kinase, AMP-activated, beta 1 non-catalytic subunit	PRKAB1	201834_at	-1.96513	0.0262746	0.522197	-1.12264
1350	transmembrane protein 63A	TMEM63A	214833_at	-1.96305	0.0264018	0.524153	-1.16385
1351	zinc finger, MYND-type containing 8	ZMYND8	209048_s_at	-1.96943	0.0264084	0.524094	-1.23827
1352	CUGBP, Elav-like family member 3	CELF3	215045_at	-1.96192	0.0265034	0.524837	-1.24125
1353	calmodulin-like 3	CALML3	210020_x_at	-1.95637	0.026504	0.524657	-1.29493
1354	solute carrier family 18 (vesicular monoamine), member 2	SLC18A2	205857_at	-1.95771	0.0265162	0.52452	-1.30969
1355	parathyroid hormone-like hormone	PTHLH	211756_at	-1.96599	0.0265451	0.524711	-1.52214
1356	olfactory receptor, family 5, subfamily K, member 1	OR5K1	1567287_at	-1.95446	0.0265566	0.524749	-1.35306
1357	osteomodulin	OMD	205907_s_at	-1.96051	0.026613	0.525294	-1.46003
1358	leucine rich repeat containing 31	LRRC31	220622_at	-1.95765	0.0266198	0.525239	-1.81276
1359	hypothetical protein LOC440119	FLJ31485	243351_at	-1.9641	0.0267071	0.526202	-1.22142
1360	ribosomal protein L29	RPL29	200823_x_at	-1.96018	0.0267229	0.526133	-1.10668
1361	nei endonuclease VIII-like 2 (E. coli)	NEIL2	226585_at	-1.95321	0.0267996	0.527264	-1.23044
1362	synaptotagmin XIV	SYT14	1553654_at	-1.95908	0.0268159	0.527207	-1.53384
1363	serine/threonine kinase 19	STK19	243719_at	-1.95089	0.0268669	0.527829	-1.23898
1364	hypothetical protein LOC100289333	LOC100289333	233775_x_at	-1.95858	0.0268798	0.527892	-1.13253
1365	ribosomal protein L7a pseudogene 9	RPL7AP9	234254_at	-1.94742	0.0269453	0.52861	-1.22901
1366	ATPase, Na+/K+ transporting, alpha 4 polypeptide	ATP1A4	1564241_at	-1.95458	0.027038	0.529098	-1.41708
1367	zinc finger, MYND-type containing 12	ZMYND12	223636_at	-1.95282	0.0270465	0.529076	-1.24368
1368	tight junction associated protein 1 (peripheral)	TJAP1	221857_s_at	-1.94479	0.0270698	0.529154	-1.27578
1369	neuropeptide Y receptor Y2	NPY2R	208379_x_at	-1.95431	0.0270844	0.529061	-1.39785
1370	required for meiotic nuclear division 1 homolog (S. cerevisiae)	RMND1	1555201_a_at	-1.94937	0.0271334	0.52964	-1.24902
1371	Rho guanine nucleotide exchange factor (GEF) 12	ARHGEF12	201335_s_at	-1.94995	0.0271582	0.529935	-1.16187
1372	leucine rich repeat containing 27	LRRC27	228886_at	-1.94366	0.0271618	0.529816	-1.15581
1373	small nuclear ribonucleoprotein polypeptide N	SNRPN	1560741_at	-1.93978	0.0273077	0.531901	-1.21992
1374	F-box protein 25	FBXO25	225591_at	-1.94357	0.0274574	0.533487	-1.16027
1375	mindbomb homolog 2 (Drosophila)	MIB2	241378_at	-1.9417	0.027548	0.534677	-1.27966
1376	zinc finger, DHHC-type containing 8 pseudogene 1	ZDHHC8P1	222274_at	-1.94185	0.0275975	0.535258	-1.2912
1377	fatty acid synthase	FASN	212218_s_at	-1.9418	0.0276759	0.536398	-1.32938
1378	coiled-coil-helix-coiled-coil-helix domain containing 5	CHCHD5	223479_s_at	-1.94563	0.0276919	0.536518	-1.17766
1379	FCH and double SH3 domains 1	FCHSD1	226698_at	-1.94681	0.0277379	0.536839	-1.45327
1380	potassium channel, subfamily K, member 7	KCNK7	224008_s_at	-1.94633	0.0277542	0.536963	-1.21868
1381	orofacial cleft 1 candidate 1	OFCC1	1553076_at	-1.94387	0.0277792	0.536688	-1.44102
1382	ribosomal protein S6 kinase, 90kDa, polypeptide 6	RPS6KA6	228502_at	-1.93845	0.0278487	0.537651	-1.35329
1383	hypothetical protein LOC339978	LOC339978	1562540_at	-1.94014	0.02788	0.537875	-1.35016
1384	septin 7-like	SEPT7L	1556222_at	-1.93	0.0278939	0.537954	-1.12987
1385	zinc finger CCCH-type containing 10	ZC3H10	227430_at	-1.941	0.0279222	0.53831	-1.10595
1386	transmembrane protein 143	TMEM143	222905_s_at	-1.93935	0.0279321	0.538311	-1.13267
1387	SET domain, bifurcated 2	SETDB2	1564972_x_at	-1.93607	0.0279406	0.538285	-1.2866
1388	septin 2	2019-09-02	232637_at	-1.93177	0.0279608	0.538295	-1.12872
1389	SWI/SNF related, matrix associated, actin dependent regulator of chromatin, subfamily c, member 2	SMARCC2	1561973_at	-1.93377	0.0280334	0.539312	-1.24736
1390	glyoxalase domain containing 5	GLOD5	231052_at	-1.9304	0.0280796	0.540011	-1.30363
1391	hepatocyte growth factor (hepapoietin A; scatter factor)	HGF	210997_at	-1.93173	0.0280828	0.539883	-1.31222
1392	protein phosphatase 1, regulatory (inhibitor) subunit 1C	PPP1R1C	1555462_at	-1.93605	0.0281613	0.541202	-1.41531
1393	spermatogenesis associated 18 homolog (rat)	SPATA18	229331_at	-1.9352	0.0281743	0.540882	-1.35399
1394	WNK lysine deficient protein kinase 1	WNK1	39313_at	-1.93266	0.0281888	0.54097	-1.18027
1395	gastrin	GAST	208138_at	-1.92958	0.0282041	0.541074	-1.23917
1396	kelch-like 23 (Drosophila)	KLHL23	230434_at	-1.93208	0.0282188	0.541166	-1.18903
1397	chromosome 10 open reading frame 103	C10orf103	1557827_at	-1.92186	0.0282831	0.541829	-1.12754
1398	chromosome 7 open reading frame 44	C7orf44	209446_s_at	-1.92685	0.028302	0.542001	-1.18888
1399	keratin 7	KRT7	1558394_s_at	-1.92501	0.0283098	0.541961	-1.32239
1400	EH-domain containing 3	EHD3	241267_at	-1.93201	0.0283129	0.541831	-1.35386
1401	macrophage stimulating 1 (hepatocyte growth factor-like)	MST1	216320_x_at	-1.93319	0.0283194	0.541765	-1.3096
1402	family with sequence similarity 38, member B	FAM38B	219602_s_at	-1.94051	0.028335	0.541874	-1.31629
1403	transmembrane channel-like 5	TMC5	236983_at	-1.93373	0.0283376	0.541734	-1.3327
1404	5'-nucleotidase domain containing 3	NT5DC3	234737_at	-1.93299	0.0283749	0.541878	-1.2962
1405	regulating synaptic membrane exocytosis 4	RIMS4	227644_at	-1.93621	0.0283758	0.541707	-1.52268
1406	similar to RAB1A, member RAS oncogene family	LOC643916	216580_at*	-1.9269	0.0284165	0.542105	-1.2387
1407	ribosomal protein L7 pseudogene 27	RPL7P27	216580_at*	-1.9269	0.0284165	0.542105	-1.2387
1408	rhomboid domain containing 2	RHBDD2	232053_x_at	-1.93425	0.0284474	0.542127	-1.21473
1409	chromosome 19 open reading frame 20	C19orf20	243600_at	-1.93127	0.0284722	0.542411	-1.37945
1410	heat shock transcription factor 4	HSF4	210977_s_at	-1.93154	0.0285016	0.542403	-1.2622
1411	podocan-like 1	PODNL1	220411_x_at	-1.92793	0.0285146	0.542274	-1.12318
1412	similar to hCG1818060	LOC100287728	230583_s_at	-1.92715	0.0285206	0.542198	-1.33327
1413	regulator of G-protein signaling 5	RGS5	209071_s_at	-1.92879	0.028522	0.542037	-1.2559
1414	cardiomyopathy associated 5	CMYA5	233520_s_at	-1.92709	0.0285388	0.54198	-1.222
1415	hypothetical protein LOC730091	LOC730091	230780_at	-1.92941	0.0285574	0.541955	-1.31378
1416	low density lipoprotein receptor-related protein 2	LRP2	205710_at	-1.93186	0.0285713	0.542032	-1.57122
1417	insulin receptor substrate 2	IRS2	209184_s_at	-1.92874	0.0286979	0.54349	-1.22629
1418	protein phosphatase, Mg2+/Mn2+ dependent, 1A	PPM1A	227728_at	-1.92729	0.0287297	0.543904	-1.15431
1419	bridging integrator 3	BIN3	222199_s_at	-1.926	0.0287799	0.544477	-1.09867
1420	ADP-ribosyltransferase 1	ART1	1570480_s_at	-1.92822	0.0288373	0.544809	-1.3
1421	ligand dependent nuclear receptor corepressor	LCOR	228454_at	-1.92895	0.0288389	0.544653	-1.16784
1422	chromosome 8 open reading frame 38	C8orf38	1556571_at	-1.92006	0.0288459	0.544596	-1.35304
1423	cytoplasmic polyadenylation element binding protein 4	CPEB4	242280_x_at	-1.92694	0.0289136	0.544933	-1.28304
1424	NHL repeat containing 2	NHLRC2	236185_at	-1.92729	0.0289378	0.545201	-1.25544
1425	abhydrolase domain containing 1	ABHD1	236461_at	-1.91393	0.0289468	0.545184	-1.19282
1426	YTH domain containing 1	YTHDC1	214814_at	-1.92177	0.0290126	0.545483	-1.19987
1427	phosphodiesterase 6B, cGMP-specific, rod, beta	PDE6B	1557777_at	-1.92094	0.0290141	0.545323	-1.29343
1428	BTB (POZ) domain containing 2	BTBD2	207722_s_at	-1.92201	0.029058	0.545398	-1.15974
1429	hypothetical protein LOC401106	FLJ34208	1566761_a_at	-1.91398	0.0290738	0.545508	-1.17812
1430	family with sequence similarity 71, member F2	FAM71F2	237320_at	-1.91789	0.0291082	0.545591	-1.3455
1431	acyl-CoA thioesterase 2	ACOT2	202982_s_at	-1.91606	0.0291165	0.54556	-1.15915
1432	family with sequence similarity 120A	FAM120A	210516_at	-1.91771	0.0291214	0.545278	-1.35025
1433	retinal degeneration 3	RD3	236563_at	-1.92101	0.0291485	0.545599	-1.4156
1434	solute carrier family 1 (glial high affinity glutamate transporter), member 3	SLC1A3	1569054_at	-1.9205	0.0291659	0.545737	-1.4537
1435	hypothetical protein LOC100288490	LOC100288490	1556724_at	-1.91789	0.0292328	0.546242	-1.35585
1436	integrin, beta 5	ITGB5	214020_x_at	-1.91252	0.0292492	0.546174	-1.10911
1437	histone cluster 1, H2bc	HIST1H2BC	214455_at	-1.91607	0.0292759	0.546299	-1.38786
1438	RNA binding motif protein 4	RBM4	236157_at	-1.91868	0.0292967	0.546502	-1.41066
1439	adaptor-related protein complex 3, sigma 2 subunit	AP3S2	213215_at	-1.9122	0.0292974	0.546329	-1.15905
1440	sulfotransferase family, cytosolic, 1A, phenol-preferring, member 4	SULT1A4	222094_at	-1.91322	0.0293244	0.546459	-1.24289
1441	spermatogenesis associated 8	SPATA8	231006_at	-1.91277	0.029388	0.547084	-1.27506
1442	protein tyrosine phosphatase, non-receptor type 13 (APO-1/CD95 (Fas)-associated phosphatase)	PTPN13	243792_x_at	-1.91532	0.0294032	0.547181	-1.23353
1443	glucose 6 phosphatase, catalytic, 3	G6PC3	221759_at	-1.91538	0.02944	0.547494	-1.23241
1444	SEC14-like 2 (S. cerevisiae)	SEC14L2	240024_at	-1.91721	0.0294919	0.548273	-1.61123
1445	chromosome 9 open reading frame 93	C9orf93	1556516_at	-1.9147	0.0295033	0.548111	-1.39108
1446	NADH dehydrogenase (ubiquinone) Fe-S protein 8, 23kDa (NADH-coenzyme Q reductase)	NDUFS8	232169_x_at	-1.92022	0.0295338	0.54812	-1.09469
1447	chromosome 11 open reading frame 88	C11orf88	1568606_at	-1.90569	0.0296544	0.548867	-1.27887
1448	KIAA0141	KIAA0141	238659_at	-1.91464	0.0296585	0.548757	-1.37603
1449	DIP2 disco-interacting protein 2 homolog A (Drosophila)	DIP2A	215529_x_at	-1.90551	0.0297104	0.549531	-1.13
1450	iduronate 2-sulfatase	IDS	211782_at	-1.91076	0.0297228	0.54939	-1.39986
1451	Cdon homolog (mouse)	CDON	227526_at	-1.91478	0.0297401	0.549338	-1.22318
1452	SID1 transmembrane family, member 2	SIDT2	56256_at	-1.91246	0.0297513	0.549359	-1.13794
1453	similar to hCG1648656	LOC387723	229323_at	-1.90511	0.0297969	0.549829	-1.16559
1454	fucosidase, alpha-L- 1, tissue	FUCA1	202838_at	-1.90592	0.0298123	0.549929	-1.17246
1455	ATPase, Ca++ transporting, ubiquitous	ATP2A3	207522_s_at	-1.90377	0.0298413	0.550278	-1.39537
1456	glycosylphosphatidylinositol anchored high density lipoprotein binding protein 1	GPIHBP1	238062_at	-1.90837	0.0298486	0.550227	-1.3696
1457	hypothetical LOC285627	LOC285627	1561401_at	-1.91155	0.0298701	0.550438	-1.38991
1458	hypothetical LOC100190938	LOC100190938	232731_x_at	-1.90544	0.0298779	0.550209	-1.36941
1459	enhancer of zeste homolog 1 (Drosophila)	EZH1	203249_at	-1.90601	0.029895	0.550155	-1.1557
1460	intracisternal A particle-promoted polypeptide	IPP	219843_at	-1.9098	0.0299243	0.550323	-1.14589
1461	myelodysplastic syndrome 2 translocation associated	MDS2	1562731_s_at	-1.90017	0.0299247	0.550146	-1.1573
1462	amphiphysin	AMPH	205257_s_at	-1.91126	0.0299323	0.5501	-1.32965
1463	somatostatin receptor 2	SSTR2	214597_at	-1.90923	0.0299649	0.550329	-1.3439
1464	serologically defined colon cancer antigen 8	SDCCAG8	243963_at	-1.90261	0.0299986	0.550763	-1.1836
1465	mitogen-activated protein kinase 8 interacting protein 1	MAPK8IP1	213014_at	-1.90663	0.0300118	0.550821	-1.3642
1466	FYVE, RhoGEF and PH domain containing 6	FGD6	219901_at	-1.90903	0.0300171	0.550548	-1.19483
1467	microtubule-associated protein 1A	MAP1A	203151_at	-1.90983	0.030024	0.550491	-1.18436
1468	DIS3 mitotic control homolog (S. cerevisiae)-like 2	DIS3L2	242539_at	-1.90412	0.0300348	0.550504	-1.2044
1469	leucine rich repeat containing 8 family, member B	LRRC8B	242038_at	-1.90511	0.0300878	0.551291	-1.30927
1470	olfactory receptor, family 10, subfamily A, member 3	OR10A3	1567250_at	-1.90414	0.0301229	0.551564	-1.33831
1471	integrin, beta-like 1 (with EGF-like repeat domains)	ITGBL1	230231_at	-1.90587	0.0301782	0.552391	-1.3945
1472	Rhox homeobox family, member 1	RHOXF1	1552724_at	-1.897	0.0302316	0.552999	-1.13983
1473	discs, large (Drosophila) homolog-associated protein 4	DLGAP4	233056_x_at	-1.9039	0.0302379	0.55293	-1.12
1474	connector enhancer of kinase suppressor of Ras 1	CNKSR1	204740_at	-1.8936	0.0302582	0.553115	-1.12037
1475	zinc finger, SWIM-type containing 1	ZSWIM1	223607_x_at	-1.90096	0.0302876	0.553098	-1.13651
1476	protein tyrosine phosphatase, receptor type, T	PTPRT	205948_at	-1.90273	0.0303004	0.552963	-1.63103
1477	sel-1 suppressor of lin-12-like (C. elegans)	SEL1L	202063_s_at	-1.89154	0.0303276	0.552906	-1.18631
1478	unc-13 homolog A (C. elegans)	UNC13A	227453_at	-1.9043	0.0303291	0.552748	-1.34354
1479	solute carrier family 12 (potassium/chloride transporters), member 9	SLC12A9	223995_at	-1.89472	0.0303421	0.5528	-1.15031
1480	zinc finger, CW type with PWWP domain 1	ZCWPW1	220618_s_at	-1.89564	0.030383	0.553176	-1.30998
1481	ADAM metallopeptidase domain 33	ADAM33	233868_x_at	-1.89653	0.0304001	0.553303	-1.15439
1482	ribonuclease, RNase A family, 7	RNASE7	233488_at	-1.89628	0.0304557	0.553763	-1.33287
1483	keratin associated protein 4-11	KRTAP4-11	234633_at	-1.89942	0.0304594	0.553462	-1.40315
1484	caspase recruitment domain family, member 14	CARD14	1555308_at	-1.89737	0.0305085	0.554169	-1.29828
1485	sphingomyelin phosphodiesterase 1, acid lysosomal	SMPD1	209420_s_at	-1.89742	0.0305176	0.554151	-1.12737
1486	TNF receptor-associated factor 5	TRAF5	204352_at	-1.90031	0.0305883	0.554698	-1.20475
1487	leucine rich repeat transmembrane neuronal 2	LRRTM2	206408_at	-1.8971	0.030597	0.554671	-1.30545
1488	DNA (cytosine-5-)-methyltransferase 3 alpha	DNMT3A	244428_at	-1.89658	0.0306013	0.554382	-1.20703
1489	zinc finger and BTB domain containing 8A	ZBTB8A	235142_at	-1.89176	0.0306047	0.554077	-1.09707
1490	dihydrolipoamide branched chain transacylase E2	DBT	211196_at	-1.8957	0.0306264	0.553919	-1.41235
1491	family with sequence similarity 173, member B	FAM173B	225668_at	-1.8954	0.0306626	0.554208	-1.22011
1492	arsA arsenite transporter, ATP-binding, homolog 1 (bacterial)	ASNA1	202024_at	-1.89291	0.0306743	0.554236	-1.11896
1493	similar to HSPC101	LOC731157	233200_at	-1.89294	0.0307304	0.554882	-1.29146
1494	F-box and leucine-rich repeat protein 16	FBXL16	232409_x_at	-1.90344	0.0307334	0.554754	-1.4573
1495	Kruppel-like factor 3 (basic)	KLF3	222913_at	-1.89231	0.0307648	0.554954	-1.11275
1496	interferon, alpha 14	IFNA14	208182_x_at	-1.89434	0.0308524	0.555618	-1.43498
1497	cytochrome P450, family 4, subfamily F, polypeptide 22	CYP4F22	244692_at	-1.89449	0.0308576	0.555528	-1.51245
1498	solute carrier family 4, sodium bicarbonate cotransporter, member 8	SLC4A8	228935_at	-1.89151	0.0308839	0.555636	-1.37569
1499	target of myb1 (chicken)-like 1	TOM1L1	204485_s_at	-1.89424	0.0308992	0.555728	-1.25969
1500	thyroid adenoma associated	THADA	1566889_at	-1.88896	0.0309334	0.555977	-1.26079
1501	biliverdin reductase A	BLVRA	203771_s_at	-1.89079	0.0309334	0.555795	-1.20627
1502	chromosome 14 open reading frame 101	C14orf101	219757_s_at	-1.89205	0.0309574	0.55586	-1.11872
1503	coiled-coil and C2 domain containing 2A	CC2D2A	236473_at	-1.88941	0.03097	0.555904	-1.33364
1504	zinc finger protein 671	ZNF671	219849_at	-1.89117	0.0310017	0.556291	-1.18648
1505	phospholipase C, eta 2	PLCH2	206080_at	-1.89382	0.0310097	0.556251	-1.31143
1506	myosin, heavy chain 2, skeletal muscle, adult	MYH2	204631_at	-1.88203	0.0311715	0.557508	-1.30944
1507	neuronal cell adhesion molecule	NRCAM	204105_s_at	-1.88741	0.0312012	0.557674	-1.39601
1508	zinc finger protein 652	ZNF652	235577_at	-1.8902	0.0312215	0.557855	-1.21438
1509	artemin	ARTN	210237_at	-1.88789	0.0312638	0.558429	-1.45511
1510	BCL2-associated athanogene	BAG1	211475_s_at	-1.89435	0.0312899	0.558529	-1.25599
1511	monoamine oxidase A	MAOA	204389_at	-1.88825	0.0313086	0.558681	-1.3469
1512	chromosome 22 open reading frame 30	C22orf30	1553761_at	-1.89027	0.0313272	0.558831	-1.34097
1513	WD repeat domain 61	WDR61	237208_at	-1.87923	0.031359	0.559034	-1.17777
1514	similar to hCG1987955	LOC100288939	244354_at	-1.88216	0.0314067	0.559336	-1.12608
1515	Wolfram syndrome 1 (wolframin)	WFS1	202908_at	-1.88602	0.031433	0.559622	-1.19135
1516	LY6/PLAUR domain containing 6B	LYPD6B	228360_at	-1.88167	0.0315087	0.560239	-1.43868
1517	protocadherin alpha 9	PCDHA9	208205_at	-1.88059	0.0315103	0.560086	-1.16028
1518	G protein-coupled receptor kinase 5	GRK5	1569949_at	-1.88428	0.0315342	0.559965	-1.29641
1519	ring finger protein 183	RNF183	235153_at	-1.88193	0.0315355	0.559807	-1.45454
1520	NEDD4 binding protein 1	N4BP1	48612_at	-1.88009	0.0316604	0.560931	-1.07458
1521	chromosome 14 open reading frame 25	C14orf25	1562299_at	-1.87981	0.0317232	0.561498	-1.32609
1522	hematopoietically expressed homeobox	HHEX	215933_s_at	-1.88288	0.031741	0.56163	-1.26175
1523	family with sequence similarity 102, member A	FAM102A	212400_at	-1.87879	0.0317514	0.561632	-1.1465
1524	hypothetical protein LOC100127983	LOC100127983	228107_at	-1.87048	0.031754	0.561498	-1.15434
1525	tetratricopeptide repeat domain 8	TTC8	226120_at	-1.87581	0.0317675	0.561555	-1.15862
1526	chromosome 9 open reading frame 96	C9orf96	236805_at	-1.87711	0.0317897	0.561766	-1.20346
1527	chemokine (C-C motif) receptor 3	CCR3	208304_at	-1.88149	0.0318001	0.561405	-1.3795
1528	cholinergic receptor, nicotinic, beta 1 (muscle)	CHRNB1	206703_at	-1.87983	0.03181	0.561397	-1.23021
1529	complement component 1, q subcomponent-like 1	C1QL1	205575_at	-1.86858	0.0319393	0.563316	-1.19914
1530	hypothetical gene supported by BC040598	LOC400960	235482_at	-1.87837	0.0319588	0.563478	-1.14397
1531	protein tyrosine phosphatase, non-receptor type 1	PTPN1	217686_at	-1.87928	0.0319866	0.563423	-1.35059
1532	zinc finger protein 625	ZNF625	1552769_at	-1.87307	0.0320774	0.564297	-1.14893
1533	ariadne homolog 2 (Drosophila)	ARIH2	1559121_s_at	-1.86876	0.0320942	0.56441	-1.15904
1534	gephyrin	GPHN	234941_s_at	-1.87158	0.0320968	0.564275	-1.21384
1535	solute carrier family 29 (nucleoside transporters), member 3	SLC29A3	219344_at	-1.87424	0.032206	0.565104	-1.14156
1536	anoctamin 4	ANO4	239883_s_at	-1.87156	0.0322121	0.56503	-1.28933
1537	NHL repeat containing 4	NHLRC4	1558431_at	-1.86762	0.032225	0.564892	-1.13526
1538	glutamate receptor, ionotropic, AMPA 2	GRIA2	205358_at	-1.87521	0.0322888	0.565649	-2.21445
1539	YWHAQ pseudogene 2	YWHAQP2	234853_s_at*	-1.87136	0.0323066	0.565779	-1.34693
1540	cyclin N-terminal domain containing 2	CNTD2	220323_at	-1.86558	0.0323708	0.565998	-1.23563
1541	peroxisomal biogenesis factor 11 alpha	PEX11A	205161_s_at	-1.86681	0.0323743	0.565877	-1.28601
1542	chromosome 9 open reading frame 86	C9orf86	219828_at	-1.86348	0.032409	0.565942	-1.1798
1543	parvin, alpha	PARVA	1563458_at	-1.86597	0.0324456	0.566218	-1.15659
1544	SET domain containing 1A	SETD1A	213202_at	-1.86515	0.0324669	0.566409	-1.19915
1545	four and a half LIM domains 2	FHL2	202949_s_at	-1.87348	0.0324709	0.566298	-1.31445
1546	potassium voltage-gated channel, subfamily H (eag-related), member 1	KCNH1	207635_s_at	-1.8723	0.0324724	0.566144	-1.40402
1547	KIAA1370	KIAA1370	225327_at	-1.87169	0.0324763	0.566032	-1.27514
1548	hypothetical LOC100169752	LOC100169752	1556133_s_at	-1.87232	0.0324773	0.565869	-1.35907
1549	calcium channel, voltage-dependent, T type, alpha 1H subunit	CACNA1H	205845_at	-1.87141	0.0324979	0.566048	-1.48978
1550	trace amine associated receptor 5	TAAR5	221459_at	-1.87006	0.032602	0.566958	-1.27496
1551	leucine zipper, putative tumor suppressor 2	LZTS2	232129_s_at	-1.86546	0.032649	0.567234	-1.12737
1552	EFR3 homolog B (S. cerevisiae)	EFR3B	215328_at	-1.862	0.032693	0.567638	-1.23617
1553	pleckstrin and Sec7 domain containing 3	PSD3	203355_s_at	-1.86659	0.0327596	0.568433	-1.40284
1554	chromosome 12 open reading frame 67	C12orf67	1553484_at	-1.86457	0.0327813	0.568448	-1.35798
1555	sema domain, immunoglobulin domain (Ig), transmembrane domain (TM) and short cytoplasmic domain, (semaphorin) 4D	SEMA4D	228891_at	-1.86121	0.032793	0.56829	-1.24886
1556	similar to malignancy-associated protein	LOC100287076	217102_at	-1.86692	0.0328097	0.568219	-1.2798
1557	zinc finger protein 507	ZNF507	206225_at	-1.86416	0.032825	0.568125	-1.3308
1558	Na+/H+ exchanger domain containing 1	NHEDC1	1553633_s_at	-1.85905	0.0328882	0.569038	-1.26229
1559	HAUS augmin-like complex, subunit 2	HAUS2	220071_x_at	-1.87077	0.0328979	0.568666	-1.09911
1560	hypothetical protein LOC100289187	LOC100289187	230277_at	-1.86595	0.0329067	0.568639	-1.35814
1561	gonadotropin-releasing hormone 2	GNRH2	208519_x_at	-1.86525	0.0329163	0.568625	-1.28502
1562	metallothionein-like 5, testis-specific (tesmin)	MTL5	219786_at	-1.86419	0.0329172	0.568461	-1.29896
1563	potassium inwardly-rectifying channel, subfamily J, member 9	KCNJ9	207527_at	-1.86272	0.0329214	0.568354	-1.29337
1564	otoancorin	OTOA	1553432_s_at	-1.86331	0.0329518	0.567982	-1.32072
1565	DnaJ (Hsp40) homolog, subfamily C, member 16	DNAJC16	212908_at	-1.86515	0.0329543	0.567846	-1.11193
1566	polycomb group ring finger 3	PCGF3	229413_s_at	-1.86015	0.0329746	0.56766	-1.17495
1567	glutamate receptor, metabotropic 6	GRM6	208035_at	-1.85974	0.032981	0.567411	-1.2111
1568	tumor necrosis factor, alpha-induced protein 8-like 1	TNFAIP8L1	227420_at	-1.86543	0.033011	0.567392	-1.1357
1569	integrin alpha FG-GAP repeat containing 2	ITFG2	220590_at	-1.8611	0.0331136	0.568441	-1.18957
1570	hypothetical FLJ39653	FLJ39653	1553145_at	-1.85833	0.0331284	0.568518	-1.15892
1571	zinc finger, DHHC-type containing 21	ZDHHC21	243550_at	-1.85409	0.0331578	0.568664	-1.20721
1572	oxysterol binding protein-like 5	OSBPL5	223464_at	-1.85995	0.0332255	0.569111	-1.13399
1573	G protein-coupled receptor 22	GPR22	221288_at	-1.85713	0.0332337	0.568896	-1.34718
1574	tubulin tyrosine ligase-like family, member 3	TTLL3	230873_at	-1.84952	0.0332934	0.569027	-1.15329
1575	biorientation of chromosomes in cell division 1 pseudogene	BOD1P	231368_at	-1.85088	0.0333458	0.569566	-1.22651
1576	dachshund homolog 1 (Drosophila)	DACH1	205472_s_at	-1.85547	0.0333828	0.569665	-1.59977
1577	CTD (carboxy-terminal domain, RNA polymerase II, polypeptide A) small phosphatase-like	CTDSPL	201906_s_at	-1.85481	0.033386	0.569541	-1.14653
1578	hypothetical LOC550643	LOC550643	225029_at	-1.85118	0.0333952	0.569342	-1.14629
1579	cardiolipin synthase 1	CRLS1	241741_at	-1.8531	0.0334319	0.569791	-1.15022
1580	tubulin, gamma 2	TUBG2	203894_at	-1.85317	0.0334698	0.570081	-1.182
1581	hypothetical protein LOC100130933	LOC100130933	236098_at	-1.85584	0.0335045	0.570139	-1.38752
1582	phosphodiesterase 11A	PDE11A	237248_at	-1.85417	0.0335359	0.570319	-1.3363
1583	hypothetical protein LOC646588	LOC646588	236977_at	-1.84984	0.0337422	0.572226	-1.25957
1584	Fc fragment of IgG binding protein	FCGBP	203240_at	-1.85381	0.0338411	0.572837	-1.41898
1585	HLA-B associated transcript 2-like 1	BAT2L1	223793_at	-1.84582	0.0338882	0.573279	-1.18306
1586	chromosome 21 open reading frame 131	C21orf131	1564392_at	-1.84803	0.033992	0.574679	-1.36573
1587	ubiquitin protein ligase E3A	UBE3A	214980_at	-1.84893	0.0340165	0.574561	-1.26915
1588	transcription elongation factor A (SII), 3	TCEA3	241976_at	-1.84192	0.0340462	0.574707	-1.1934
1589	cartilage associated protein	CRTAP	201380_at	-1.8438	0.0340672	0.574707	-1.11687
1590	hypothetical protein FLJ38773	FLJ38773	1559614_at	-1.84666	0.034096	0.575016	-1.35373
1591	tripartite motif-containing 73	TRIM73	1554250_s_at	-1.84545	0.0341641	0.575099	-1.17649
1592	syntaxin binding protein 4	STXBP4	1554329_x_at	-1.84102	0.0341766	0.574779	-1.27903
1593	kinesin family member 6	KIF6	232695_at	-1.8375	0.0341887	0.574806	-1.17182
1594	similar to hCG2040240	LOC732096	1570009_at	-1.84381	0.0341948	0.574555	-1.44057
1595	peroxisomal proliferator-activated receptor A interacting complex 285	PRIC285	232787_at	-1.8456	0.034209	0.574617	-1.2896
1596	UDP-glucose 6-dehydrogenase	UGDH	203343_at	-1.84633	0.0342185	0.574422	-1.24596
1597	transducer of ERBB2, 1	TOB1	228834_at	-1.84449	0.0342305	0.574271	-1.24844
1598	chromosome 11 open reading frame 52	C11orf52	238805_at	-1.84675	0.0343061	0.575011	-1.22426
1599	chloride channel 7	CLCN7	38069_at	-1.84108	0.0343267	0.575004	-1.09263
1600	interleukin 20	IL20	224071_at	-1.84508	0.034365	0.575116	-1.54437
1601	coiled-coil domain containing 57	CCDC57	227783_at	-1.83994	0.0344051	0.575435	-1.25803
1602	zinc finger protein 226	ZNF226	233461_x_at	-1.84323	0.0344057	0.57527	-1.12078
1603	HIG1 hypoxia inducible domain family, member 1A	HIGD1A	242317_at	-1.84923	0.0344075	0.575124	-1.25045
1604	chromosome 14 open reading frame 79	C14orf79	213512_at	-1.84112	0.0344254	0.575247	-1.25005
1605	pleckstrin homology domain containing, family A (phosphoinositide binding specific) member 3	PLEKHA3	227658_s_at	-1.84105	0.0344891	0.575081	-1.11849
1606	polymerase (RNA) I polypeptide B, 128kDa	POLR1B	220113_x_at	-1.84487	0.0344946	0.574998	-1.09827
1607	FK506 binding protein 5	FKBP5	1557724_a_at	-1.83841	0.0345196	0.575239	-1.2436
1608	ADAM metallopeptidase domain 7	ADAM7	211238_at	-1.84384	0.0345757	0.575123	-1.40851
1609	chromosome 8 open reading frame 34	C8orf34	231380_at	-1.84796	0.0345993	0.57534	-1.37016
1610	clock homolog (mouse)	CLOCK	204980_at	-1.83538	0.0346099	0.575341	-1.10508
1611	chromosome 19 open reading frame 61	C19orf61	233990_at	-1.8337	0.0346178	0.575297	-1.25762
1612	transmembrane protein 222	TMEM222	52078_at	-1.83936	0.0346256	0.575252	-1.08942
1613	testis-specific transcript, Y-linked 7 (non-protein coding)	TTTY7	1561185_at	-1.84106	0.0346494	0.575473	-1.24902
1614	zinc finger protein 740	ZNF740	227331_at	-1.8407	0.0347144	0.576203	-1.10656
1615	hypothetical protein, clone pT-Adv JuaX22	ORF1	234806_at	-1.84082	0.0347147	0.576033	-1.3172
1616	RER1 retention in endoplasmic reticulum 1 homolog (S. cerevisiae)	RER1	213296_at	-1.83975	0.0347207	0.575957	-1.13409
1617	zinc finger protein 781	ZNF781	1552785_at	-1.83376	0.0347882	0.576552	-1.22444
1618	F-box and leucine-rich repeat protein 15	FBXL15	218938_at	-1.84321	0.0347959	0.576505	-1.18657
1619	solute carrier family 19 (thiamine transporter), member 2	SLC19A2	209681_at	-1.83874	0.0348014	0.576422	-1.24753
1620	leucine rich repeat containing 4C	LRRC4C	232226_at	-1.83749	0.0348212	0.576401	-1.26462
1621	tyrosine kinase, non-receptor, 2	TNK2	203839_s_at	-1.83386	0.0348477	0.576315	-1.14032
1622	diacylglycerol kinase, epsilon 64kDa	DGKE	238694_at	-1.84213	0.0348492	0.576166	-1.34327
1623	MAP-kinase activating death domain	MADD	210252_s_at	-1.83297	0.0348541	0.575898	-1.09299
1624	FLJ33360 protein	FLJ33360	1563969_at	-1.83132	0.0348567	0.575768	-1.13671
1625	androgen receptor	AR	211621_at	-1.82885	0.0349111	0.57597	-1.28644
1626	mucin 1, cell surface associated	MUC1	207847_s_at	-1.83714	0.0350064	0.576498	-1.48645
1627	serine dehydratase-like	SDSL	228274_at	-1.82982	0.0350072	0.576338	-1.26273
1628	dynein, axonemal, heavy chain 1	DNAH1	242591_at	-1.83263	0.0350107	0.576223	-1.33591
1629	alpha-methylacyl-CoA racemase	AMACR	217113_at	-1.83262	0.0350163	0.576141	-1.27845
1630	phosphoinositide-3-kinase, class 2, alpha polypeptide	PIK3C2A	241905_at	-1.83662	0.0350769	0.576618	-1.16707
1631	peptidase inhibitor 15	PI15	207938_at	-1.83832	0.0351142	0.576883	-1.42211
1632	intraflagellar transport 122 homolog (Chlamydomonas)	IFT122	220744_s_at	-1.83402	0.0351484	0.577273	-1.22641
1633	synaptojanin 2	SYNJ2	240257_at	-1.83634	0.03515	0.577125	-1.14927
1634	hypothetical locus FLJ25758	FLJ25758	1554286_at	-1.82715	0.0352189	0.577562	-1.22982
1635	RIO kinase 3 (yeast)	RIOK3	215588_x_at	-1.83254	0.0353056	0.578464	-1.09579
1636	HemK methyltransferase family member 1	HEMK1	1556092_s_at	-1.83149	0.0353559	0.578595	-1.30325
1637	spastic paraplegia 11 (autosomal recessive)	SPG11	1560214_at	-1.8232	0.0354224	0.579336	-1.21601
1638	sulfatase 2	SULF2	224724_at	-1.83105	0.0355723	0.581093	-1.29185
1639	Na+/K+ transporting ATPase interacting 1	NKAIN1	219438_at	-1.82976	0.0355772	0.580999	-1.54603
1640	family with sequence similarity 123C	FAM123C	236638_at	-1.8366	0.0356186	0.581327	-1.34369
1641	pleckstrin homology domain containing, family H (with MyTH4 domain) member 3	PLEKHH3	220259_at	-1.82452	0.0356312	0.58136	-1.37425
1642	chromosome 16 open reading frame 68	C16orf68	233742_at	-1.82318	0.0356807	0.58182	-1.27823
1643	chromosome 9 open reading frame 128	C9orf128	240871_at	-1.82533	0.0357419	0.58195	-1.39195
1644	zinc finger protein 17	ZNF17	1558184_s_at	-1.81959	0.0358361	0.582444	-1.14946
1645	MAX-like protein X	MLX	1570347_at	-1.82048	0.0358366	0.582278	-1.2523
1646	cytochrome P450, family 2, subfamily A, polypeptide 7	CYP2A7	214320_x_at	-1.82957	0.0358525	0.582191	-1.65272
1647	gastrokine 1	GKN1	220191_at	-1.82341	0.0359071	0.582731	-1.33327
1648	KIAA1530	KIAA1530	233893_s_at	-1.82569	0.0359189	0.582576	-1.20154
1649	kallikrein-related peptidase 3	KLK3	204583_x_at	-1.83119	0.0359242	0.58249	-1.49846
1650	hypothetical protein MGC5566	MGC5566	241759_at	-1.82378	0.0359245	0.582322	-1.41008
1651	Fas apoptotic inhibitory molecule 3	FAIM3	221601_s_at	-1.82076	0.0360241	0.582382	-1.23197
1652	regulator of telomere elongation helicase 1	RTEL1	213829_x_at	-1.82003	0.0360294	0.582296	-1.15155
1653	olfactory receptor, family 4, subfamily A, member 1 pseudogene	OR4A1P	234395_at	-1.82023	0.036116	0.582834	-1.33638
1654	chromosome 6 open reading frame 1	C6orf1	226306_at	-1.81971	0.0361554	0.583125	-1.15435
1655	polymerase (RNA) II (DNA directed) polypeptide A, 220kDa	POLR2A	217420_s_at	-1.81876	0.0361846	0.583082	-1.3374
1656	CDK5 regulatory subunit associated protein 2	CDK5RAP2	243153_at	-1.81927	0.0362426	0.5835	-1.30717
1657	signal-induced proliferation-associated 1 like 2	SIPA1L2	1559469_s_at	-1.8148	0.036248	0.583242	-1.20901
1658	NLR family, CARD domain containing 3	NLRC3	235080_at	-1.81808	0.0362683	0.583226	-1.34834
1659	zinc finger, NFX1-type containing 1	ZNFX1	225076_s_at	-1.82059	0.0362833	0.583296	-1.13659
1660	thrombospondin 1	THBS1	201107_s_at	-1.81846	0.0362949	0.583311	-1.56686
1661	ankyrin repeat domain 23	ANKRD23	1553366_s_at	-1.81633	0.036377	0.583943	-1.29341
1662	nitrogen permease regulator-like 3 (S. cerevisiae)	NPRL3	203289_s_at	-1.81805	0.0364784	0.584885	-1.1709
1663	V-set and immunoglobulin domain containing 1	VSIG1	243764_at	-1.81236	0.0365202	0.585212	-1.22883
1664	tripeptidyl peptidase I	TPP1	214196_s_at	-1.81227	0.0366304	0.585262	-1.20149
1665	solute carrier family 1 (glial high affinity glutamate transporter), member 2	SLC1A2	225491_at	-1.8126	0.0366314	0.585107	-1.38631
1666	tectonic family member 1	TCTN1	1556864_at	-1.80825	0.0366562	0.585162	-1.18278
1667	zinc finger protein 41 homolog (mouse)	ZFP41	227902_at	-1.81246	0.0366581	0.585021	-1.32674
1668	hypothetical protein FLJ39639	FLJ39639	243547_at	-1.80774	0.0366917	0.585387	-1.28377
1669	ATH1, acid trehalase-like 1 (yeast)	ATHL1	219359_at	-1.81521	0.0367371	0.58594	-1.32229
1670	transient receptor potential cation channel, subfamily C, member 4	TRPC4	224220_x_at	-1.81414	0.0367593	0.586123	-1.30113
1671	chromosome 14 open reading frame 159	C14orf159	1554039_at	-1.80639	0.0368591	0.5872	-1.17564
1672	G1 to S phase transition 1	GSPT1	225276_at	-1.81108	0.036889	0.587505	-1.15793
1673	tachykinin receptor 1	TACR1	210637_at	-1.81134	0.0369404	0.587811	-1.24303
1674	transmembrane and coiled-coil domain family 1	TMCC1	237943_at	-1.81223	0.0369636	0.587325	-1.18809
1675	lipid phosphate phosphatase-related protein type 2	LPPR2	64899_at	-1.80594	0.0370244	0.587609	-1.16427
1676	hypothetical protein LOC100131067	LOC100131067	242585_at	-1.8113	0.0370628	0.587705	-1.14152
1677	hexose-6-phosphate dehydrogenase (glucose 1-dehydrogenase)	H6PD	206933_s_at	-1.80868	0.0371048	0.58786	-1.27576
1678	interleukin 28B (interferon, lambda 3)	IL28B	1552609_s_at	-1.80385	0.0371532	0.588286	-1.2465
1679	solute carrier family 39 (zinc transporter), member 14	SLC39A14	1555433_at	-1.80339	0.0372554	0.589393	-1.27831
1680	kelch-like 14 (Drosophila)	KLHL14	1554941_at	-1.80498	0.0372727	0.589496	-1.36408
1681	family with sequence similarity 120C	FAM120C	229512_at	-1.80302	0.0372936	0.589655	-1.1469
1682	signal peptidase complex subunit 1 homolog (S. cerevisiae)	SPCS1	217927_at	-1.80727	0.0373246	0.589974	-1.12179
1683	troponin T type 1 (skeletal, slow)	TNNT1	213201_s_at	-1.80409	0.0373284	0.589864	-1.72589
1684	chromosome 2 open reading frame 60	C2orf60	241825_at	-1.80064	0.0373902	0.590159	-1.11924
1685	sodium channel, voltage-gated, type I, beta	SCN1B	205508_at	-1.80588	0.0374101	0.589962	-1.15293
1686	microfibrillar-associated protein 4	MFAP4	212713_at	-1.80251	0.0374416	0.590118	-1.55418
1687	SLIT-ROBO Rho GTPase activating protein 3	SRGAP3	209794_at	-1.80496	0.0374595	0.59006	-1.20821
1688	metallophosphoesterase domain containing 2	MPPED2	215692_s_at	-1.80082	0.0374671	0.589839	-1.33661
1689	contactin 4	CNTN4	237177_at	-1.80557	0.0374789	0.589687	-1.42458
1690	SH3 and PX domains 2A	SH3PXD2A	213252_at	-1.80154	0.0375721	0.590473	-1.15768
1691	Fc fragment of IgE, high affinity I, receptor for; alpha polypeptide	FCER1A	211734_s_at	-1.80017	0.0375804	0.590433	-1.34191
1692	coiled-coil domain containing 69	CCDC69	242430_at	-1.8038	0.037634	0.590766	-1.26669
1693	SH3-domain GRB2-like endophilin B2	SH3GLB2	218813_s_at	-1.79956	0.0376381	0.590661	-1.21303
1694	glucagon-like peptide 2 receptor	GLP2R	221312_at	-1.80289	0.0377224	0.591304	-1.29913
1695	chromosome 4 open reading frame 31	C4orf31	219747_at	-1.7974	0.03775	0.591398	-1.28673
1696	Fraser syndrome 1	FRAS1	220910_at	-1.7954	0.0379246	0.592944	-1.2737
1697	coiled-coil domain containing 159	CCDC159	227043_at	-1.79564	0.0379794	0.593632	-1.29095
1698	ataxia, cerebellar, Cayman type	ATCAY	227365_at	-1.80156	0.0379852	0.593383	-1.23722
1699	eyes absent homolog 3 (Drosophila)	EYA3	226170_at	-1.79806	0.0380133	0.593314	-1.0926
1700	TGF-beta activated kinase 1/MAP3K7 binding protein 3	TAB3	1552928_s_at	-1.78696	0.0380409	0.593575	-1.23858
1701	WD repeat domain 35	WDR35	226889_at	-1.79604	0.0380695	0.593852	-1.1355
1702	TSR1, 20S rRNA accumulation, homolog (S. cerevisiae)	TSR1	218155_x_at	-1.79759	0.0380819	0.593876	-1.10313
1703	family with sequence similarity 171, member B	FAM171B	238564_at	-1.79154	0.0380856	0.593764	-1.23765
1704	fibulin 1	FBLN1	207835_at	-1.78945	0.0380869	0.593615	-1.15394
1705	protein O-linked mannose beta1,2-N-acetylglucosaminyltransferase	POMGNT1	217944_at	-1.79654	0.0381365	0.59405	-1.13297
1706	chromosome 6 open reading frame 54	C6orf54	211350_s_at	-1.79589	0.0382141	0.594919	-1.32918
1707	hypothetical protein LOC100289641	LOC100289641	231046_at	-1.78747	0.038245	0.595231	-1.25021
1708	transmembrane protein 190	TMEM190	1552594_at	-1.79285	0.0382589	0.595109	-1.31755
1709	SIN3 homolog B, transcription regulator (yeast)	SIN3B	242129_at	-1.79132	0.0383036	0.595295	-1.16654
1710	hypothetical LOC100130856	LOC100130856	1564240_at	-1.78834	0.0384051	0.595519	-1.25807
1711	F-box protein 36	FBXO36	236525_at	-1.79386	0.0384332	0.595617	-1.24484
1712	PR domain containing 6	PRDM6	230311_s_at	-1.79096	0.03846	0.595525	-1.25881
1713	zinc finger protein 230	ZNF230	205791_x_at	-1.78973	0.0385299	0.595765	-1.14602
1714	cytokine inducible SH2-containing protein	CISH	223961_s_at	-1.78599	0.0385729	0.595587	-1.22779
1715	spermatogenesis associated 22	SPATA22	1558667_at	-1.78888	0.0385747	0.595447	-1.33919
1716	hypothetical protein LOC729852	LOC729852	226596_x_at	-1.78662	0.0386208	0.595822	-1.13531
1717	ankyrin repeat domain 30B	ANKRD30B	1562294_x_at	-1.78788	0.0386819	0.596428	-1.62703
1718	protocadherin 1	PCDH1	215277_at	-1.78377	0.0386849	0.596306	-1.19786
1719	anaphase promoting complex subunit 16	ANAPC16	224667_x_at	-1.78899	0.0387455	0.596064	-1.10427
1720	synapse defective 1, Rho GTPase, homolog 2 (C. elegans)	SYDE2	1560101_at	-1.7817	0.0388115	0.596743	-1.27607
1721	phospholipase A2, group X	PLA2G10	207222_at	-1.78474	0.0388736	0.597362	-1.37875
1722	protein phosphatase, Mg2+/Mn2+ dependent, 1M	PPM1M	226074_at	-1.78213	0.0388819	0.597321	-1.15356
1723	vesicle-associated membrane protein 1 (synaptobrevin 1)	VAMP1	213326_at	-1.78608	0.0388836	0.59718	-1.15924
1724	chitinase domain containing 1	CHID1	223061_at	-1.78926	0.0388993	0.597086	-1.14048
1725	dual specificity phosphatase 28	DUSP28	229211_at	-1.78648	0.0389025	0.596967	-1.1335
1726	jumonji domain containing 8	JMJD8	224886_at	-1.78663	0.0389265	0.597	-1.10786
1727	transmembrane protein 67	TMEM67	1569377_at	-1.7913	0.038969	0.597485	-1.31779
1728	Alstrom syndrome 1	ALMS1	214707_x_at	-1.78843	0.0390086	0.597421	-1.15152
1729	leucine rich repeat transmembrane neuronal 4	LRRTM4	220345_at	-1.78147	0.039069	0.597343	-1.42917
1730	DEAD/H (Asp-Glu-Ala-Asp/His) box polypeptide 11 like 2	DDX11L2	223777_at	-1.77885	0.0390973	0.597108	-1.25079
1731	outer dense fiber of sperm tails 4	ODF4	1552409_a_at	-1.78552	0.0390981	0.596953	-1.27188
1732	RUN domain containing 1	RUNDC1	226298_at	-1.7812	0.0391004	0.596821	-1.16565
1733	transmembrane protein 150C	TMEM150C	231923_at	-1.78409	0.0391717	0.597409	-1.44167
1734	C1q and tumor necrosis factor related protein 3	C1QTNF3	220988_s_at	-1.78512	0.0391928	0.597231	-1.3474
1735	tripartite motif-containing 42	TRIM42	1553620_at	-1.78223	0.0392558	0.597859	-1.2263
1736	cysteine sulfinic acid decarboxylase	CSAD	221139_s_at	-1.77907	0.0392656	0.597674	-1.23515
1737	NADH dehydrogenase (ubiquinone) 1 alpha subcomplex, assembly factor 3	NDUFAF3	209177_at	-1.78336	0.0393222	0.598036	-1.13109
1738	sedoheptulokinase	SHPK	219713_at	-1.77473	0.0393414	0.597829	-1.1347
1739	cyclin I	CCNI	208656_s_at	-1.77692	0.0393773	0.597877	-1.07508
1740	guanine nucleotide binding protein (G protein), alpha activating activity polypeptide, olfactory type	GNAL	206355_at	-1.7708	0.03939	0.597738	-1.21295
1741	protein O-fucosyltransferase 1	POFUT1	210433_at	-1.77811	0.0394589	0.598452	-1.3331
1742	non-protein coding RNA 112	NCRNA00112	1560881_a_at	-1.77181	0.0394906	0.598765	-1.21932
1743	collagen, type V, alpha 3	COL5A3	218975_at	-1.77525	0.039505	0.598652	-1.28025
1744	hypothetical protein LOC254128	LOC254128	235132_at	-1.77663	0.0395341	0.598761	-1.10336
1745	sterol regulatory element binding transcription factor 1	SREBF1	202308_at	-1.77515	0.0395375	0.598646	-1.28906
1746	ubiquitin specific peptidase 34	USP34	207365_x_at	-1.78176	0.0395415	0.598541	-1.11065
1747	hypothetical protein LOC100129827	LOC100129827	231595_at	-1.77858	0.0395488	0.598487	-1.3098
1748	myelin basic protein	MBP	216567_at	-1.78062	0.039589	0.598432	-1.18487
1749	ribosomal protein L6 pseudogene 17	RPL6P17	216816_at	-1.77721	0.039598	0.598238	-1.30807
1750	chromosome 16 open reading frame 74	C16orf74	227806_at	-1.77346	0.0397411	0.59957	-1.3502
1751	six transmembrane epithelial antigen of the prostate 2	STEAP2	225871_at	-1.77508	0.0397432	0.599437	-1.31562
1752	mesenchyme homeobox 2	MEOX2	206202_at	-1.77696	0.0397937	0.600033	-1.44396
1753	immunoglobulin superfamily, member 1	IGSF1	223807_at	-1.77449	0.0399021	0.600508	-1.30284
1754	solute carrier family 9, member 11	SLC9A11	1563495_at	-1.771	0.0399289	0.600747	-1.26057
1755	serine/threonine/tyrosine interacting-like 1	STYXL1	233982_x_at	-1.77277	0.0399337	0.600488	-1.11709
1756	intraflagellar transport 46 homolog (Chlamydomonas)	IFT46	218483_s_at	-1.77131	0.0400034	0.600381	-1.12951
1757	centromere protein I	CENPI	1563223_a_at	-1.76783	0.0400716	0.600909	-1.38304
1758	golgi-associated, gamma adaptin ear containing, ARF binding protein 2	GGA2	214189_s_at	-1.76549	0.0400829	0.600914	-1.22309
1759	ZXD family zinc finger C	ZXDC	230106_at	-1.76099	0.0401153	0.60107	-1.09229
1760	DDB1 and CUL4 associated factor 11	DCAF11	201886_at	-1.76799	0.0401304	0.601131	-1.11742
1761	protein tyrosine phosphatase, receptor type, A	PTPRA	239419_at	-1.76414	0.0401499	0.601259	-1.17826
1762	purine-rich element binding protein G	PURG	220860_at	-1.76738	0.0401546	0.601165	-1.30006
1763	matrix metallopeptidase 17 (membrane-inserted)	MMP17	206234_s_at	-1.76911	0.0401691	0.601217	-1.27271
1764	choline phosphotransferase 1	CHPT1	1559739_at	-1.77127	0.0401997	0.600853	-1.28908
1765	gap junction protein, delta 3, 31.9kDa	GJD3	1553511_at	-1.76722	0.0402513	0.601295	-1.16591
1766	hypothetical LOC26070	DKFZP434K028	234356_at	-1.76744	0.0402514	0.601132	-1.11853
1767	SYF2 homolog, RNA splicing factor (S. cerevisiae)	SYF2	1559979_at	-1.76871	0.0402907	0.601226	-1.18955
1768	adenomatous polyposis coli	APC	216933_x_at	-1.77252	0.0402973	0.60116	-1.21004
1769	chromodomain helicase DNA binding protein 6	CHD6	234681_s_at	-1.76836	0.040318	0.601306	-1.21584
1770	N-6 adenine-specific DNA methyltransferase 1 (putative)	N6AMT1	234698_at	-1.76345	0.0403378	0.601108	-1.17011
1771	beclin 1, autophagy related	BECN1	1561652_at	-1.76519	0.0403594	0.601266	-1.32331
1772	mirror-image polydactyly 1	MIPOL1	1552572_a_at	-1.76469	0.04041	0.601529	-1.28224
1773	transmembrane and coiled-coil domains 5A	TMCO5A	1553636_at	-1.77075	0.0404486	0.60194	-1.33747
1774	organic solute transporter beta	OSTBETA	230830_at	-1.76735	0.0405471	0.602749	-1.35331
1775	zinc finger protein 689	ZNF689	227445_at	-1.76568	0.040557	0.602733	-1.24193
1776	olfactory receptor, family 2, subfamily L, member 2	OR2L2	1567240_x_at	-1.76518	0.0406869	0.603843	-1.39465
1777	protein phosphatase 4, regulatory subunit 4	PPP4R4	220673_s_at	-1.76946	0.0406875	0.603688	-1.48529
1778	SCAN domain containing 2 pseudogene	SCAND2	215670_s_at	-1.7574	0.0408	0.604701	-1.16018
1779	hypothetical LOC154822	LOC154822	243261_at	-1.75346	0.0408084	0.604661	-1.12231
1780	solute carrier family 10 (sodium/bile acid cotransporter family), member 2	SLC10A2	207095_at	-1.75572	0.0408732	0.605294	-1.19296
1781	latent transforming growth factor beta binding protein 4	LTBP4	204442_x_at	-1.75457	0.0408873	0.60501	-1.22217
1782	zinc finger protein 771	ZNF771	219782_s_at	-1.76475	0.0408946	0.604791	-1.39523
1783	potassium channel, subfamily K, member 10	KCNK10	1556927_at	-1.76621	0.040899	0.604692	-1.46844
1784	stromal antigen 1	STAG1	232588_at	-1.76094	0.0409474	0.60508	-1.26891
1785	ADAM metallopeptidase with thrombospondin type 1 motif, 8	ADAMTS8	220676_at	-1.76051	0.0409747	0.605321	-1.33882
1786	guanylate cyclase activator 1B (retina)	GUCA1B	207003_at	-1.76039	0.0409843	0.605298	-1.25311
1787	insulin-like growth factor 1 (somatomedin C)	IGF1	209540_at	-1.75718	0.0409966	0.605154	-1.29973
1788	forkhead box N4	FOXN4	1562695_at	-1.75805	0.0410213	0.605355	-1.24349
1789	ubiquitin protein ligase E3 component n-recognin 2	UBR2	215558_at	-1.75902	0.0410569	0.605554	-1.31024
1790	ribosomal protein L7a pseudogene 10	RPL7AP10	234875_at	-1.75598	0.041061	0.605451	-1.09888
1791	kelch repeat and BTB (POZ) domain containing 10	KBTBD10	219106_s_at	-1.75612	0.0411779	0.606846	-1.26486
1792	glutamic-oxaloacetic transaminase 1-like 1	GOT1L1	1553878_at	-1.75782	0.0412939	0.608065	-1.38726
1793	family with sequence similarity 125, member B	FAM125B	222241_at	-1.75287	0.0414126	0.608828	-1.11439
1794	ring finger protein 10	RNF10	208632_at	-1.75395	0.0414186	0.608753	-1.10695
1795	1-acylglycerol-3-phosphate O-acyltransferase 6 (lysophosphatidic acid acyltransferase, zeta)	AGPAT6	229577_at	-1.75081	0.0414192	0.608599	-1.14531
1796	solute carrier family 25, member 38	SLC25A38	217961_at	-1.75283	0.0414475	0.60885	-1.11322
1797	synaptojanin 2 binding protein	SYNJ2BP	219156_at	-1.75601	0.0414665	0.608967	-1.14479
1798	hypothetical LOC100288004	LOC100288004	239919_at	-1.75389	0.0414967	0.609083	-1.20064
1799	secretoglobin, family 2A, member 2	SCGB2A2	206378_at	-1.75306	0.041519	0.609247	-2.00372
1800	glutathione peroxidase 1	GPX1	200736_s_at	-1.75095	0.0415446	0.609459	-1.1136
1801	FSHD region gene 1 pseudogene	LOC283788	228247_at	-1.75214	0.0416068	0.60988	-1.13217
1802	SH3-domain GRB2-like 1 pseudogene 2	SH3GL1P2	1567027_at	-1.75659	0.0417446	0.611244	-1.29435
1803	ATP synthase mitochondrial F1 complex assembly factor 1	ATPAF1	224728_at	-1.75557	0.0417588	0.611289	-1.13805
1804	protein tyrosine phosphatase, receptor type, D	PTPRD	205712_at	-1.74934	0.0417725	0.611162	-1.29007
1805	transmembrane protein 101	TMEM101	225004_at	-1.75625	0.0418233	0.611578	-1.24536
1806	extracellular matrix protein 1	ECM1	209365_s_at	-1.75465	0.0418506	0.61165	-1.38923
1807	acyl-CoA oxidase 2, branched chain	ACOX2	205364_at	-1.74785	0.0418633	0.611509	-1.51057
1808	chromosome 13 open reading frame 31	C13orf31	1553142_at	-1.74495	0.0419027	0.61143	-1.19154
1809	DIX domain containing 1	DIXDC1	214724_at	-1.75125	0.0419614	0.611798	-1.17095
1810	zinc finger and BTB domain containing 4	ZBTB4	227047_x_at	-1.75062	0.0419769	0.611696	-1.08677
1811	chordin	CHRD	211248_s_at	-1.75215	0.0420573	0.612378	-1.2909
1812	zinc finger protein 853	ZNF853	228270_at	-1.74758	0.0420706	0.612409	-1.31067
1813	zinc finger, SWIM-type containing 6	ZSWIM6	226208_at	-1.75104	0.0422254	0.613194	-1.13658
1814	sestrin 2	SESN2	223195_s_at	-1.74826	0.0422518	0.613413	-1.125
1815	fibronectin type III domain containing 3A	FNDC3A	241611_s_at	-1.74194	0.0422757	0.613435	-1.27681
1816	like-glycosyltransferase	LARGE	204414_at	-1.74264	0.0423624	0.614367	-1.36832
1817	sulfotransferase family, cytosolic, 1B, member 1	SULT1B1	207601_at	-1.73831	0.0423638	0.614225	-1.20712
1818	exocyst complex component 7	EXOC7	214802_at	-1.74561	0.0424765	0.615369	-1.18827
1819	family with sequence similarity 174, member B	FAM174B	51158_at	-1.74135	0.0424878	0.615044	-1.23229
1820	hypothetical LOC93429	DKFZp434J0226	232832_at	-1.74565	0.042511	0.615055	-1.39743
1821	ubiquitin specific peptidase 32	USP32	244871_s_at	-1.74745	0.0425122	0.614908	-1.24587
1822	myogenic differentiation 1	MYOD1	206657_s_at	-1.74392	0.0425759	0.615505	-1.15101
1823	TMEM189-UBE2V1 readthrough	TMEM189-UBE2V1	201002_s_at	-1.7464	0.0425837	0.615454	-1.11872
1824	interleukin 11	IL11	206926_s_at	-1.74409	0.0425973	0.615488	-1.26428
1825	dedicator of cytokinesis 11	DOCK11	238356_at	-1.73326	0.0426202	0.615656	-1.1646
1826	symplekin	SYMPK	1554595_at	-1.74113	0.0426697	0.616046	-1.10771
1827	intraflagellar transport 88 homolog (Chlamydomonas)	IFT88	204703_at	-1.7369	0.0427703	0.616359	-1.10793
1828	G protein-coupled receptor kinase 1	GRK1	208041_at	-1.7407	0.0427905	0.616488	-1.27438
1829	period homolog 2 (Drosophila)	PER2	205251_at	-1.73878	0.0428074	0.616244	-1.12415
1830	unkempt homolog (Drosophila)	UNK	1562434_at	-1.73319	0.0428274	0.61637	-1.14994
1831	zinc finger (CCCH type), RNA-binding motif and serine/arginine rich 2	ZRSR2	213876_x_at	-1.74253	0.0428281	0.616217	-1.08301
1832	hypothetical LOC92659	LOC92659	1559352_a_at	-1.73892	0.0428922	0.616653	-1.26342
1833	chromosome 19 open reading frame 30	C19orf30	223913_s_at	-1.7433	0.0429718	0.617311	-1.44754
1834	OTU domain containing 7B	OTUD7B	227436_at	-1.73515	0.0430159	0.617782	-1.10636
1835	similar to chemokine (C-C motif) ligand 27	LOC730098	230327_at	-1.73366	0.0431158	0.618403	-1.15651
1836	microtubule-actin crosslinking factor 1	MACF1	232168_x_at	-1.73616	0.0431245	0.618205	-1.17085
1837	poly(A) binding protein, nuclear 1	PABPN1	213046_at	-1.73515	0.0431255	0.618057	-1.12296
1838	mex-3 homolog D (C. elegans)	MEX3D	222042_x_at	-1.73385	0.0431878	0.61814	-1.24136
1839	transmembrane and coiled-coil domains 7	TMCO7	226467_at	-1.7323	0.0432568	0.618642	-1.15771
1840	KIAA1324-like	KIAA1324L	235301_at	-1.73635	0.0432576	0.618491	-1.23327
1841	microtubule-associated protein 1 light chain 3 alpha	MAP1LC3A	224378_x_at	-1.73612	0.0432688	0.61849	-1.14277
1842	fibroblast growth factor receptor 1	FGFR1	226705_at	-1.73308	0.0432992	0.6186	-1.18233
1843	chromosome 9 open reading frame 66	C9orf66	1552757_s_at	-1.73701	0.0433072	0.618553	-1.41923
1844	ankyrin repeat domain 28	ANKRD28	229307_at	-1.73666	0.0433287	0.618537	-1.18009
1845	peptidylprolyl isomerase domain and WD repeat containing 1	PPWD1	236999_at	-1.73199	0.0434385	0.619296	-1.28475
1846	hyaluronoglucosaminidase 4	HYAL4	220249_at	-1.73358	0.0434479	0.619268	-1.301
1847	phosphoinositide-3-kinase interacting protein 1	PIK3IP1	221756_at	-1.73055	0.0435113	0.619688	-1.14069
1848	hypothetical LOC285150	FLJ33534	1564233_at	-1.7346	0.0435816	0.620204	-1.38022
1849	family with sequence similarity 81, member A	FAM81A	241481_at	-1.72848	0.043652	0.620721	-1.25794
1850	chromosome 5 open reading frame 56	C5orf56	1560128_x_at	-1.72969	0.0436527	0.620569	-1.17565
1851	dynein, axonemal, intermediate chain 2	DNAI2	220636_at	-1.72578	0.043802	0.621722	-1.30923
1852	hypothetical protein LOC284757	LOC284757	237806_s_at	-1.72791	0.0438511	0.622257	-1.34813
1853	ribosomal protein S10 pseudogene 7	RPS10P7	1566720_at	-1.73059	0.0438729	0.622406	-1.28744
1854	hydroxysteroid (17-beta) dehydrogenase 7	HSD17B7	220081_x_at	-1.72571	0.0439269	0.62301	-1.10058
1855	lymphoid enhancer-binding factor 1	LEF1	221558_s_at	-1.72698	0.0440207	0.623531	-1.1971
1856	zinc finger and BTB domain containing 40	ZBTB40	203959_s_at	-1.7243	0.04407	0.623745	-1.08814
1857	small VCP/p97-interacting protein	SVIP	230285_at	-1.72078	0.0440856	0.623643	-1.14954
1858	pepsinogen 3, group I (pepsinogen A)	PGA3	213265_at	-1.7247	0.0441053	0.62376	-1.23281
1859	TAP binding protein (tapasin)	TAPBP	210294_at	-1.72264	0.0441685	0.624169	-1.21791
1860	leucine rich repeat containing 17	LRRC17	205381_at	-1.72792	0.0441784	0.624148	-1.40351
1861	t-complex 11 (mouse)-like 1	TCP11L1	233472_at	-1.72557	0.0442296	0.62471	-1.17447
1862	occludin/ELL domain containing 1	OCEL1	205441_at	-1.72389	0.044245	0.624283	-1.17559
1863	coiled-coil domain containing 91	CCDC91	1570571_at	-1.72588	0.0443458	0.625382	-1.19091
1864	CDC14 cell division cycle 14 homolog A (S. cerevisiae)	CDC14A	210743_s_at	-1.72501	0.0443726	0.625437	-1.27918
1865	phenylalanyl-tRNA synthetase, beta subunit	FARSB	223036_at	-1.72014	0.0443941	0.625418	-1.25011
1866	EPH receptor A10	EPHA10	236073_at	-1.72281	0.0444121	0.62551	-1.2542
1867	mannosidase, beta A, lysosomal-like	MANBAL	224689_at*	-1.72182	0.044427	0.625559	-1.11118
1868	v-src sarcoma (Schmidt-Ruppin A-2) viral oncogene homolog (avian)	SRC	224689_at*	-1.72182	0.044427	0.625559	-1.11118
1869	chromosome 12 open reading frame 60	C12orf60	229888_at	-1.72657	0.0445064	0.626355	-1.2545
1870	TSPY-like 3 (pseudogene)	TSPYL3	233617_at	-1.72095	0.0445226	0.626422	-1.31588
1871	gastrulation brain homeobox 2	GBX2	210560_at	-1.72197	0.0445372	0.626466	-1.3267
1872	FLJ00049 protein	FLJ00049	216460_at	-1.72691	0.0445446	0.626408	-1.2169
1873	ataxin 7	ATXN7	209964_s_at	-1.71993	0.044554	0.62638	-1.10565
1874	CDC42 binding protein kinase beta (DMPK-like)	CDC42BPB	1557963_at	-1.7163	0.0446745	0.627267	-1.26042
1875	MYST histone acetyltransferase (monocytic leukemia) 3	MYST3	202423_at	-1.71607	0.0447975	0.628188	-1.1176
1876	histamine N-methyltransferase	HNMT	204111_at	-1.7125	0.0448212	0.628359	-1.23732
1877	hypothetical protein LOC100049716	LOC100049716	228647_at	-1.71499	0.0448691	0.628869	-1.15714
1878	ATG9 autophagy related 9 homolog B (S. cerevisiae)	ATG9B	229093_at	-1.72088	0.0448838	0.628753	-1.31786
1879	mucin 4, cell surface associated	MUC4	235055_x_at	-1.71019	0.0449253	0.629172	-1.15046
1880	ubiquitin specific peptidase 6 (Tre-2 oncogene)	USP6	242242_at	-1.71408	0.0450257	0.629289	-1.19717
1881	synaptogyrin 1	SYNGR1	204287_at	-1.71664	0.0450467	0.628939	-1.17935
1882	RAB20, member RAS oncogene family	RAB20	237373_at	-1.71737	0.0450617	0.628988	-1.29862
1883	adaptor-related protein complex 3, beta 2 subunit	AP3B2	1570032_at	-1.71434	0.0450895	0.629055	-1.3075
1884	zinc finger protein 467	ZNF467	214746_s_at	-1.71452	0.0451386	0.62942	-1.20096
1885	myotubularin related protein 15	MTMR15	203678_at	-1.71186	0.0451525	0.629293	-1.10611
1886	interferon regulatory factor 5	IRF5	205468_s_at	-1.71295	0.0452016	0.629495	-1.263
1887	pigeon homolog (Drosophila)	PION	240061_at	-1.70772	0.0452215	0.629612	-1.2255
1888	tigger transposable element derived 3	TIGD3	229789_at	-1.70929	0.0452592	0.629815	-1.26572
1889	castor zinc finger 1	CASZ1	220015_at	-1.70996	0.0452845	0.630008	-1.09894
1890	Fc fragment of IgA, receptor for	FCAR	211816_x_at	-1.71022	0.0454522	0.631377	-1.32822
1891	DENN/MADD domain containing 2D	DENND2D	221081_s_at	-1.70768	0.045463	0.631366	-1.16451
1892	hepatoma-derived growth factor, related protein 3	HDGFRP3	209526_s_at	-1.70619	0.0454941	0.631157	-1.18795
1893	THAP domain containing, apoptosis associated protein 2	THAP2	223588_at	-1.7042	0.0455359	0.631417	-1.20308
1894	piwi-like 2 (Drosophila)	PIWIL2	220686_s_at	-1.70443	0.0456217	0.631805	-1.22859
1895	zinc finger protein 548	ZNF548	1553718_at	-1.70333	0.0456317	0.631783	-1.07455
1896	runt-related transcription factor 1; translocated to, 1 (cyclin D-related)	RUNX1T1	216832_at	-1.7038	0.0456351	0.631671	-1.21708
1897	intraflagellar transport 80 homolog (Chlamydomonas)	IFT80	240251_at	-1.70008	0.0456454	0.631653	-1.23249
1898	leukemia inhibitory factor receptor alpha	LIFR	225575_at	-1.70706	0.0456532	0.631602	-1.23438
1899	sprouty-related, EVH1 domain containing 2	SPRED2	212458_at	-1.70494	0.0456613	0.631554	-1.17978
1900	interleukin 20 receptor, alpha	IL20RA	219115_s_at	-1.70874	0.0456888	0.631774	-1.4275
1901	polymerase (DNA directed) iota	POLI	238992_at	-1.70243	0.0458035	0.63272	-1.19747
1902	intraflagellar transport 74 homolog (Chlamydomonas)	IFT74	219174_at	-1.7015	0.0458276	0.632894	-1.14453
1903	ribosomal protein S15	RPS15	1563014_at	-1.70655	0.0458288	0.63259	-1.31035
1904	aarF domain containing kinase 4	ADCK4	227324_at	-1.7038	0.0458666	0.632632	-1.15403
1905	heat shock 70kDa protein 1-like	HSPA1L	233694_at	-1.71265	0.0458717	0.632543	-1.26123
1906	Ral GEF with PH domain and SH3 binding motif 2	RALGPS2	242458_at	-1.70016	0.0459453	0.633239	-1.25768
1907	oxysterol binding protein-like 8	OSBPL8	228985_at	-1.70299	0.0460581	0.634315	-1.2439
1908	O-6-methylguanine-DNA methyltransferase	MGMT	204880_at	-1.70683	0.0460756	0.634236	-1.15739
1909	ring finger protein 31	RNF31	220788_s_at	-1.70211	0.0460877	0.634243	-1.09368
1910	taste receptor, type 2, member 5	TAS2R5	231757_at	-1.70365	0.0460958	0.634194	-1.34838
1911	FCF1 small subunit (SSU) processome component homolog (S. cerevisiae)	FCF1	215567_at	-1.7038	0.0461137	0.63428	-1.18304
1912	cyclin-dependent kinase 17	CDK17	206474_at	-1.70284	0.0462055	0.634905	-1.21546
1913	pancreatic and duodenal homeobox 1	PDX1	210938_at	-1.70301	0.0463926	0.635559	-1.26346
1914	G protein-coupled receptor 62	GPR62	1554559_at	-1.70366	0.0464669	0.635939	-1.26527
1915	dual specificity phosphatase 8	DUSP8	238594_x_at	-1.69652	0.0464825	0.635676	-1.15356
1916	phosphatidic acid phosphatase type 2 domain containing 1B	PPAPDC1B	226384_at	-1.69612	0.046507	0.635852	-1.22563
1917	5-hydroxytryptamine (serotonin) receptor 2B	HTR2B	206638_at	-1.69832	0.0465189	0.635697	-1.30245
1918	DiGeorge syndrome critical region gene 12	DGCR12	1566235_at	-1.70167	0.0465797	0.636209	-1.28608
1919	glycoprotein hormones, alpha polypeptide	CGA	204637_at	-1.69911	0.0466144	0.636365	-1.77394
1920	PRO2812	LOC100129038	224112_at	-1.69573	0.046616	0.636229	-1.3292
1921	ribosomal RNA processing 12 homolog (S. cerevisiae)	RRP12	216909_at	-1.69906	0.0466707	0.636816	-1.30931
1922	ST6 (alpha-N-acetyl-neuraminyl-2,3-beta-galactosyl-1,3)-N-acetylgalactosaminide alpha-2,6-sialyltransferase 2	ST6GALNAC2	204542_at	-1.69484	0.0466754	0.636721	-1.28884
1923	neuroligin 3	NLGN3	234751_s_at	-1.70365	0.0466821	0.636653	-1.25597
1924	gene differentially expressed in prostate	GDEP	231096_at	-1.69757	0.0468288	0.637382	-1.31914
1925	tetratricopeptide repeat domain 27	TTC27	244248_at	-1.69853	0.0468433	0.637262	-1.12255
1926	tescalcin	TESC	240553_at	-1.70007	0.0468565	0.637284	-1.2936
1927	neuropeptides B/W receptor 1	NPBWR1	231752_at	-1.69552	0.0468675	0.637116	-1.20657
1928	sirtuin (silent mating type information regulation 2 homolog) 3 (S. cerevisiae)	SIRT3	221913_at	-1.69578	0.0468841	0.637183	-1.12238
1929	dynein, light chain, roadblock-type 2	DYNLRB2	238116_at	-1.69556	0.0469364	0.637735	-1.5672
1930	zinc finger, SWIM-type containing 2	ZSWIM2	1554932_at	-1.70012	0.0470503	0.638648	-1.36006
1931	transmembrane BAX inhibitor motif containing 6	TMBIM6	200804_at	-1.69353	0.0470851	0.638962	-1.12057
1932	laminin, gamma 3	LAMC3	219407_s_at	-1.68706	0.0471029	0.639046	-1.20304
1933	rhomboid domain containing 1	RHBDD1	226948_at	-1.69297	0.0471739	0.639373	-1.11943
1934	calreticulin	CALR	214315_x_at	-1.69287	0.04719	0.639433	-1.16525
1935	T-cell leukemia/lymphoma 6	TCL6	219840_s_at	-1.69148	0.0471982	0.639385	-1.279
1936	casein kinase 1, gamma 1	CSNK1G1	231920_s_at	-1.69234	0.0472311	0.639515	-1.13823
1937	Ellis van Creveld syndrome 2	EVC2	229974_at	-1.68744	0.0472483	0.639589	-1.2
1938	clarin 3	CLRN3	229777_at	-1.69661	0.0472615	0.639609	-1.37821
1939	tripartite motif-containing 36	TRIM36	231123_at	-1.6948	0.0473179	0.640214	-1.48683
1940	fibrous sheath interacting protein 2	FSIP2	240028_at	-1.68973	0.0473273	0.640183	-1.47982
1941	family with sequence similarity 134, member A	FAM134A	218037_at	-1.69435	0.0473385	0.640176	-1.11194
1942	hypothetical protein LOC100128844	LOC100128844	229110_at	-1.6913	0.0474612	0.641518	-1.35763
1943	kinectin 1 (kinesin receptor)	KTN1	200914_x_at	-1.68669	0.0474813	0.641473	-1.11503
1944	islet cell autoantigen 1,69kDa-like	ICA1L	1555671_at	-1.68547	0.0474959	0.641512	-1.26684
1945	zinc finger protein 500	ZNF500	213639_s_at	-1.68918	0.0475124	0.641576	-1.09915
1946	glutamic-oxaloacetic transaminase 2 pseudogene 1	GOT2P1	216545_at*	-1.68298	0.0475366	0.641744	-1.21677
1947	hypothetical LOC100288281	LOC100288281	216545_at*	-1.68298	0.0475366	0.641744	-1.21677
1948	poly(A) binding protein, cytoplasmic 1-like	PABPC1L	231838_at	-1.68531	0.0476697	0.643223	-1.18724
1949	dpy-19-like 1 (C. elegans)	DPY19L1	215433_at	-1.68727	0.0476825	0.643237	-1.24848
1950	B-cell CLL/lymphoma 6	BCL6	228758_at	-1.69077	0.0477226	0.643461	-1.19909
1951	basic leucine zipper transcription factor, ATF-like	BATF	205965_at	-1.68139	0.0477753	0.643854	-1.14281
1952	ATP synthase, H+ transporting, mitochondrial F1 complex, epsilon subunit	ATP5E	217801_at	-1.68464	0.0478038	0.643762	-1.0894
1953	chromosome 4 open reading frame 37	C4orf37	1555096_at	-1.68241	0.0478081	0.643662	-1.28207
1954	neurogenic differentiation 6	NEUROD6	220045_at	-1.68405	0.0478586	0.644183	-1.22308
1955	endogenous Borna-like N element-1	FLJ10213	219906_at	-1.68455	0.0479246	0.644753	-1.204
1956	nudE nuclear distribution gene E homolog 1 (A. nidulans)	NDE1	218414_s_at	-1.68266	0.0479269	0.644626	-1.09518
1957	hypothetical protein LOC100289312	LOC100289312	1556970_at	-1.68723	0.0479445	0.644546	-1.29389
1958	solute carrier family 12 (potassium/chloride transporters), member 4	SLC12A4	209401_s_at	-1.67985	0.0480644	0.645364	-1.22331
1959	liver expressed antimicrobial peptide 2	LEAP2	1552362_a_at	-1.67926	0.0480787	0.645239	-1.14927
1960	leucine-rich repeats and IQ motif containing 1	LRRIQ1	223817_at	-1.67903	0.0481187	0.645301	-1.27508
1961	prion protein (testis specific)	PRNT	233975_at	-1.68365	0.0481406	0.645278	-1.34204
1962	hypothetical protein MGC10814	MGC10814	224134_at	-1.6831	0.0482486	0.646409	-1.28796
1963	proteasome (prosome, macropain) activator subunit 1 (PA28 alpha)	PSME1	200814_at	-1.67719	0.0482657	0.646479	-1.10934
1964	serine/threonine kinase 32B	STK32B	219686_at	-1.68123	0.0482951	0.646557	-1.53864
1965	ankyrin repeat and SOCS box-containing 5	ASB5	235503_at	-1.6775	0.0482995	0.646141	-1.39634
1966	hypothetical protein LOC150384	CN5H6.4	1556661_at	-1.67962	0.0483134	0.64601	-1.26467
1967	hypothetical protein LOC285441	LOC285441	1557233_at	-1.67687	0.0483218	0.645807	-1.30073
1968	fatty acid binding protein 2, intestinal	FABP2	207475_at	-1.68084	0.0483582	0.646135	-1.27367
1969	zinc finger protein 274	ZNF274	232436_at	-1.68095	0.0483759	0.646056	-1.12015
1970	A kinase (PRKA) anchor protein 8-like	AKAP8L	222160_at	-1.67465	0.0484773	0.646778	-1.1707
1971	cytochrome c, somatic	CYCS	244546_at	-1.67817	0.0485077	0.647026	-1.20205
1972	leucine rich repeat containing 38	LRRC38	1558375_at	-1.67928	0.0485089	0.646884	-1.30672
1973	GATA binding protein 2	GATA2	210358_x_at	-1.67667	0.0485426	0.647017	-1.18257
1974	coiled-coil and C2 domain containing 1A	CC2D1A	221888_at	-1.67626	0.0486672	0.647889	-1.07786
1975	KIAA1659 protein	KIAA1659	215750_at	-1.67342	0.0486707	0.647777	-1.14536
1976	glypican 1	GPC1	202755_s_at	-1.67467	0.0487143	0.648042	-1.22908
1977	RAS (RAD and GEM)-like GTP-binding 1	REM1	210300_at	-1.68029	0.048755	0.648268	-1.17752
1978	CD276 molecule	CD276	1559583_at	-1.6694	0.0487727	0.648189	-1.14911
1979	complement component 2	C2	1554533_at	-1.67227	0.0487878	0.648232	-1.26765
1980	cholinergic receptor, nicotinic, epsilon	CHRNE	207274_at	-1.67249	0.0488727	0.649044	-1.25423
1981	tropomyosin 3	TPM3	238079_at	-1.6698	0.0488909	0.649128	-1.2151
1982	cadherin 8, type 2	CDH8	210518_at	-1.67074	0.0489487	0.64958	-1.20943
1983	PRO2300	LOC100128286	224114_at	-1.67128	0.0490173	0.64986	-1.34587
1984	leucine-rich repeats and calponin homology (CH) domain containing 1	LRCH1	235012_at	-1.67066	0.0490263	0.649664	-1.11552
1985	kelch domain containing 2	KLHDC2	217906_at	-1.67097	0.0490524	0.649852	-1.13851
1986	RAS protein activator like 2	RASAL2	217194_at	-1.6717	0.0490811	0.649918	-1.41337
1987	HRAS-like suppressor 2	HRASLS2	216760_at	-1.67264	0.0492143	0.651051	-1.2148
1988	slingshot homolog 1 (Drosophila)	SSH1	1555624_a_at	-1.6663	0.0492341	0.651155	-1.17852
1989	benzodiazapine receptor (peripheral) associated protein 1	BZRAP1	205839_s_at	-1.66748	0.0492602	0.651185	-1.18128
1990	deleted in liver cancer 1	DLC1	220512_at	-1.67279	0.0492687	0.65114	-1.20667
1991	coiled-coil domain containing 126	CCDC126	228087_at	-1.67349	0.0493588	0.651858	-1.20726
1992	oligonucleotide/oligosaccharide-binding fold containing 1	OBFC1	228781_at	-1.66643	0.0494077	0.652189	-1.22392
1993	metaxin 3	MTX3	241779_at	-1.66583	0.0494535	0.652321	-1.08916
1994	solute carrier family 35, member E1	SLC35E1	220796_x_at	-1.67224	0.0494645	0.652309	-1.10108
1995	glycoprotein V (platelet)	GP5	211525_s_at	-1.6693	0.0495215	0.652903	-1.36498
1996	phosphatase and tensin homolog	PTEN	225363_at	-1.66335	0.0495963	0.653573	-1.12939
1997	guanine nucleotide binding protein-like 1	GNL1	238487_at	-1.66478	0.0496241	0.653625	-1.17935
1998	regulator of G-protein signaling 6	RGS6	214538_x_at	-1.67127	0.0496292	0.653534	-1.19588
1999	FK506 binding protein 4, 59kDa	FKBP4	200895_s_at	-1.66646	0.0496331	0.653272	-1.17851
[truncated: 17,575 more rows]

## Sheet: Desmedt Breast_UE
Gene Rank	Gene Name	Gene Symbol	Reporter ID	t-Test	P-value	Q-value	Fold Change
1	homeobox A11	HOXA11	208493_at	-5.5992	3.03854e-07	0.00677079	-1.81172
2	trafficking protein, kinesin binding 2	TRAK2	202125_s_at	-5.58798	9.36207e-07	0.0104308	-1.38575
3	chromosome 5 open reading frame 4	C5orf4	220751_s_at	-5.00748	6.40792e-06	0.0475959	-2.40706
4	ataxin 7-like 1	ATXN7L1	214343_s_at	-4.94523	7.38411e-06	0.041135	-1.92456
5	tudor domain containing 12	TDRD12	215356_at	-4.58776	9.32822e-06	0.0415721	-2.0635
6	adiponectin receptor 2	ADIPOR2	201346_at	-4.74257	1.38403e-05	0.0440578	-1.35122
7	solute carrier family 25 (mitochondrial carrier; peroxisomal membrane protein, 34kDa), member 17	SLC25A17	214210_at	-4.6867	1.82277e-05	0.0507709	-1.32124
8	nitric oxide synthase 1 (neuronal) adaptor protein	NOS1AP	215153_at	-4.46815	1.94378e-05	0.0481258	-1.72459
9	phospholipase A2, group IVC (cytosolic, calcium-independent)	PLA2G4C	209785_s_at	-4.73955	2.1129e-05	0.0470818	-1.56352
10	tripeptidyl peptidase I	TPP1	214195_at	-4.56011	2.36653e-05	0.0439445	-1.57758
11	Rho GTPase activating protein 26	ARHGAP26	215955_x_at	-4.41271	3.2053e-05	0.0549413	-1.67463
12	family with sequence similarity 83, member E	FAM83E	220312_at	-4.36458	3.29617e-05	0.0524633	-1.84311
13	RNA binding motif (RNP1, RRM) protein 3	RBM3	222026_at	-4.38548	5.27442e-05	0.0783532	-1.42016
14	malate dehydrogenase 2, NAD (mitochondrial)	MDH2	213333_at	-4.4366	6.55167e-05	0.0912443	-1.29558
15	KIAA0494	KIAA0494	201778_s_at	-4.36764	7.27769e-05	0.0953933	-1.2314
16	Enah/Vasp-like	EVL	217838_s_at	-4.38164	7.38149e-05	0.0913787	-1.79628
17	ADP-ribosylation-like factor 6 interacting protein 5	ARL6IP5	200760_s_at	-4.4155	7.56789e-05	0.0887554	-1.36387
18	calcium binding protein 2	CABP2	207745_at	-4.14999	7.69583e-05	0.085743	-1.5754
19	pancreatic and duodenal homeobox 1	PDX1	210937_s_at	-4.32353	8.26153e-05	0.083678	-2.17566
20	docking protein 1, 62kDa (downstream of tyrosine kinase 1)	DOK1	211121_s_at	-4.19812	0.000100529	0.0933367	-1.40732
21	trefoil factor 3 (intestinal)	TFF3	204623_at	-4.26031	0.000100718	0.0897719	-4.25695
22	erythrocyte membrane protein band 4.1 like 4A	EPB41L4A	220120_s_at	-4.06372	0.000127869	0.109588	-1.9264
23	TBC1 domain family, member 9 (with GRAM domain)	TBC1D9	212960_at	-4.12206	0.000154705	0.127678	-1.92658
24	Sin3A-associated protein, 18kDa	SAP18	208741_at	-4.10687	0.000169568	0.134946	-1.50549
25	lectin, mannose-binding 2-like	LMAN2L	221274_s_at	-4.06483	0.000171823	0.132025	-1.30954
26	sestrin 1	SESN1	218346_s_at	-4.04377	0.000197558	0.146739	-1.36104
27	chondroadherin	CHAD	206869_at	-3.94472	0.000206205	0.148221	-3.51113
28	chromosome 20 open reading frame 195	C20orf195	220426_at	-3.86929	0.000209688	0.146015	-1.86901
29	transmembrane protein 50A	TMEM50A	217766_s_at	-3.88506	0.000214814	0.145051	-1.21337
30	glioma tumor suppressor candidate region gene 2	GLTSCR2	217807_s_at	-3.85398	0.0002252	0.147592	-1.27047
31	chromosome 3 open reading frame 18	C3orf18	219114_at	-3.92566	0.000225868	0.1438	-1.64407
32	islet cell autoantigen 1, 69kDa	ICA1	210547_x_at	-3.97202	0.000240827	0.149065	-1.61515
33	THAP domain containing 4	THAP4	220417_s_at	-3.98879	0.000247824	0.14925	-1.28104
34	cyclin G2	CCNG2	202770_s_at	-3.96602	0.00026051	0.152762	-1.60399
35	kinesin family member 13B	KIF13B	202962_at	-4.02551	0.000262181	0.1498	-1.66776
36	angiotensin II receptor, type 1	AGTR1	205357_s_at	-3.67561	0.000278702	0.155258	-1.95556
37	chimerin (chimaerin) 2	CHN2	213385_at	-3.73412	0.000281085	0.152766	-1.49975
38	aryl hydrocarbon receptor nuclear translocator	ARNT	218221_at	-3.72412	0.000290186	0.153958	-1.18316
39	N-acetyltransferase 1 (arylamine N-acetyltransferase)	NAT1	214440_at	-3.82469	0.000336003	0.166381	-2.99434
40	poly (ADP-ribose) polymerase family, member 4	PARP4	202239_at	-3.8442	0.000341946	0.165643	-1.27828
41	coatomer protein complex, subunit zeta 1	COPZ1	217726_at	-3.70878	0.000400856	0.186089	-1.28249
42	protein phosphatase 1, regulatory (inhibitor) subunit 7	PPP1R7	201214_s_at	-3.78343	0.000414782	0.188624	-1.26919
43	acyl-CoA oxidase 3, pristanoyl	ACOX3	204241_at	-3.62684	0.000504028	0.220221	-1.41144
44	melanoma antigen family D, 2	MAGED2	213627_at	-3.61687	0.00050576	0.216728	-1.37063
45	Rho guanine nucleotide exchange factor (GEF) 3	ARHGEF3	218501_at	-3.69693	0.000554981	0.229012	-1.40018
46	reticulon 1	RTN1	203485_at	-3.63958	0.000647191	0.257524	-2.19564
47	abhydrolase domain containing 14A	ABHD14A	210006_at	-3.54598	0.000650484	0.254294	-1.30196
48	testis expressed 2	TEX2	218099_at	-3.56417	0.000689006	0.255885	-1.30705
49	peroxisomal biogenesis factor 7	PEX7	211033_s_at	-3.60184	0.000700452	0.255871	-1.37986
50	thioredoxin interacting protein	TXNIP	201010_s_at	-3.59937	0.000714267	0.25671	-1.42135
51	tumor suppressor candidate 2	TUSC2	203273_s_at	-3.59268	0.000714862	0.252845	-1.25287
52	microtubule-associated protein, RP/EB family, member 3	MAPRE3	203841_x_at	-3.43138	0.000746411	0.259879	-1.44148
53	FYVE and coiled-coil domain containing 1	FYCO1	218204_s_at	-3.48789	0.000815308	0.2795	-1.35038
54	TAP binding protein-like	TAPBPL	218746_at	-3.56288	0.000833676	0.281467	-1.41628
55	adaptor-related protein complex 2, alpha 2 subunit	AP2A2	211779_x_at	-3.57443	0.000860785	0.286282	-1.26105
56	protein tyrosine phosphatase, receptor type, N polypeptide 2	PTPRN2	203030_s_at	-3.29829	0.000950883	0.311596	-1.72298
57	peroxisomal biogenesis factor 19	PEX19	201707_at	-3.39335	0.000963956	0.311302	-1.29469
58	TAF12 RNA polymerase II, TATA box binding protein (TBP)-associated factor, 20kDa	TAF12	209463_s_at	-3.42767	0.00096828	0.308231	-1.35519
59	arrestin, beta 1	ARRB1	218832_x_at	-3.38182	0.00097923	0.307326	-1.74815
60	brevican	BCAN	219107_at	-3.27749	0.000981491	0.303758	-1.36837
61	cold inducible RNA binding protein	CIRBP	200811_at	-3.41261	0.000982261	0.299832	-1.35244
62	myotubularin related protein 1	MTMR1	216095_x_at	-3.45877	0.000989596	0.297989	-1.28947
63	trefoil factor 1	TFF1	205009_at	-3.46271	0.0010148	0.297536	-6.69471
64	neuropeptide Y receptor Y1	NPY1R	205440_s_at	-3.40075	0.0010303	0.298158	-3.96172
65	ATP5S-like	ATP5SL	45828_at	-3.38348	0.00103198	0.294817	-1.18485
66	tectonic family member 3	TCTN3	212121_at	-3.45412	0.00105501	0.29758	-1.26324
67	v-erb-a erythroblastic leukemia viral oncogene homolog 4 (avian)	ERBB4	214053_at	-3.44907	0.00106112	0.295562	-2.81236
68	prolylcarboxypeptidase (angiotensinase C)	PRCP	201494_at	-3.32691	0.00109952	0.302476	-1.24115
69	transcription factor B1, mitochondrial	TFB1M	219169_s_at	-3.43897	0.00111508	0.299366	-1.26917
70	DnaJ (Hsp40) homolog, subfamily C, member 12	DNAJC12	218976_at	-3.42508	0.00112422	0.298226	-3.10169
71	chromosome 9 open reading frame 156	C9orf156	47530_at	-3.29813	0.00115686	0.303275	-1.18915
72	unc-119 homolog B (C. elegans)	UNC119B	202365_at	-3.40391	0.00116	0.300562	-1.30677
73	Fc fragment of IgG, low affinity IIc, receptor for (CD32) (gene/pseudogene)	FCGR2C	211396_at	-3.33546	0.00116497	0.298379	-1.48985
74	lymphoid enhancer-binding factor 1	LEF1	221558_s_at	-3.27895	0.00116872	0.295938	-1.34431
75	ubiquitin-like modifier activating enzyme 7	UBA7	1294_at	-3.32356	0.0011765	0.294561	-1.26477
76	hepatocyte nuclear factor 4, alpha	HNF4A	214851_at	-3.31758	0.00118463	0.293302	-1.41835
77	WAP four-disulfide core domain 2	WFDC2	203892_at	-3.32162	0.00120312	0.294605	-2.13792
78	Rap guanine nucleotide exchange factor (GEF) 3	RAPGEF3	210051_at	-3.23859	0.0012052	0.291907	-1.27757
79	SHQ1 homolog (S. cerevisiae)	SHQ1	63009_at	-3.3826	0.00124726	0.298847	-1.31762
80	plasminogen activator, tissue	PLAT	201860_s_at	-3.25299	0.00125753	0.298102	-1.70089
81	dual specificity phosphatase 7	DUSP7	214793_at	-3.25081	0.00125776	0.295018	-1.50527
82	mitochondrial intermediate peptidase	MIPEP	36830_at	-3.34705	0.00129099	0.299657	-1.34082
83	estrogen receptor 1	ESR1	205225_at	-3.35315	0.0013087	0.300637	-3.51191
84	hydroxysteroid (17-beta) dehydrogenase 4	HSD17B4	201413_at	-3.36053	0.00136358	0.306916	-1.51581
85	ubiquitin-conjugating enzyme E2L 3	UBE2L3	200676_s_at	-3.23033	0.001462	0.322552	-1.23049
86	general transcription factor IIi	GTF2I	201065_s_at	-3.30272	0.00146258	0.319517	-1.24403
87	SH3 domain binding glutamic acid-rich protein like	SH3BGRL	201312_s_at	-3.21484	0.00146306	0.316519	-1.39846
88	neuroblastoma breakpoint family, member 1	NBPF1	212854_x_at	-3.29487	0.00153544	0.328984	-1.31003
89	protein tyrosine phosphatase type IVA, member 2	PTP4A2	208617_s_at	-3.28251	0.00154737	0.328381	-1.42336
90	inositol polyphosphate-5-phosphatase J	INPP5J	213651_at	-3.28822	0.00158045	0.329132	-2.1534
91	cyclin-dependent kinase inhibitor 1C (p57, Kip2)	CDKN1C	219533_at	-3.14142	0.00160428	0.331001	-1.36311
92	protein phosphatase 1, regulatory (inhibitor) subunit 3C	PPP1R3C	204284_at	-3.26352	0.00161396	0.329944	-1.99157
93	kelch-like 22 (Drosophila)	KLHL22	49329_at	-3.26957	0.00162589	0.329362	-1.21682
94	epoxide hydrolase 2, cytoplasmic	EPHX2	209368_at	-3.29396	0.00170616	0.33945	-2.6653
95	dynein, axonemal, light intermediate chain 1	DNALI1	205186_at	-3.27357	0.00174718	0.341513	-3.71338
96	solute carrier family 25 (carnitine/acylcarnitine translocase), member 20	SLC25A20	203658_at	-3.17347	0.00178478	0.339917	-1.18888
97	parathyroid hormone-like hormone	PTHLH	206300_s_at	-3.18185	0.00180916	0.341639	-2.43956
98	prolyl 4-hydroxylase, transmembrane (endoplasmic reticulum)	P4HTM	222125_s_at	-3.15699	0.00181039	0.338999	-1.39571
99	KIAA0040	KIAA0040	203143_s_at	-3.23486	0.00182053	0.338057	-1.59937
100	carcinoembryonic antigen-related cell adhesion molecule 21	CEACAM21	216605_s_at	-3.12206	0.00184272	0.33935	-1.58815
101	caspase 7, apoptosis-related cysteine peptidase	CASP7	207181_s_at	-3.19924	0.00185474	0.338763	-1.22697
102	alcohol dehydrogenase 6 (class V)	ADH6	207544_s_at	-3.21439	0.00189595	0.335297	-2.14391
103	protein O-fucosyltransferase 1	POFUT1	212349_at	-3.16592	0.00193116	0.336187	-1.30375
104	major histocompatibility complex, class I-related	MR1	210223_s_at	-3.11419	0.00199116	0.343946	-1.23946
105	serine/threonine/tyrosine interacting-like 1	STYXL1	218321_x_at	-3.17855	0.00199765	0.342412	-1.30898
106	acid phosphatase 5, tartrate resistant	ACP5	204638_at	-3.14135	0.00203266	0.345755	-1.6914
107	core-binding factor, runt domain, alpha subunit 2; translocated to, 3	CBFA2T3	208056_s_at	-3.08477	0.00205499	0.346904	-1.36285
108	trafficking protein particle complex 4	TRAPPC4	217959_s_at	-3.10451	0.00207963	0.345824	-1.28541
109	calcium channel, voltage-dependent, T type, alpha 1H subunit	CACNA1H	205845_at	-3.01987	0.00218018	0.359859	-1.35405
110	chromosome 9 open reading frame 91	C9orf91	221865_at	-3.15435	0.002228	0.365047	-1.35825
111	endoplasmic reticulum protein 29	ERP29	201216_at	-3.0486	0.00237393	0.386119	-1.22057
112	ATP synthase, H+ transporting, mitochondrial F0 complex, subunit C2 (subunit 9)	ATP5G2	208764_s_at	-3.08563	0.00238113	0.384483	-1.26985
113	methyltransferase like 7A	METTL7A	207761_s_at	-3.04864	0.00244339	0.391698	-1.40992
114	chromodomain helicase DNA binding protein 4	CHD4	201184_s_at	-3.09276	0.00249975	0.397871	-1.22525
115	transmembrane emp24 protein transport domain containing 1	TMED1	203679_at	-3.09135	0.00252464	0.396174	-1.29331
116	family with sequence similarity 129, member A	FAM129A	217967_s_at	-3.06387	0.00253491	0.395002	-1.56662
117	forkhead box O4	FOXO4	205451_at	-3.09441	0.0025822	0.399577	-1.55427
118	fibromodulin	FMOD	202709_at	-2.9995	0.00266068	0.408882	-1.39983
119	AT rich interactive domain 3B (BRIGHT-like)	ARID3B	218964_at	-2.9578	0.00266549	0.406816	-1.39307
120	gastrulation brain homeobox 1	GBX1	217011_at	-3.02728	0.0027001	0.409294	-1.33177
121	syntabulin (syntaxin-interacting)	SYBU	218692_at	-3.05227	0.00270513	0.407286	-1.88598
122	follicle stimulating hormone, beta polypeptide	FSHB	214489_at	-3.03414	0.0027286	0.408062	-1.72266
123	CAS1 domain containing 1	CASD1	219342_at	-2.89436	0.00274329	0.407525	-1.28565
124	myosin XVI	MYO16	215119_at	-3.02116	0.00275078	0.405931	-1.23938
125	tyrosine kinase 2	TYK2	205546_s_at	-2.97601	0.00294122	0.422833	-1.20233
126	zinc finger, MYND-type containing 10	ZMYND10	205714_s_at	-2.99414	0.00299656	0.428027	-1.86847
127	solute carrier family 35, member D2	SLC35D2	213082_s_at	-3.06719	0.00305535	0.428191	-1.69851
128	fission 1 (mitochondrial outer membrane) homolog (S. cerevisiae)	FIS1	218034_at	-2.93212	0.00307249	0.427902	-1.26031
129	leucine-rich repeats and immunoglobulin-like domains 1	LRIG1	211596_s_at	-2.9565	0.0030775	0.425938	-1.39567
130	acyl-CoA synthetase family member 2	ACSF2	218844_at	-2.95842	0.00308899	0.424888	-1.45338
131	solute carrier family 26, member 3	SLC26A3	206143_at	-3.00988	0.00309039	0.422473	-3.43958
132	fragile histidine triad gene	FHIT	206492_at	-2.96328	0.00310954	0.419939	-1.36158
133	tumor necrosis factor receptor superfamily, member 14 (herpesvirus entry mediator)	TNFRSF14	209354_at	-3.01642	0.00313884	0.418819	-1.31868
134	potassium voltage-gated channel, Isk-related family, member 4	KCNE4	222379_at	-2.93068	0.00321965	0.424517	-1.96586
135	zinc finger, matrin type 4	ZMAT4	219877_at	-2.85689	0.00327431	0.426675	-1.398
136	IK cytokine, down-regulator of HLA II	IK	200066_at	-2.96667	0.00328059	0.425008	-1.2012
137	nucleoporin 98kDa	NUP98	203195_s_at	-2.99076	0.00329993	0.425042	-1.26772
138	Rho GDP dissociation inhibitor (GDI) beta	ARHGDIB	201288_at	-2.95178	0.00331104	0.424023	-1.3639
139	solute carrier family 9 (sodium/hydrogen exchanger), member 3 regulator 2	SLC9A3R2	209830_s_at	-2.91564	0.00334397	0.425793	-1.73502
140	sema domain, immunoglobulin domain (Ig), short basic domain, secreted, (semaphorin) 3F	SEMA3F	209730_at	-2.97224	0.00335047	0.424197	-1.67643
141	ATPase, aminophospholipid transporter (APLT), class I, type 8A, member 1	ATP8A1	210192_at	-2.91057	0.0033696	0.424208	-1.5915
142	phosphoinositide-3-kinase interacting protein 1	PIK3IP1	221757_at	-2.99536	0.00339421	0.424906	-1.39915
143	v-maf musculoaponeurotic fibrosarcoma oncogene homolog (avian)	MAF	209347_s_at	-2.93969	0.00341591	0.425234	-1.78922
144	similar to chromatin assembly factor 1 subunit B	LOC100130683	217233_at	-2.85924	0.00341953	0.423318	-1.38463
145	vacuolar protein sorting 16 homolog (S. cerevisiae)	VPS16	203459_s_at	-2.96803	0.00350658	0.431697	-1.25275
146	polymerase (RNA) II (DNA directed) polypeptide L, 7.6kDa	POLR2L	211730_s_at	-2.89739	0.003533	0.430196	-1.2649
147	glutamate receptor, ionotropic, AMPA 2	GRIA2	205358_at	-2.85492	0.0035411	0.428839	-2.84838
148	inter-alpha (globulin) inhibitor H4 (plasma Kallikrein-sensitive glycoprotein)	ITIH4	206287_s_at	-2.79752	0.00355081	0.427691	-1.19782
149	immunoglobulin (CD79A) binding protein 1	IGBP1	202105_at	-2.85939	0.00356266	0.426811	-1.21128
150	pigeon homolog (Drosophila)	PION	213142_x_at	-2.91249	0.00364441	0.43196	-1.4473
151	3-hydroxymethyl-3-methylglutaryl-CoA lyase	HMGCL	202772_at	-2.90658	0.00375585	0.442812	-1.30685
152	ring finger protein 14	RNF14	201823_s_at	-2.91453	0.00376902	0.442027	-1.29375
153	family with sequence similarity 134, member B	FAM134B	218532_s_at	-2.8887	0.00381443	0.44501	-1.64531
154	pre-B-cell leukemia homeobox interacting protein 1	PBXIP1	212259_s_at	-2.91877	0.00384912	0.444404	-1.43807
155	calpastatin	CAST	212586_at	-2.88489	0.00392627	0.448662	-1.24146
156	apolipoprotein B mRNA editing enzyme, catalytic polypeptide-like 3G	APOBEC3G	215579_at	-2.80142	0.00393637	0.447521	-1.22062
157	relaxin 1	RLN1	211753_s_at	-2.88059	0.00397635	0.449772	-1.40373
158	exocyst complex component 2	EXOC2	219349_s_at	-2.88949	0.00402107	0.452533	-1.34234
159	trafficking protein particle complex 3	TRAPPC3	203512_at	-2.89223	0.0040278	0.451012	-1.22983
160	synapse defective 1, Rho GTPase, homolog 1 (C. elegans)	SYDE1	216270_at	-2.80669	0.00403232	0.449261	-1.27904
161	chromosome 6 open reading frame 35	C6orf35	218453_s_at	-2.925	0.00404497	0.448428	-1.50691
162	ribonuclease, RNase A family, 1 (pancreatic)	RNASE1	217093_at	-2.81809	0.00410604	0.452945	-1.50586
163	pre-B lymphocyte 1	VPREB1	221349_at	-2.89212	0.00413997	0.452211	-1.89035
164	Sec23 homolog B (S. cerevisiae)	SEC23B	201583_s_at	-2.88251	0.00417176	0.45346	-1.31886
165	corticotropin releasing hormone	CRH	205629_s_at	-2.82006	0.00418428	0.452613	-1.43798
166	TRAF-type zinc finger domain containing 1	TRAFD1	202837_at	-2.89677	0.00419598	0.451686	-1.56576
167	solute carrier family 39 (zinc transporter), member 6	SLC39A6	202088_at	-2.85429	0.00423118	0.453286	-1.66956
168	nuclear factor (erythroid-derived 2)-like 1	NFE2L1	214179_s_at	-2.75629	0.00431792	0.456001	-1.17692
169	enoyl CoA hydratase, short chain, 1, mitochondrial	ECHS1	201135_at	-2.84152	0.00433147	0.455274	-1.2179
170	protease, serine, 23	PRSS23	202458_at	-2.76345	0.00434647	0.452581	-1.37609
171	UV radiation resistance associated gene	UVRAG	203241_at	-2.80696	0.0043852	0.45449	-1.18216
172	transcription factor 25 (basic helix-loop-helix)	TCF25	214704_at	-2.74962	0.00439472	0.453369	-1.18808
173	BCL2-associated athanogene	BAG1	211475_s_at	-2.8277	0.00453493	0.461424	-1.45207
174	cytochrome b5 type A (microsomal)	CYB5A	215726_s_at	-2.84519	0.00456229	0.462098	-1.68948
175	HemK methyltransferase family member 1	HEMK1	218620_s_at	-2.87571	0.00458595	0.462392	-1.96494
176	tripartite motif-containing 8	TRIM8	221012_s_at	-2.84462	0.0046287	0.462517	-1.30783
177	N-deacetylase/N-sulfotransferase (heparan glucosaminyl) 1	NDST1	202607_at	-2.8448	0.00471234	0.468773	-1.37644
178	G protein-coupled receptor 173	GPR173	221299_at	-2.81117	0.00472357	0.467801	-1.58934
179	F-box protein 7	FBXO7	201178_at	-2.76873	0.0047578	0.469106	-1.14725
180	RNA binding motif protein 22	RBM22	218134_s_at	-2.81686	0.00479391	0.470584	-1.21515
181	retinoic acid receptor responder (tazarotene induced) 3	RARRES3	204070_at	-2.83168	0.00482316	0.47138	-2.02583
182	angel homolog 2 (Drosophila)	ANGEL2	221825_at	-2.77638	0.00484176	0.471131	-1.21412
183	glycosyltransferase 8 domain containing 1	GLT8D1	218147_s_at	-2.75024	0.00487397	0.472203	-1.21737
184	iron-sulfur cluster scaffold homolog (E. coli)	ISCU	209075_s_at	-2.76387	0.00489326	0.47202	-1.1841
185	zinc finger and BTB domain containing 24	ZBTB24	205340_at	-2.74835	0.00497919	0.476186	-1.1857
186	KIAA1324	KIAA1324	221874_at	-2.79761	0.00498054	0.474279	-1.90461
187	hydroxyacyl-CoA dehydrogenase/3-ketoacyl-CoA thiolase/enoyl-CoA hydratase (trifunctional protein), beta subunit	HADHB	201007_at	-2.79526	0.00498486	0.472671	-1.17173
188	protein tyrosine phosphatase, receptor type, T	PTPRT	205948_at	-2.80076	0.00501184	0.473215	-2.54136
189	ST6 (alpha-N-acetyl-neuraminyl-2,3-beta-galactosyl-1,3)-N-acetylgalactosaminide alpha-2,6-sialyltransferase 4	ST6GALNAC4	221551_x_at	-2.75217	0.00502767	0.472707	-1.23807
190	neurofibromin 2 (merlin)	NF2	218915_at	-2.77043	0.00502932	0.470876	-1.15646
191	family with sequence similarity 114, member A2	FAM114A2	218588_s_at	-2.80518	0.00507972	0.473605	-1.27324
192	rabphilin 3A-like (without C2 domains)	RPH3AL	221614_s_at	-2.74427	0.00510769	0.474227	-1.41606
193	kelch-like ECH-associated protein 1	KEAP1	202417_at	-2.79835	0.00510984	0.472459	-1.25482
194	transcription factor CP2	TFCP2	209338_at	-2.81029	0.00515167	0.472406	-1.24883
195	zinc finger, HIT type 1	ZNHIT1	201541_s_at	-2.77012	0.0052063	0.475459	-1.22535
196	LAG1 homolog, ceramide synthase 4	LASS4	218922_s_at	-2.79807	0.00520684	0.473568	-2.03021
197	paraoxonase 1	PON1	206345_s_at	-2.75764	0.00525059	0.475605	-1.51888
198	acetylserotonin O-methyltransferase-like	ASMTL	209394_at	-2.71672	0.00525587	0.474156	-1.21947
199	unc-13 homolog B (C. elegans)	UNC13B	202893_at	-2.73031	0.00528909	0.475229	-1.21796
200	protein phosphatase 2, regulatory subunit B, beta	PPP2R2B	213849_s_at	-2.77087	0.00530191	0.474468	-1.39362
201	dendrin	DDN	214788_x_at	-2.70524	0.0054138	0.482543	-1.26272
202	sarcosine dehydrogenase	SARDH	211322_s_at	-2.73801	0.0055079	0.488974	-1.5659
203	DENN/MADD domain containing 2D	DENND2D	221081_s_at	-2.76492	0.00551626	0.487773	-1.38697
204	adenosylhomocysteinase-like 2	AHCYL2	212814_at	-2.70244	0.00557001	0.490579	-1.201
205	StAR-related lipid transfer (START) domain containing 13	STARD13	213103_at	-2.68398	0.00558083	0.489597	-1.28339
206	DDB1 and CUL4 associated factor 8	DCAF8	216885_s_at	-2.75182	0.0055822	0.487796	-1.19969
207	fucosyltransferase 8 (alpha (1,6) fucosyltransferase)	FUT8	203988_s_at	-2.73743	0.005585	0.486135	-1.32145
208	serine/threonine kinase 32B	STK32B	219686_at	-2.72541	0.00562077	0.487344	-2.11439
209	sodium channel, nonvoltage-gated 1 alpha	SCNN1A	217264_s_at	-2.76555	0.00563122	0.486358	-1.70986
210	mitochondrial ribosomal protein L23	MRPL23	213897_s_at	-2.72505	0.00567474	0.486347	-1.25868
211	tetraspanin 3	TSPAN3	200973_s_at	-2.71665	0.005795	0.490989	-1.32489
212	Bardet-Biedl syndrome 4	BBS4	212744_at	-2.70115	0.00583576	0.490711	-1.2272
213	complement component (3d/Epstein Barr virus) receptor 2	CR2	205544_s_at	-2.7204	0.00590152	0.492523	-1.93018
214	kinesin family member 1A	KIF1A	203850_s_at	-2.75772	0.00594092	0.493961	-2.42445
215	chromosome 2 open reading frame 24	C2orf24	200070_at	-2.66509	0.00594295	0.492293	-1.1436
216	RAP2A, member of RAS oncogene family	RAP2A	214103_s_at	-2.64724	0.00600416	0.495521	-1.26647
217	biotinidase	BTD	204167_at	-2.72878	0.00602722	0.495589	-1.37118
218	endonuclease, polyU-specific	ENDOU	206605_at	-2.70238	0.00602785	0.493818	-1.461
219	KIAA0368	KIAA0368	212428_at	-2.68685	0.00608221	0.496446	-1.19024
220	sortilin-related receptor, L(DLR class) A repeats-containing	SORL1	203509_at	-2.69646	0.00611531	0.497326	-1.38422
221	solute carrier family 25 (mitochondrial carrier, Aralar), member 12	SLC25A12	203340_s_at	-2.69808	0.00615569	0.49879	-1.26755
222	dachshund homolog 1 (Drosophila)	DACH1	205472_s_at	-2.71645	0.00615669	0.497063	-3.0627
223	crystallin, lambda 1	CRYL1	220753_s_at	-2.67967	0.00618799	0.495996	-1.24417
224	melanophilin	MLPH	218211_s_at	-2.71891	0.00623759	0.49818	-2.24394
225	carbohydrate (N-acetylglucosamine 6-O) sulfotransferase 7	CHST7	206756_at	-2.70356	0.00628016	0.499789	-1.84385
226	myeloid/lymphoid or mixed-lineage leukemia (trithorax homolog, Drosophila); translocated to, 3	MLLT3	204918_s_at	-2.67203	0.00635213	0.503717	-1.31858
227	chromobox homolog 7	CBX7	212914_at	-2.67185	0.0063925	0.505121	-1.39206
228	SWI/SNF related, matrix associated, actin dependent regulator of chromatin, subfamily a, member 2	SMARCA2	206544_x_at	-2.704	0.00648002	0.510228	-1.37353
229	sema domain, immunoglobulin domain (Ig), short basic domain, secreted, (semaphorin) 3C	SEMA3C	203788_s_at	-2.66636	0.00649612	0.509694	-1.33292
230	protein tyrosine phosphatase, non-receptor type 13 (APO-1/CD95 (Fas)-associated phosphatase)	PTPN13	204201_s_at	-2.63436	0.0065995	0.512392	-1.31533
231	ribosomal protein L13a	RPL13A	200715_x_at	-2.67377	0.00661009	0.511433	-1.38837
232	gonadotropin-releasing hormone (type 2) receptor 2	GNRHR2	213852_at	-2.66271	0.00661047	0.509692	-1.25612
233	programmed cell death 4 (neoplastic transformation inhibitor)	PDCD4	202730_s_at	-2.64001	0.0066856	0.511942	-1.34406
234	tetratricopeptide repeat domain 1	TTC1	201434_at	-2.67087	0.00668831	0.510396	-1.24714
235	pyruvate dehydrogenase (lipoamide) beta	PDHB	211023_at	-2.66353	0.00674602	0.509565	-1.26679
236	GATA binding protein 3	GATA3	209603_at	-2.6775	0.00675383	0.508431	-2.45857
237	PYD and CARD domain containing	PYCARD	221666_s_at	-2.64589	0.0067999	0.510176	-1.54117
238	ribosomal protein S8	RPS8	214089_at	-2.59169	0.0068206	0.510012	-1.38152
239	transient receptor potential cation channel, subfamily M, member 3	TRPM3	211422_at	-2.67328	0.00684049	0.509788	-1.83149
240	ATPase, H+ transporting, lysosomal accessory protein 1	ATP6AP1	207809_s_at	-2.66428	0.00686492	0.509903	-1.3398
241	nitrogen permease regulator-like 2 (S. cerevisiae)	NPRL2	203246_s_at	-2.66776	0.00693293	0.513244	-1.38724
242	polyamine oxidase (exo-N4-amino)	PAOX	50400_at	-2.66765	0.00694898	0.512729	-1.23733
243	ATP synthase, H+ transporting, mitochondrial F1 complex, delta subunit	ATP5D	203926_x_at	-2.69042	0.0069993	0.511362	-1.42995
244	TSPY-like 1	TSPYL1	221493_at	-2.61931	0.00702066	0.511246	-1.18414
245	dehydrodolichyl diphosphate synthase	DHDDS	218547_at	-2.6432	0.00703189	0.510396	-1.17399
246	meningioma expressed antigen 5 (hyaluronidase)	MGEA5	200899_s_at	-2.66216	0.007068	0.511352	-1.28268
247	chromosome 14 open reading frame 143	C14orf143	210525_x_at	-2.67204	0.00708348	0.509165	-1.93308
248	zinc finger protein 20	ZNF20	213916_at	-2.58344	0.00712383	0.508783	-1.18202
249	retinoblastoma binding protein 9	RBBP9	221440_s_at	-2.65911	0.00717858	0.511055	-1.69875
250	succinate-CoA ligase, GDP-forming, beta subunit	SUCLG2	212459_x_at	-2.63752	0.00719081	0.510296	-1.26118
251	calcium binding and coiled-coil domain 2	CALCOCO2	210817_s_at	-2.62873	0.00719425	0.508919	-1.24768
252	5,10-methenyltetrahydrofolate synthetase (5-formyltetrahydrofolate cyclo-ligase)	MTHFS	203433_at	-2.60375	0.00722062	0.507562	-1.16827
253	Hermansky-Pudlak syndrome 1	HPS1	203308_x_at	-2.65714	0.00723359	0.506874	-1.2209
254	zinc finger protein 589	ZNF589	219968_at	-2.66724	0.00735244	0.511983	-1.48584
255	NEDD4 binding protein 2-like 2	N4BP2L2	214748_at	-2.64735	0.00735803	0.510776	-1.65302
256	vav 3 guanine nucleotide exchange factor	VAV3	218807_at	-2.64764	0.00738175	0.510831	-1.89613
257	chromosome 14 open reading frame 45	C14orf45	204289_at	-2.62054	0.00739536	0.510188	-1.87515
258	proteasome (prosome, macropain) 26S subunit, non-ATPase, 13	PSMD13	201232_s_at	-2.62688	0.00739703	0.508728	-1.20267
259	RAS-like, family 11, member B	RASL11B	219142_at	-2.6614	0.0074052	0.507723	-1.67793
260	CD164 molecule, sialomucin	CD164	208405_s_at	-2.59239	0.0074147	0.506815	-1.18536
261	peroxisomal D3,D2-enoyl-CoA isomerase	PECI	218025_s_at	-2.64602	0.00742276	0.505815	-1.53157
262	endothelial differentiation-related factor 1	EDF1	209059_s_at	-2.57391	0.00746507	0.507147	-1.16717
263	UDP-glucose 6-dehydrogenase	UGDH	203343_at	-2.53975	0.00746528	0.50562	-1.28478
264	aldehyde dehydrogenase 1 family, member A1	ALDH1A1	212224_at	-2.65304	0.00748277	0.505268	-2.01649
265	uroporphyrinogen III synthase	UROS	203031_s_at	-2.61404	0.00749525	0.504582	-1.23181
266	retinoid X receptor, alpha	RXRA	202449_s_at	-2.59023	0.00750408	0.503655	-1.1879
267	NADH dehydrogenase (ubiquinone) 1 alpha subcomplex, 10, 42kDa	NDUFA10	217860_at	-2.61875	0.0075668	0.504824	-1.1906
268	cyclin D2	CCND2	200953_s_at	-2.58567	0.0076597	0.509496	-1.2728
269	chromosome 1 open reading frame 216	C1orf216	212791_at	-2.60385	0.00770455	0.510954	-1.21052
270	transducin-like enhancer of split 3 (E(sp1) homolog, Drosophila)	TLE3	212770_at	-2.61559	0.00772348	0.510689	-1.30794
271	peroxisome proliferator-activated receptor delta	PPARD	210636_at	-2.62304	0.00773902	0.507202	-1.99068
272	LPS-responsive vesicle trafficking, beach and anchor containing	LRBA	212692_s_at	-2.60074	0.0077593	0.50704	-1.36375
273	saccharopine dehydrogenase (putative)	SCCPDH	201825_s_at	-2.61821	0.00780576	0.508584	-1.68838
274	chromosome 19 open reading frame 42	C19orf42	219097_x_at	-2.58311	0.00781305	0.507575	-1.18058
275	frizzled-related protein	FRZB	203697_at	-2.58565	0.00782612	0.506946	-1.48576
276	transmembrane protein 59	TMEM59	200620_at	-2.5886	0.0078688	0.508233	-1.21733
277	tRNA-histidine guanylyltransferase 1-like (S. cerevisiae)	THG1L	219122_s_at	-2.57929	0.00787745	0.507321	-1.23163
278	solute carrier family 2 (facilitated glucose transporter), member 2	SLC2A2	206535_at	-2.58761	0.00788832	0.506557	-1.40467
279	signal sequence receptor, delta (translocon-associated protein delta)	SSR4	201004_at	-2.58633	0.007904	0.506106	-1.24894
280	secretoglobin, family 2A, member 1	SCGB2A1	205979_at	-2.60443	0.00795803	0.506654	-4.2943
281	GRB10 interacting GYF protein 2	GIGYF2	212261_at	-2.59357	0.00806613	0.510618	-1.18804
282	single immunoglobulin and toll-interleukin 1 receptor (TIR) domain	SIGIRR	218921_at	-2.58981	0.00807388	0.509661	-1.39643
283	caspase recruitment domain family, member 10	CARD10	210026_s_at	-2.61452	0.00820827	0.513778	-1.7265
284	intraflagellar transport 88 homolog (Chlamydomonas)	IFT88	204703_at	-2.59031	0.00821383	0.512686	-1.31942
285	leucine rich repeat containing 23	LRRC23	206076_at	-2.58968	0.00827379	0.514985	-1.58794
286	TEK tyrosine kinase, endothelial	TEK	206702_at	-2.55644	0.00827569	0.513669	-1.24522
287	sorting nexin 5	SNX5	217792_at	-2.59771	0.00828379	0.512744	-1.24302
288	AHNAK nucleoprotein	AHNAK	211986_at	-2.58865	0.00828464	0.511376	-1.52089
289	signal peptide, CUB domain, EGF-like 2	SCUBE2	219197_s_at	-2.55066	0.00834029	0.511974	-2.41457
290	solute carrier family 44, member 4	SLC44A4	205597_at	-2.57917	0.00834301	0.510735	-2.28498
291	lysine (K)-specific demethylase 3B	KDM3B	210878_s_at	-2.58937	0.00849206	0.515609	-1.28499
292	adenylate kinase 5	AK5	219308_s_at	-2.52532	0.00853213	0.516634	-1.60149
293	WD repeat domain 19	WDR19	220917_s_at	-2.53483	0.00856666	0.515921	-1.32064
294	villin-like	VILL	209950_s_at	-2.55766	0.00857192	0.514847	-1.57925
295	keratin 19 pseudogene 2	KRT19P2	217338_at	-2.55185	0.00861106	0.515807	-1.66544
296	protein tyrosine phosphatase, receptor type, S	PTPRS	210823_s_at	-2.56086	0.00862277	0.515124	-1.67446
297	regulatory factor X, 1 (influences HLA class II expression)	RFX1	206321_at	-2.54092	0.00862688	0.513991	-1.21007
298	plasma membrane proteolipid (plasmolipin)	PLLP	204519_s_at	-2.53937	0.00863346	0.513012	-1.34675
299	5-hydroxytryptamine (serotonin) receptor 1A	HTR1A	221351_at	-2.49682	0.00867983	0.514395	-1.34104
300	ribosomal protein L10	RPL10	200725_x_at	-2.53213	0.00868684	0.513445	-1.16225
301	hepatocellular carcinoma-associated gene TD26	LOC55908	220437_at	-2.4964	0.00869154	0.512364	-1.33883
302	component of oligomeric golgi complex 2	COG2	203073_at	-2.55576	0.00871342	0.512298	-1.21186
303	laminin, alpha 1	LAMA1	222346_at	-2.56014	0.00872392	0.511566	-1.65513
304	Rab9 effector protein with kelch motifs	RABEPK	203150_at	-2.49715	0.00877254	0.513067	-1.16178
305	transforming, acidic coiled-coil containing protein 2	TACC2	202289_s_at	-2.52413	0.00877376	0.511795	-1.29932
306	glypican 4	GPC4	204984_at	-2.5828	0.0087849	0.511107	-1.94406
307	4-aminobutyrate aminotransferase	ABAT	209460_at	-2.565	0.00879686	0.51047	-2.24518
308	F-box and WD repeat domain containing 4	FBXW4	221519_at	-2.5352	0.00883659	0.511444	-1.18649
309	ceroid-lipofuscinosis, neuronal 5	CLN5	204085_s_at	-2.53995	0.00888296	0.51147	-1.34039
310	eukaryotic translation initiation factor 3, subunit G	EIF3G	208887_at	-2.53298	0.00889722	0.509658	-1.24889
311	complement component 4A (Rodgers blood group)	C4A	214428_x_at	-2.54119	0.00890151	0.508596	-1.96358
312	ATP-binding cassette, sub-family C (CFTR/MRP), member 8	ABCC8	210246_s_at	-2.51477	0.00891959	0.508326	-1.86987
313	uronyl-2-sulfotransferase	UST	205139_s_at	-2.55164	0.00899541	0.511339	-1.37073
314	PHD finger protein 15	PHF15	212660_at	-2.54899	0.0090862	0.515185	-1.26527
315	serine racemase	SRR	219204_s_at	-2.55281	0.00908768	0.513961	-1.36487
316	glycine amidinotransferase (L-arginine:glycine amidinotransferase)	GATM	203178_at	-2.49375	0.00912861	0.514969	-1.30946
317	calcium channel, voltage-dependent, alpha 2/delta subunit 2	CACNA2D2	204811_s_at	-2.53363	0.00914621	0.514659	-1.73968
318	glycoprotein M6A	GPM6A	209470_s_at	-2.50152	0.00921488	0.517217	-1.65835
319	bone morphogenetic protein 7	BMP7	211260_at	-2.50825	0.00928833	0.518727	-1.23346
320	ATP-binding cassette, sub-family G (WHITE), member 1	ABCG1	204567_s_at	-2.50772	0.00934603	0.520644	-1.29971
321	zinc finger protein 646	ZNF646	204876_at	-2.52155	0.00936807	0.520571	-1.54581
322	acetyl-CoA carboxylase beta	ACACB	49452_at	-2.51282	0.00940058	0.521078	-1.4386
323	cAMP responsive element binding protein-like 2	CREBL2	201990_s_at	-2.51	0.00944856	0.522437	-1.25624
324	pyruvate dehydrogenase kinase, isozyme 4	PDK4	205960_at	-2.53831	0.00948475	0.52314	-2.0069
325	histone deacetylase 11	HDAC11	219847_at	-2.51455	0.00952105	0.522555	-1.7808
326	regulator of G-protein signaling 7	RGS7	206290_s_at	-2.52858	0.00952868	0.521689	-1.82391
327	phosphodiesterase 4A, cAMP-specific (phosphodiesterase E2 dunce homolog, Drosophila)	PDE4A	204735_at	-2.47476	0.00956757	0.522535	-1.19474
328	chromosome 10 open reading frame 12	C10orf12	219601_s_at	-2.47887	0.00961986	0.524106	-1.38919
329	inhibitor of DNA binding 1, dominant negative helix-loop-helix protein	ID1	208937_s_at	-2.43491	0.00994706	0.536684	-1.22942
330	5-hydroxytryptamine (serotonin) receptor 7 pseudogene 1	HTR7P1	216099_at	-2.44506	0.00995714	0.53593	-1.36018
331	calmodulin binding transcription activator 2	CAMTA2	212948_at	-2.49124	0.00999354	0.536593	-1.1702
332	nuclear receptor coactivator 6	NCOA6	208979_at	-2.47225	0.0100063	0.535986	-1.17947
333	melanoregulin	MREG	219648_at	-2.50885	0.0100264	0.535776	-1.53017
334	quinoid dihydropteridine reductase	QDPR	209123_at	-2.46873	0.0100903	0.536615	-1.4612
335	solute carrier family 18 (vesicular monoamine), member 2	SLC18A2	205857_at	-2.48677	0.0101108	0.536424	-1.80077
336	IMP (inosine 5'-monophosphate) dehydrogenase 2	IMPDH2	201892_s_at	-2.48695	0.0101574	0.536347	-1.34428
337	ribosomal protein, large, P2	RPLP2	200909_s_at	-2.48327	0.0101997	0.537306	-1.18823
338	A kinase (PRKA) anchor protein 8	AKAP8	203848_at	-2.49302	0.0102042	0.536271	-1.19751
339	ubiquitin-fold modifier conjugating enzyme 1	UFC1	217797_at	-2.48522	0.0102051	0.53506	-1.25714
340	serpin peptidase inhibitor, clade A (alpha-1 antiproteinase, antitrypsin), member 5	SERPINA5	209443_at	-2.49082	0.0102112	0.534124	-2.77697
341	cyclin O	CCNO	210021_s_at	-2.49369	0.0102651	0.535686	-1.99064
342	aminoacyl tRNA synthetase complex-interacting multifunctional protein 2	AIMP2	209972_s_at	-2.49247	0.010268	0.534584	-1.28892
343	family with sequence similarity 134, member C	FAM134C	212697_at	-2.45015	0.0103112	0.535582	-1.18163
344	WD repeat domain 1	WDR1	200609_s_at	-2.45727	0.0103192	0.53475	-1.19748
345	tubulin tyrosine ligase-like family, member 1	TTLL1	205652_s_at	-2.45682	0.0103567	0.535451	-1.20471
346	transmembrane channel-like 5	TMC5	219580_s_at	-2.49137	0.0103768	0.535245	-2.90971
347	solute carrier family 1 (neuronal/epithelial high affinity glutamate transporter, system Xag), member 1	SLC1A1	213664_at	-2.47144	0.010377	0.534021	-1.96892
348	TMEM9 domain family, member B	TMEM9B	218065_s_at	-2.46858	0.0103841	0.533152	-1.20701
349	RAB2A, member RAS oncogene family	RAB2A	208733_at	-2.43172	0.0104971	0.537716	-1.36609
350	SAPS domain family, member 2	SAPS2	202791_s_at	-2.44851	0.0105006	0.536664	-1.15983
351	ATP-binding cassette, sub-family A (ABC1), member 3	ABCA3	204343_at	-2.48748	0.0105122	0.534803	-1.68975
352	lysine (K)-specific demethylase 4B	KDM4B	212496_s_at	-2.47246	0.0105266	0.534317	-1.50629
353	NIMA (never in mitosis gene a)- related kinase 9	NEK9	212299_at	-2.45231	0.010527	0.533121	-1.20716
354	purinergic receptor P2X, ligand-gated ion channel, 4	P2RX4	204088_at	-2.45867	0.0105361	0.532372	-1.27813
355	glutamate decarboxylase 1 (brain, 67kDa)	GAD1	206670_s_at	-2.4329	0.0105434	0.531537	-1.60402
356	resistance to inhibitors of cholinesterase 8 homolog A (C. elegans)	RIC8A	221647_s_at	-2.45246	0.0105475	0.530542	-1.17854
357	platelet-activating factor acetylhydrolase 1b, catalytic subunit 3 (29kDa)	PAFAH1B3	203228_at	-2.47083	0.0105498	0.529461	-1.32802
358	ribosomal protein S13	RPS13	200018_at	-2.43664	0.01055	0.528284	-1.11812
359	ribosomal protein S9	RPS9	217747_s_at	-2.43329	0.010616	0.530397	-1.19304
360	cyclic nucleotide gated channel beta 1	CNGB1	210769_at	-2.4582	0.0107389	0.53295	-1.47836
361	CD28 molecule	CD28	211861_x_at	-2.46404	0.0107622	0.532919	-1.97912
362	ectonucleoside triphosphate diphosphohydrolase 1	ENTPD1	209474_s_at	-2.41384	0.0108007	0.532459	-1.27191
363	ankyrin 1, erythrocytic	ANK1	205390_s_at	-2.42872	0.0108388	0.533158	-1.38411
364	paired-like homeobox 2b	PHOX2B	207009_at	-2.42676	0.0108598	0.533016	-1.50265
365	interferon, alpha 2	IFNA2	211338_at	-2.39051	0.0108877	0.533209	-1.427
366	LETM1 domain containing 1	LETMD1	207170_s_at	-2.45724	0.0109143	0.532175	-1.23321
367	quiescin Q6 sulfhydryl oxidase 1	QSOX1	201482_at	-2.44978	0.0109144	0.531019	-1.36817
368	ras homolog gene family, member H	RHOH	204951_at	-2.46349	0.0109587	0.532012	-1.73184
369	ADAM metallopeptidase domain 22	ADAM22	208227_x_at	-2.44994	0.0110848	0.535796	-1.60128
370	alkaline phosphatase, intestinal	ALPI	211618_s_at	-2.4417	0.0111512	0.537841	-1.33264
371	protein phosphatase 2, regulatory subunit B', alpha	PPP2R5A	202187_s_at	-2.44231	0.0111564	0.536928	-1.22163
372	actin-like 7A	ACTL7A	220501_at	-2.43186	0.0111574	0.535821	-1.29141
373	interleukin 16 (lymphocyte chemoattractant factor)	IL16	209828_s_at	-2.46282	0.0112036	0.536883	-1.73798
374	lysine (K)-specific demethylase 4C	KDM4C	209984_at	-2.46691	0.0112264	0.535671	-1.21127
375	frizzled homolog 4 (Drosophila)	FZD4	218665_at	-2.44917	0.0112273	0.534567	-1.25832
376	H2A histone family, member Y	H2AFY	214500_at	-2.44405	0.0112444	0.533102	-1.36881
377	coronin, actin binding protein, 2A	CORO2A	205538_at	-2.46753	0.0112825	0.532642	-1.63994
378	UBX domain protein 1	UBXN1	201871_s_at	-2.421	0.0113128	0.531821	-1.2106
379	src kinase associated phosphoprotein 1	SKAP1	205790_at	-2.46243	0.0113171	0.530905	-1.4703
380	phosphatidylinositol glycan anchor biosynthesis, class T	PIGT	217770_at	-2.45025	0.0113872	0.53195	-1.31725
381	X-box binding protein 1	XBP1	200670_at	-2.45352	0.0114128	0.532031	-1.67616
382	v-myb myeloblastosis viral oncogene homolog (avian)	MYB	204798_at	-2.45511	0.011457	0.532976	-2.40821
383	Sfi1 homolog, spindle assembly associated (yeast)	SFI1	36545_s_at	-2.40852	0.0114873	0.532164	-1.26884
384	ADP-ribosylation factor interacting protein 2	ARFIP2	202109_at	-2.40204	0.0115458	0.533766	-1.21501
385	myosin VIIA and Rab interacting protein	MYRIP	214156_at	-2.4247	0.0116547	0.537686	-2.00686
386	O-6-methylguanine-DNA methyltransferase	MGMT	204880_at	-2.42086	0.0116727	0.537402	-1.30697
387	XK, Kell blood group complex subunit-related family, member 8	XKR8	218753_at	-2.40975	0.011683	0.536767	-1.11819
388	collagen, type XVII, alpha 1	COL17A1	204636_at	-2.39163	0.0117282	0.537736	-1.58789
389	KIAA0319	KIAA0319	206017_at	-2.39867	0.0117415	0.53614	-1.47851
390	protein kinase D2	PRKD2	38269_at	-2.37253	0.0117579	0.535791	-1.14546
391	A kinase (PRKA) anchor protein (yotiao) 9	AKAP9	210962_s_at	-2.41056	0.0117686	0.535183	-1.3285
392	pre-B-cell leukemia homeobox 1	PBX1	212148_at	-2.40424	0.0118023	0.535624	-1.37252
393	doublecortin-like kinase 1	DCLK1	205399_at	-2.40562	0.0118479	0.535511	-1.49499
394	serine/threonine kinase 16	STK16	209622_at	-2.40226	0.0118622	0.535071	-1.24376
395	leukotriene A4 hydrolase	LTA4H	208771_s_at	-2.42537	0.0118874	0.535127	-1.24829
396	neuronal PAS domain protein 1	NPAS1	206699_x_at	-2.41271	0.0119082	0.53498	-1.72376
397	TAO kinase 2	TAOK2	204878_s_at	-2.43806	0.0119978	0.537924	-1.64702
398	histidyl-tRNA synthetase 2, mitochondrial (putative)	HARS2	209252_at	-2.4193	0.0120131	0.537527	-1.22686
399	apolipoprotein B48 receptor	APOB48R	220023_at	-2.42017	0.0120139	0.536483	-1.70141
400	golgi phosphoprotein 3-like	GOLPH3L	218361_at	-2.39981	0.0120258	0.53594	-1.29103
401	osteopetrosis associated transmembrane protein 1	OSTM1	215963_x_at*	-2.39924	0.0121053	0.538409	-1.19049
402	ribosomal protein L3 pseudogene 7	RPL3P7	215963_x_at*	-2.39924	0.0121053	0.538409	-1.19049
403	family with sequence similarity 176, member B	FAM176B	220134_x_at	-2.32299	0.0121227	0.53811	-1.25023
404	ribosomal protein S6	RPS6	200081_s_at	-2.40297	0.0121275	0.537252	-1.21942
405	DnaJ (Hsp40) homolog, subfamily C, member 1	DNAJC1	218409_s_at	-2.39789	0.0121478	0.537081	-1.32483
406	anterior gradient homolog 2 (Xenopus laevis)	AGR2	209173_at	-2.41876	0.012177	0.536247	-4.27502
407	histidine rich calcium binding protein	HRC	207066_at	-2.37625	0.0122067	0.535438	-1.41789
408	zinc finger, MYM-type 6	ZMYM6	219924_s_at	-2.36027	0.0122234	0.535117	-1.22912
409	heterogeneous nuclear ribonucleoprotein A1	HNRNPA1	214280_x_at	-2.41664	0.0122318	0.534432	-1.25097
410	dynamin 2	DNM2	216024_at	-2.34321	0.0122357	0.533558	-1.29401
411	natural cytotoxicity triggering receptor 2	NCR2	221075_s_at	-2.36812	0.0122904	0.533852	-1.31317
412	phosphodiesterase 6D, cGMP-specific, rod, delta	PDE6D	216883_x_at	-2.3849	0.0123935	0.536243	-1.18494
413	phosphatidylinositol-5-phosphate 4-kinase, type II, alpha	PIP4K2A	212829_at	-2.39102	0.0124247	0.536548	-1.20151
414	fructose-1,6-bisphosphatase 1	FBP1	209696_at	-2.41688	0.0124486	0.535506	-1.7946
415	solute carrier family 22 (organic cation/carnitine transporter), member 5	SLC22A5	205074_at	-2.38788	0.0125069	0.536978	-1.30906
416	ELOVL family member 5, elongation of long chain fatty acids (FEN1/Elo2, SUR4/Elo3-like, yeast)	ELOVL5	208788_at	-2.3969	0.0125139	0.536246	-1.48878
417	chromosome 9 open reading frame 116	C9orf116	221946_at	-2.39537	0.0125491	0.53672	-2.16218
418	neuroblastoma breakpoint family, member 11	NBPF11	201103_x_at	-2.39184	0.0125685	0.53652	-1.23041
419	SH3 domain and tetratricopeptide repeats 1	SH3TC1	219256_s_at	-2.40765	0.0126488	0.538914	-1.35645
420	NADH dehydrogenase (ubiquinone) 1 alpha subcomplex, 7, 14.5kDa	NDUFA7	202785_at	-2.39426	0.0127247	0.538034	-1.50588
421	eukaryotic translation elongation factor 1 alpha 1	EEF1A1	204892_x_at	-2.35678	0.012745	0.537874	-1.09674
422	eukaryotic translation initiation factor 4B	EIF4B	211938_at	-2.37515	0.0127674	0.537799	-1.20674
423	sema domain, immunoglobulin domain (Ig), short basic domain, secreted, (semaphorin) 3D	SEMA3D	215324_at	-2.33793	0.0127742	0.537071	-1.45402
424	tubulin, alpha 3d	TUBA3D	216323_x_at	-2.29286	0.0127767	0.536163	-1.22969
425	dynactin 4 (p62)	DCTN4	218013_x_at	-2.39451	0.0127841	0.535468	-1.20221
426	heterogeneous nuclear ribonucleoprotein H1 (H)	HNRNPH1	213470_s_at	-2.39573	0.0128054	0.535354	-1.36114
427	ribosomal protein S4, X-linked	RPS4X	200933_x_at	-2.37002	0.0128215	0.534024	-1.11814
428	bone morphogenetic protein receptor, type IB	BMPR1B	210523_at	-2.36399	0.0128377	0.5337	-2.18849
429	c-myc binding protein	MYCBP	203361_s_at	-2.37986	0.0128814	0.533523	-1.23509
430	glutaminyl-tRNA synthetase	QARS	217846_at	-2.38616	0.0128832	0.532608	-1.25522
431	hect domain and RLD 2	HERC2	217902_s_at	-2.38832	0.0128891	0.531867	-1.31491
432	LAG1 homolog, ceramide synthase 2	LASS2	222212_s_at	-2.37951	0.0128956	0.53115	-1.3021
433	leukotriene B4 receptor 2	LTB4R2	220130_x_at	-2.32429	0.012936	0.531831	-1.21104
434	TNF receptor-associated factor 3	TRAF3	221571_at	-2.36636	0.0129615	0.531898	-1.22164
435	signal peptidase complex subunit 1 homolog (S. cerevisiae)	SPCS1	217927_at	-2.35524	0.0130011	0.532541	-1.18701
436	transition protein 2 (during histone to protamine replacement)	TNP2	217460_at	-2.38042	0.0130301	0.531776	-1.8762
437	acyl-CoA oxidase 1, palmitoyl	ACOX1	209600_s_at	-2.36593	0.0130637	0.531202	-1.25643
438	isoprenylcysteine carboxyl methyltransferase	ICMT	201611_s_at	-2.32391	0.0131666	0.53441	-1.12759
439	mannose-binding lectin (protein A) 1, pseudogene	MBL1P	215110_at	-2.3765	0.0131901	0.533422	-1.50251
440	tectonin beta-propeller repeat containing 2	TECPR2	204308_s_at	-2.36128	0.0132048	0.533048	-1.16504
441	cytochrome c oxidase subunit VIIc	COX7C	201134_x_at	-2.36859	0.0132086	0.532239	-1.22957
442	similar to hypothetical protein LOC284701	LOC643313	211050_x_at	-2.37207	0.0132464	0.532795	-1.4046
443	TBC1 domain family, member 16	TBC1D16	222116_s_at	-2.38534	0.0132507	0.532008	-1.50561
444	caspase 9, apoptosis-related cysteine peptidase	CASP9	203984_s_at	-2.3665	0.0133163	0.533682	-1.16938
445	ubiquitin-like 5	UBL5	218011_at	-2.34344	0.0133689	0.53483	-1.246
446	breast carcinoma amplified sequence 1	BCAS1	204378_at	-2.36627	0.0133831	0.534437	-1.91105
447	SMAD family member 6	SMAD6	209887_at	-2.33424	0.0134807	0.537373	-1.51776
448	fibronectin leucine rich transmembrane protein 3	FLRT3	219250_s_at	-2.34546	0.0135349	0.53761	-1.69732
449	ArfGAP with FG repeats 2	AGFG2	206820_at	-2.34964	0.0136013	0.539283	-1.31879
450	retinoic acid receptor, alpha	RARA	203750_s_at	-2.3685	0.0136496	0.540239	-1.69948
451	chromosome 1 open reading frame 50	C1orf50	62212_at	-2.35732	0.0136515	0.539357	-1.20979
452	guanidinoacetate N-methyltransferase	GAMT	205354_at	-2.35821	0.0137311	0.541539	-1.89301
453	glyoxalase domain containing 4	GLOD4	209092_s_at	-2.34245	0.0137581	0.541646	-1.20586
454	ribosomal protein S11	RPS11	200031_s_at	-2.3116	0.0139255	0.545346	-1.10843
455	heterogeneous nuclear ribonucleoprotein D (AU-rich element RNA binding protein 1, 37kDa)	HNRNPD	221480_at	-2.36002	0.0139726	0.546229	-1.30002
456	complement factor B	CFB	202357_s_at	-2.33106	0.0140496	0.548281	-1.83309
457	chromosome 3 open reading frame 52	C3orf52	219474_at	-2.31935	0.01406	0.547727	-1.57477
458	myosin binding protein C, slow type	MYBPC1	214087_s_at	-2.31194	0.0141524	0.550363	-2.1946
459	tescalcin	TESC	218872_at	-2.33574	0.0141775	0.550379	-1.71627
460	cystatin C	CST3	201360_at	-2.3266	0.014243	0.551959	-1.38104
461	myosin, heavy chain 7, cardiac muscle, beta	MYH7	204737_s_at	-2.31678	0.0142683	0.551981	-1.3755
462	synaptosomal-associated protein, 91kDa homolog (mouse)	SNAP91	204953_at	-2.27166	0.0143077	0.552545	-1.40767
463	replication initiator 1	REPIN1	219041_s_at	-2.33179	0.0143679	0.552954	-1.29405
464	abhydrolase domain containing 2	ABHD2	63825_at	-2.29613	0.0143767	0.552339	-1.35808
465	syntaxin 8	STX8	204690_at	-2.29831	0.0144843	0.554559	-1.16293
466	CD8b molecule	CD8B	207979_s_at	-2.34227	0.0144911	0.55292	-1.74352
467	splicing factor, arginine/serine-rich 5	SFRS5	212266_s_at	-2.32003	0.0145144	0.552862	-1.24491
468	heparan sulfate (glucosamine) 3-O-sulfotransferase 1	HS3ST1	213991_s_at	-2.31153	0.0145623	0.552796	-1.48804
469	ribosomal protein L22	RPL22	221726_at	-2.30513	0.0146208	0.554075	-1.22437
470	peroxisomal biogenesis factor 16	PEX16	221604_s_at	-2.32021	0.0146232	0.553222	-1.21482
471	regulatory factor X, 5 (influences HLA class II expression)	RFX5	202963_at	-2.32056	0.0146626	0.552838	-1.21476
472	interleukin 20 receptor, alpha	IL20RA	219115_s_at	-2.32026	0.0147022	0.553394	-2.0727
473	basal cell adhesion molecule (Lutheran blood group)	BCAM	40093_at	-2.28762	0.0147564	0.553563	-1.26964
474	KIAA0319-like	KIAA0319L	217929_s_at	-2.33774	0.014816	0.554867	-1.79597
475	POZ (BTB) and AT hook containing zinc finger 1	PATZ1	209431_s_at	-2.30841	0.0148407	0.55393	-1.26701
476	potassium channel tetramerisation domain containing 7	KCTD7	213474_at	-2.30313	0.0148623	0.553808	-1.2565
477	interleukin 2 receptor, beta	IL2RB	205291_at	-2.29245	0.0148683	0.553106	-1.2834
478	ganglioside-induced differentiation-associated protein 1-like 1	GDAP1L1	219668_at	-2.29679	0.0148869	0.552873	-1.44073
479	cysteine conjugate-beta lyase, cytoplasmic	CCBL1	206037_at	-2.31747	0.0150023	0.554389	-1.37112
480	glutathione transferase zeta 1	GSTZ1	209531_at	-2.25645	0.0150246	0.554295	-1.2643
481	mediator complex subunit 16	MED16	221544_s_at	-2.3317	0.0150254	0.553408	-1.49614
482	leucine zipper, putative tumor suppressor 1	LZTS1	222107_x_at	-2.30291	0.0150459	0.553246	-1.46851
483	CREB binding protein	CREBBP	211808_s_at	-2.28986	0.0150598	0.552845	-1.41406
484	copine III	CPNE3	202119_s_at	-2.28507	0.0151595	0.555589	-1.20766
485	G patch domain containing 1	GPATCH1	219818_s_at	-2.32136	0.0152133	0.555735	-1.26278
486	chromosome 10 open reading frame 76	C10orf76	55662_at	-2.2918	0.0152774	0.556253	-1.1253
487	COP9 constitutive photomorphogenic homolog subunit 6 (Arabidopsis)	COPS6	201405_s_at	-2.29462	0.0152909	0.555834	-1.15518
488	lipoyltransferase 1	LIPT1	205571_at	-2.25006	0.0154368	0.559313	-1.14059
489	eukaryotic translation elongation factor 2	EEF2	204102_s_at	-2.26808	0.0155311	0.561818	-1.17081
490	mitochondrial ribosomal protein S27	MRPS27	212145_at	-2.29611	0.0156	0.563395	-1.24685
491	coiled-coil domain containing 68	CCDC68	220180_at	-2.2979	0.0156006	0.562504	-1.90922
492	cell adhesion molecule 3	CADM3	221921_s_at	-2.27197	0.0156082	0.560964	-1.4173
493	acidic (leucine-rich) nuclear phosphoprotein 32 family, member A	ANP32A	201038_s_at	-2.28867	0.0156752	0.562465	-1.16484
494	thioredoxin domain containing 15	TXNDC15	220495_s_at	-2.28002	0.0157046	0.561711	-1.18726
495	polymerase (DNA directed), mu	POLM	222238_s_at	-2.29874	0.0157196	0.561347	-1.67445
496	adrenomedullin 2	ADM2	220538_at	-2.30359	0.0157623	0.56197	-1.49483
497	janus kinase and microtubule interacting protein 2	JAKMIP2	205888_s_at	-2.31431	0.0157687	0.561301	-1.88722
498	UDP-N-acetyl-alpha-D-galactosamine:polypeptide N-acetylgalactosaminyltransferase 7 (GalNAc-T7)	GALNT7	218313_s_at	-2.28512	0.0157707	0.560475	-1.4872
499	eukaryotic translation elongation factor 1 delta (guanine nucleotide exchange protein)	EEF1D	203113_s_at	-2.2545	0.0158403	0.56027	-1.18267
500	von Willebrand factor A domain containing 5A	VWA5A	205011_at	-2.28194	0.0159169	0.562087	-1.27953
501	MKL/myocardin-like 2	MKL2	218259_at	-2.2849	0.0159816	0.563477	-1.30262
502	sirtuin (silent mating type information regulation 2 homolog) 3 (S. cerevisiae)	SIRT3	221913_at	-2.30399	0.0160596	0.564441	-1.44447
503	golgin B1	GOLGB1	201056_at	-2.29215	0.0161334	0.566144	-1.31597
504	fibroblast growth factor receptor 2	FGFR2	208228_s_at	-2.2539	0.0161601	0.565299	-1.48948
505	inositol 1,3,4-triphosphate 5/6 kinase	ITPK1	217710_x_at	-2.24143	0.0161762	0.564977	-1.23067
506	dehydrogenase/reductase (SDR family) member 7	DHRS7	210788_s_at	-2.23508	0.0162119	0.565338	-1.18669
507	zinc finger protein 287	ZNF287	216453_at	-2.28983	0.0162236	0.564859	-1.57526
508	RER1 retention in endoplasmic reticulum 1 homolog (S. cerevisiae)	RER1	213296_at	-2.29556	0.0162339	0.564335	-1.32687
509	protein inhibitor of activated STAT, 3	PIAS3	203035_s_at	-2.26906	0.0162394	0.56365	-1.21526
510	inducible T-cell co-stimulator ligand	ICOSLG	211199_s_at	-2.22904	0.0162696	0.562944	-1.3207
511	aminolevulinate dehydratase	ALAD	218487_at	-2.26063	0.0162833	0.562544	-1.23678
512	anterior pharynx defective 1 homolog B (C. elegans)	APH1B	221036_s_at	-2.23962	0.0164285	0.565805	-1.20251
513	transmembrane protein 135	TMEM135	208811_s_at	-2.23914	0.0165288	0.566631	-1.1582
514	CD58 molecule	CD58	222061_at	-2.26335	0.0165657	0.567024	-1.67398
515	gasdermin D	GSDMD	218154_at	-2.26957	0.0166021	0.565663	-1.32324
516	non-metastatic cells 5, protein expressed in (nucleoside-diphosphate kinase)	NME5	206197_at	-2.25035	0.016675	0.567283	-1.61541
517	v-ral simian leukemia viral oncogene homolog B (ras related; GTP binding protein)	RALB	202100_at	-2.24681	0.01672	0.56708	-1.18126
518	G protein-coupled receptor 77	GPR77	221149_at	-2.2535	0.0167534	0.56735	-1.66894
519	nucleoporin 160kDa	NUP160	214963_at	-2.24965	0.0168272	0.568984	-1.59621
520	ATPase, Cu++ transporting, beta polypeptide	ATP7B	204624_at	-2.21865	0.0168988	0.569676	-1.2899
521	queuine tRNA-ribosyltransferase 1	QTRT1	221270_s_at	-2.25213	0.0169424	0.570285	-1.7389
522	chromosome 14 open reading frame 159	C14orf159	218298_s_at	-2.23229	0.0169619	0.570079	-1.2398
523	echinoderm microtubule associated protein like 2	EML2	204397_at	-2.24863	0.0170237	0.571294	-1.5033
524	PTK2B protein tyrosine kinase 2 beta	PTK2B	203111_s_at	-2.24656	0.0170325	0.57073	-1.43528
525	phosphatidylserine decarboxylase	PISD	202392_s_at	-2.24475	0.0170464	0.570336	-1.33758
526	T-cell leukemia translocation altered gene	TCTA	203054_s_at	-2.22633	0.0170839	0.570734	-1.18906
527	transporter 2, ATP-binding cassette, sub-family B (MDR/TAP)	TAP2	208428_at	-2.25511	0.0170921	0.570156	-1.87361
528	cytochrome c oxidase subunit VIc pseudogene 1	COX6CP1	217191_x_at	-2.23925	0.0170935	0.569351	-1.33679
529	receptor (TNFRSF)-interacting serine-threonine kinase 1	RIPK1	209941_at	-2.23093	0.0171744	0.57034	-1.15958
530	ADP-ribosylation factor guanine nucleotide-exchange factor 1(brefeldin A-inhibited)	ARFGEF1	202956_at	-2.22783	0.0172891	0.573292	-1.22413
531	SWI/SNF related, matrix associated, actin dependent regulator of chromatin, subfamily a, member 4	SMARCA4	214360_at	-2.22625	0.0173384	0.573223	-1.43424
532	COX15 homolog, cytochrome c oxidase assembly protein (yeast)	COX15	219547_at	-2.20659	0.0173538	0.572881	-1.12034
533	glucuronic acid epimerase	GLCE	213552_at	-2.25257	0.017403	0.573655	-1.49418
534	DEAD (Asp-Glu-Ala-Asp) box polypeptide 5	DDX5	200033_at	-2.20369	0.0175215	0.575858	-1.10325
535	ninjurin 1	NINJ1	203045_at	-2.22767	0.0175941	0.577394	-1.27551
536	replication factor C (activator 1) 5, 36.5kDa	RFC5	213734_at	-2.22773	0.0176209	0.577422	-1.21247
537	coenzyme Q7 homolog, ubiquinone (yeast)	COQ7	209745_at	-2.23961	0.0176384	0.5763	-1.3624
538	ATP synthase, H+ transporting, mitochondrial F1 complex, alpha subunit 1, cardiac muscle	ATP5A1	213738_s_at	-2.22604	0.0176387	0.575467	-1.14534
539	ECSIT homolog (Drosophila)	ECSIT	218225_at	-2.22283	0.0177141	0.576239	-1.25715
540	ribosomal protein S28	RPS28	208904_s_at	-2.22977	0.0177703	0.577225	-1.13841
541	Ellis van Creveld syndrome	EVC	210887_s_at	-2.2291	0.0178025	0.577427	-1.43565
542	FIG4 homolog, SAC1 lipid phosphatase domain containing (S. cerevisiae)	FIG4	203656_at	-2.22591	0.0178502	0.578135	-1.25049
543	oxysterol binding protein	OSBP	201800_s_at	-2.22858	0.0178538	0.577411	-1.16085
544	solute carrier family 30 (zinc transporter), member 5	SLC30A5	220181_x_at	-2.2312	0.0178551	0.576615	-1.47302
545	bone morphogenetic protein 4	BMP4	211518_s_at	-2.18906	0.0178587	0.575896	-1.48463
546	FERM, RhoGEF and pleckstrin domain protein 2	FARP2	204511_at	-2.24344	0.0178897	0.576063	-1.28609
547	transmembrane protein 183A	TMEM183A	212164_at	-2.17713	0.0179205	0.576224	-1.12483
548	RecQ protein-like 5	RECQL5	221686_s_at	-2.24206	0.0179646	0.576809	-1.43544
549	ribosomal protein L3	RPL3	211666_x_at	-2.22108	0.0180288	0.578036	-1.22278
550	tight junction protein 3 (zona occludens 3)	TJP3	213412_at	-2.22261	0.0181894	0.582348	-1.83047
551	tumor protein p53 binding protein 1	TP53BP1	203050_at	-2.21187	0.0182512	0.583489	-1.18065
552	guanine nucleotide binding protein (G protein), gamma 13	GNG13	220806_x_at	-2.21179	0.0182572	0.582845	-1.63563
553	B-cell CLL/lymphoma 2	BCL2	203685_at	-2.23028	0.0182685	0.581538	-1.68209
554	protein interacting with PRKCA 1	PICK1	204746_s_at	-2.19317	0.018275	0.580916	-1.17274
555	mitogen-activated protein kinase kinase kinase kinase 1	MAP4K1	214339_s_at	-2.21946	0.018334	0.580307	-1.24132
556	GRAM domain containing 4	GRAMD4	212856_at	-2.16521	0.0184064	0.581774	-1.10463
557	calpain 9	CAPN9	208063_s_at	-2.2017	0.0184184	0.581326	-1.65836
558	neuroblastoma breakpoint family, member 14	NBPF14	201104_x_at	-2.22116	0.0184253	0.580722	-1.24583
559	leucine rich repeat containing 6	LRRC6	206483_at	-2.21426	0.0184332	0.58015	-1.65007
560	ribonuclease/angiogenin inhibitor 1	RNH1	206050_s_at	-2.19003	0.0184677	0.580416	-1.13656
561	testis-specific serine kinase 1B	TSSK1B	211694_at	-2.17774	0.0184706	0.579692	-1.30541
562	glutamate dehydrogenase 1	GLUD1	200947_s_at	-2.22734	0.0184948	0.579633	-1.26263
563	sphingomyelin phosphodiesterase, acid-like 3B	SMPDL3B	205309_at	-2.20964	0.0185702	0.580365	-1.85585
564	adrenergic, beta, receptor kinase 2	ADRBK2	204183_s_at	-2.18197	0.018702	0.582849	-1.182
565	phosphodiesterase 11A	PDE11A	221110_x_at	-2.19835	0.0187566	0.583734	-1.41084
566	5-hydroxytryptamine (serotonin) receptor 2A	HTR2A	207135_at	-2.20038	0.0187601	0.583029	-1.29252
567	histamine N-methyltransferase	HNMT	204110_at	-2.18558	0.0187629	0.582304	-1.48365
568	ceramide kinase	CERK	218421_at	-2.20204	0.0187868	0.582234	-1.23709
569	Paf1, RNA polymerase II associated factor, homolog (S. cerevisiae)	PAF1	202093_s_at	-2.21908	0.0188362	0.582954	-1.22992
570	FK506 binding protein 2, 13kDa	FKBP2	203391_at	-2.21285	0.0188444	0.582398	-1.32017
571	Hermansky-Pudlak syndrome 4	HPS4	54037_at	-2.2293	0.0188821	0.58195	-1.46186
572	alpha-2-glycoprotein 1, zinc-binding	AZGP1	209309_at	-2.19464	0.0189833	0.584261	-2.0538
573	asparagine-linked glycosylation 9, alpha-1,2-mannosyltransferase homolog (S. cerevisiae)	ALG9	219374_s_at	-2.15809	0.0189843	0.583486	-1.12276
574	carnitine O-octanoyltransferase	CROT	204573_at	-2.19903	0.0190647	0.581945	-1.42139
575	cathepsin F	CTSF	203657_s_at	-2.20309	0.0190963	0.58211	-1.32629
576	inositol hexakisphosphate kinase 2	IP6K2	218192_at	-2.2095	0.0191626	0.583334	-1.28485
577	chromosome 6 open reading frame 211	C6orf211	218195_at	-2.18215	0.019206	0.583858	-1.4854
578	family with sequence similarity 174, member B	FAM174B	51158_at	-2.19624	0.0193031	0.585212	-1.48182
579	MAP-kinase activating death domain	MADD	38398_at	-2.19375	0.01933	0.585233	-1.13472
580	peroxiredoxin 3	PRDX3	201619_at	-2.20035	0.0193331	0.58453	-1.26068
581	2-oxoglutarate and iron-dependent oxygenase domain containing 2	OGFOD2	219246_s_at	-2.20602	0.0193465	0.584143	-1.43948
582	family with sequence similarity 178, member A	FAM178A	203483_at	-2.18206	0.0193813	0.584402	-1.3284
583	COX16 cytochrome c oxidase assembly homolog (S. cerevisiae)	COX16	217645_at	-2.19682	0.019397	0.583296	-1.30477
584	coagulation factor II (thrombin) receptor-like 3	F2RL3	207221_at	-2.17458	0.0194264	0.583395	-1.46165
585	gap junction protein, alpha 4, 37kDa	GJA4	204904_at	-2.20758	0.019431	0.582748	-1.52561
586	heterogeneous nuclear ribonucleoprotein M	HNRNPM	200072_s_at	-2.18391	0.0194419	0.58229	-1.14958
587	apolipoprotein M	APOM	214910_s_at	-2.18343	0.0194867	0.582066	-1.38857
588	ubiquitin-conjugating enzyme E2D 4 (putative)	UBE2D4	218837_s_at	-2.19917	0.0195563	0.583365	-1.22995
589	myosin, heavy chain 14, non-muscle	MYH14	217545_at	-2.17531	0.0196506	0.584612	-1.46143
590	secretory carrier membrane protein 3	SCAMP3	201771_at	-2.16139	0.0196716	0.584456	-1.13244
591	small nuclear ribonucleoprotein polypeptide N	SNRPN	201522_x_at	-2.18783	0.0196912	0.584261	-1.31506
592	TRM5 tRNA methyltransferase 5 homolog (S. cerevisiae)	TRMT5	221952_x_at	-2.15	0.0198173	0.586439	-1.13672
593	tryptase alpha/beta 1	TPSAB1	216474_x_at	-2.15126	0.0198695	0.586426	-1.55468
594	chemokine (C-X-C motif) ligand 14	CXCL14	218002_s_at	-2.16124	0.0200484	0.589366	-1.83979
595	zinc finger protein 45	ZNF45	207304_at	-2.17917	0.0200486	0.588593	-1.24879
596	peptidylprolyl isomerase A (cyclophilin A)-like	PPIAL	217346_at*	-2.18092	0.0200792	0.587943	-1.1868
597	chitinase 3-like 1 (cartilage glycoprotein-39)	CHI3L1	216546_s_at	-2.16683	0.0201013	0.587818	-1.49764
598	metallothionein-like 5, testis-specific (tesmin)	MTL5	219786_at	-2.18666	0.0201331	0.587976	-1.48388
599	CD244 molecule, natural killer cell receptor 2B4	CD244	220307_at	-2.18	0.0201641	0.588111	-1.52749
600	scaffold attachment factor B2	SAFB2	32099_at	-2.17829	0.0201713	0.587551	-1.16834
601	solute carrier family 27 (fatty acid transporter), member 2	SLC27A2	205768_s_at	-2.16752	0.0202186	0.58816	-1.87643
602	phosphatidylethanolamine binding protein 1	PEBP1	211941_s_at	-2.16994	0.0202851	0.589326	-1.19353
603	solute carrier family 22 (organic cation/ergothioneine transporter), member 4	SLC22A4	205896_at	-2.14839	0.0203426	0.590227	-1.24808
604	serpin peptidase inhibitor, clade B (ovalbumin), member 1	SERPINB1	213572_s_at	-2.18265	0.0203585	0.589921	-1.31008
605	KIAA0141	KIAA0141	201978_s_at	-2.15647	0.0205268	0.593254	-1.30818
606	ArfGAP with RhoGAP domain, ankyrin repeat and PH domain 1	ARAP1	212516_at	-2.18384	0.0205579	0.593382	-1.2713
607	integrator complex subunit 12	INTS12	218616_at	-2.17257	0.0205645	0.592806	-1.21035
608	Abelson helper integration site 1	AHI1	221569_at	-2.14439	0.0206055	0.59322	-1.22245
609	jumonji domain containing 6	JMJD6	215233_at	-2.15446	0.0206107	0.592605	-1.54427
610	chromatin modifying protein 2A	CHMP2A	202121_s_at	-2.15613	0.020724	0.594329	-1.22663
611	poly (ADP-ribose) polymerase family, member 3	PARP3	209940_at	-2.17317	0.02075	0.594308	-1.44838
612	tripartite motif-containing 3	TRIM3	213884_s_at	-2.14831	0.0207624	0.593901	-1.68718
613	protein phosphatase 1, regulatory (inhibitor) subunit 13B	PPP1R13B	216347_s_at	-2.1625	0.0208225	0.594856	-1.17372
614	heterogeneous nuclear ribonucleoprotein U (scaffold attachment factor A)	HNRNPU	200594_x_at	-2.15839	0.0208526	0.594952	-1.11609
615	calpain 11	CAPN11	207962_at	-2.14749	0.0209555	0.596361	-1.52667
616	zinc finger protein 24	ZNF24	212534_at	-2.1327	0.0209886	0.596541	-1.19219
617	tetratricopeptide repeat domain 15	TTC15	203122_at	-2.15908	0.0210211	0.596706	-1.22446
618	protein kinase C, delta	PRKCD	202545_at	-2.139	0.0210424	0.59655	-1.27507
619	catenin (cadherin-associated protein), alpha 1, 102kDa	CTNNA1	200764_s_at	-2.1408	0.0210809	0.596123	-1.14884
620	cholinergic receptor, nicotinic, beta 2 (neuronal)	CHRNB2	206635_at	-2.16011	0.021086	0.595514	-1.28457
621	spastic paraplegia 11 (autosomal recessive)	SPG11	203513_at	-2.15786	0.0211266	0.595903	-1.30682
622	transmembrane protein 22	TMEM22	219569_s_at	-2.14036	0.0211573	0.596014	-1.21625
623	PBX/knotted 1 homeobox 1	PKNOX1	204195_s_at	-2.16214	0.0212597	0.59739	-1.38163
624	family with sequence similarity 13, member B	FAM13B	218518_at	-2.1476	0.0212985	0.596974	-1.23521
625	transmembrane protein 80	TMEM80	221951_at	-2.14733	0.0213825	0.598576	-1.21069
626	zinc finger protein 238	ZNF238	212774_at	-2.13472	0.0214323	0.599218	-1.61285
627	Yip1 domain family, member 2	YIPF2	221939_at	-2.15337	0.0214568	0.5984	-1.3206
628	HMG-box transcription factor 1	HBP1	209102_s_at	-2.14077	0.0214588	0.597708	-1.16077
629	F-box and leucine-rich repeat protein 5	FBXL5	209004_s_at	-2.1237	0.0214987	0.598071	-1.17948
630	golgi membrane protein 1	GOLM1	217771_at	-2.11977	0.0215788	0.598804	-1.37037
631	solute carrier family 16, member 6 (monocarboxylic acid transporter 7)	SLC16A6	207038_at	-2.1297	0.0216195	0.599189	-1.53392
632	flavin containing monooxygenase 5	FMO5	215300_s_at	-2.12889	0.0216481	0.599236	-1.77406
633	calicin	CCIN	210642_at	-2.13956	0.0216922	0.598968	-1.57169
634	WW and C2 domain containing 1	WWC1	216074_x_at	-2.13611	0.0216945	0.598289	-1.76678
635	G protein-coupled estrogen receptor 1	GPER	210640_s_at	-2.09819	0.021819	0.600979	-1.46932
636	ubiquitin protein ligase E3B	UBE3B	212403_at	-2.13375	0.0218297	0.600532	-1.18364
637	nucleotide binding protein 1 (MinD homolog, E. coli)	NUBP1	203978_at	-2.13535	0.0218304	0.599811	-1.17952
638	zinc finger CCCH-type containing 7B	ZC3H7B	205877_s_at	-2.11073	0.0219418	0.602131	-1.18071
639	TP53 target 1 (non-protein coding)	TP53TG1	210886_x_at	-2.12742	0.0220974	0.604909	-1.30024
640	phosphodiesterase 6H, cGMP-specific, cone, gamma	PDE6H	206841_at	-2.12333	0.0220985	0.604198	-1.51384
641	vacuolar protein sorting 11 homolog (S. cerevisiae)	VPS11	203292_s_at	-2.07663	0.022101	0.603526	-1.09816
642	protein kinase, AMP-activated, beta 1 non-catalytic subunit	PRKAB1	201834_at	-2.14222	0.022102	0.602813	-1.33068
643	carbonic anhydrase VB, mitochondrial	CA5B	207129_at	-2.12511	0.0221209	0.602591	-1.47144
644	IKAROS family zinc finger 1 (Ikaros)	IKZF1	205039_s_at	-2.09464	0.0221359	0.602264	-1.20355
645	matrilin 2	MATN2	202350_s_at	-2.09349	0.022248	0.604575	-1.41655
646	prefoldin subunit 5	PFDN5	207132_x_at	-2.10464	0.0222571	0.604087	-1.18705
647	cyclin M4	CNNM4	218900_at	-2.13458	0.0223585	0.605365	-1.42924
648	ankyrin repeat domain 53	ANKRD53	215759_at	-2.10703	0.0223809	0.605234	-1.41853
649	testis specific, 10	TSGA10	220623_s_at	-2.1301	0.0224192	0.605537	-1.57992
650	heat shock 70kDa protein 4	HSPA4	208814_at	-2.11491	0.0224819	0.606495	-1.30503
651	integral membrane protein 2B	ITM2B	217732_s_at	-2.08629	0.0225134	0.606609	-1.10671
652	potassium voltage-gated channel, shaker-related subfamily, member 1 (episodic ataxia with myokymia)	KCNA1	208479_at	-2.10285	0.022561	0.607157	-1.38685
653	NADH dehydrogenase (ubiquinone) 1 alpha subcomplex, 2, 8kDa	NDUFA2	209224_s_at	-2.11835	0.0225961	0.607368	-1.27014
654	Ca++-dependent secretion activator 2	CADPS2	219572_at	-2.11091	0.0226387	0.60705	-1.34864
655	intercellular adhesion molecule 3	ICAM3	204949_at	-2.12443	0.0227193	0.608479	-1.34454
656	ATP-binding cassette, sub-family C (CFTR/MRP), member 6	ABCC6	208480_s_at	-2.09574	0.0227334	0.608125	-1.21845
657	mucin 8	MUC8	216671_x_at	-2.08667	0.0227624	0.60817	-1.17318
658	phospholipase A2, group X	PLA2G10	207222_at	-2.11582	0.0227949	0.608309	-1.65938
659	integrator complex subunit 3	INTS3	202809_s_at	-2.10117	0.0228779	0.609067	-1.15734
660	zinc finger, ZZ-type with EF-hand domain 1	ZZEF1	212601_at	-2.08842	0.0229156	0.609343	-1.17817
661	UDP-GlcNAc:betaGal beta-1,3-N-acetylglucosaminyltransferase 1	B3GNT1	203188_at	-2.10755	0.0230262	0.610824	-1.15106
662	caspase 6, apoptosis-related cysteine peptidase	CASP6	209790_s_at	-2.11141	0.0230733	0.611347	-1.31074
663	CTD (carboxy-terminal domain, RNA polymerase II, polypeptide A) small phosphatase 1	CTDSP1	217844_at	-2.07527	0.023203	0.614052	-1.11137
664	SID1 transmembrane family, member 1	SIDT1	219734_at	-2.11503	0.0232325	0.614103	-1.72756
665	hydroxysteroid dehydrogenase like 2	HSDL2	209513_s_at	-2.09595	0.0232364	0.613481	-1.19437
666	SYF2 homolog, RNA splicing factor (S. cerevisiae)	SYF2	202553_s_at	-2.05561	0.0234319	0.617179	-1.11417
667	RAR-related orphan receptor C	RORC	206419_at	-2.10698	0.0235336	0.619126	-1.53949
668	cytochrome P450, family 2, subfamily C, polypeptide 9	CYP2C9	214419_s_at	-2.09714	0.0235406	0.61858	-1.27827
669	somatostatin	SST	213921_at	-2.09092	0.023885	0.626151	-1.66241
670	aldehyde dehydrogenase 18 family, member A1	ALDH18A1	217791_s_at	-2.08	0.0239449	0.62625	-1.16643
671	EPH receptor A1	EPHA1	215804_at	-2.07215	0.0241198	0.629346	-1.17665
672	sal-like 2 (Drosophila)	SALL2	213283_s_at	-2.0907	0.0241301	0.628879	-1.34497
673	kinesin family member 5C	KIF5C	203130_s_at	-2.08812	0.0241942	0.629077	-1.69335
674	forkhead box A1	FOXA1	204667_at	-2.09178	0.0243415	0.63217	-2.24024
675	RAB40B, member RAS oncogene family	RAB40B	204547_at	-2.07739	0.0243697	0.632166	-1.2863
676	hematopoietic prostaglandin D synthase	HPGDS	206726_at	-2.07513	0.0244482	0.633465	-1.3159
677	paired box 3	PAX3	207679_at	-2.08065	0.0244604	0.633045	-1.77497
678	synaptogyrin 1	SYNGR1	204287_at	-2.05506	0.0244727	0.632628	-1.15271
679	pyroglutamyl-peptidase I	PGPEP1	219891_at	-2.04809	0.0244754	0.631966	-1.15247
680	prenylcysteine oxidase 1 like	PCYOX1L	218953_s_at	-2.07079	0.0245894	0.634173	-1.20919
681	CD4 molecule	CD4	216424_at	-2.05488	0.0246134	0.633325	-1.31858
682	ankyrin repeat and KH domain containing 1	ANKHD1	214919_s_at	-2.07539	0.0246594	0.633778	-1.27345
683	molybdenum cofactor synthesis 1	MOCS1	211673_s_at	-2.06546	0.0246724	0.633381	-1.2155
684	IQ motif containing K	IQCK	213392_at	-2.0812	0.0247318	0.633447	-1.2926
685	bromodomain adjacent to zinc finger domain, 2A	BAZ2A	215437_x_at	-2.07068	0.0247321	0.632728	-1.50563
686	target of myb1 (chicken)-like 1	TOM1L1	204485_s_at	-2.0821	0.0247391	0.63218	-1.52258
687	dedicator of cytokinesis 6	DOCK6	221793_at	-2.03973	0.0247569	0.631911	-1.20531
688	cystatin D	CST5	207925_at	-2.04408	0.0247885	0.631994	-1.51682
689	valosin-containing protein	VCP	208649_s_at	-2.06153	0.0248098	0.631814	-1.15294
690	deoxyribonuclease II, lysosomal	DNASE2	209831_x_at	-2.07105	0.0248294	0.63159	-1.14068
691	regulator of G-protein signaling 14	RGS14	204280_at	-2.08709	0.0248317	0.630929	-1.55942
692	HMG box domain containing 4	HMGXB4	212597_s_at	-2.05463	0.0248426	0.630487	-1.1396
693	phosphodiesterase 6G, cGMP-specific, rod, gamma	PDE6G	210060_at	-2.03148	0.0249449	0.631644	-1.1306
694	proprotein convertase subtilisin/kexin type 1	PCSK1	205825_at	-2.04712	0.0249702	0.630851	-1.76716
695	similar to eukaryotic translation elongation factor 1 alpha 1	LOC442215	217142_at*	-2.03121	0.0250491	0.631414	-1.26662
696	RNA, U7 small nuclear 65 pseudogene	RNU7-65P	217142_at*	-2.03121	0.0250491	0.631414	-1.26662
697	vacuolar protein sorting 28 homolog (S. cerevisiae)	VPS28	218679_s_at	-2.06193	0.0250995	0.631969	-1.24997
698	mitochondrial ribosomal protein L16	MRPL16	217980_s_at	-2.06128	0.025143	0.63235	-1.15601
699	filaggrin family member 2	FLG2	215704_at*	-2.06982	0.025161	0.632089	-1.88898
700	filaggrin	FLG	215704_at*	-2.06982	0.025161	0.632089	-1.88898
701	cyclic nucleotide gated channel beta 3	CNGB3	220304_s_at	-2.07093	0.0252047	0.631762	-1.40506
702	modulator of apoptosis 1	MOAP1	212508_at	-2.04044	0.0252853	0.63307	-1.19002
703	histidyl-tRNA synthetase	HARS	202042_at	-2.06498	0.0253016	0.632766	-1.17862
704	anaplastic lymphoma receptor tyrosine kinase	ALK	208211_s_at	-2.05421	0.0253387	0.632984	-1.35587
705	phosphatidylinositol glycan anchor biosynthesis, class H	PIGH	209625_at	-2.07344	0.0253395	0.632295	-1.28014
706	signal transducer and activator of transcription 6, interleukin-4 induced	STAT6	201332_s_at	-2.04145	0.0254167	0.633512	-1.27413
707	interferon gamma receptor 2 (interferon gamma transducer 1)	IFNGR2	201642_at	-2.04865	0.0254892	0.633902	-1.13555
708	protein disulfide isomerase family A, member 3	PDIA3	208612_at	-2.06016	0.0255889	0.635671	-1.19374
709	dehydrogenase/reductase (SDR family) member 12	DHRS12	204800_s_at	-2.04743	0.0256208	0.635049	-1.20879
710	sperm associated antigen 11B	SPAG11B	207271_x_at	-2.03883	0.0256439	0.634915	-1.25913
711	Ral GEF with PH domain and SH3 binding motif 1	RALGPS1	204199_at	-2.06829	0.025675	0.63498	-1.63136
712	intersectin 2	ITSN2	209907_s_at	-2.04178	0.0257555	0.636263	-1.13865
713	RAB38, member RAS oncogene family	RAB38	219412_at	-2.05019	0.0257637	0.635762	-1.7689
714	homeobox A1	HOXA1	214639_s_at	-2.03986	0.0257883	0.634962	-1.61206
715	dynamin binding protein	DNMBP	212838_at	-2.05663	0.0258488	0.635749	-1.45227
716	solute carrier family 2 (facilitated glucose transporter), member 4	SLC2A4	206603_at	-2.06145	0.0258987	0.635575	-1.6073
717	DEAH (Asp-Glu-Ala-His) box polypeptide 32	DHX32	218198_at	-2.04121	0.0259288	0.635612	-1.16244
718	nischarin	NISCH	201591_s_at	-2.05402	0.0259747	0.636037	-1.25141
719	FXYD domain containing ion transport regulator 3	FXYD3	202488_s_at	-2.04523	0.0260485	0.637145	-1.30876
720	melanoma inhibitory activity family, member 3	MIA3	212310_at	-2.03153	0.0260868	0.637382	-1.27019
721	potassium large conductance calcium-activated channel, subfamily M, alpha member 1	KCNMA1	221584_s_at	-2.05449	0.0261539	0.638322	-1.61021
722	zinc finger protein 204 (pseudogene)	ZNF204P	214823_at	-2.04899	0.0262699	0.639052	-1.7086
723	salt-inducible kinase 2	SIK2	213221_s_at	-2.05716	0.0262732	0.638435	-1.44965
724	TBC1 domain family, member 22A	TBC1D22A	210144_at	-2.05596	0.0262741	0.637763	-1.36307
725	Williams-Beuren syndrome chromosome region 16	WBSCR16	221247_s_at	-2.03821	0.0263583	0.63911	-1.15094
726	ubiquinol-cytochrome c reductase, complex III subunit XI	UQCR11	202090_s_at	-2.03582	0.0263791	0.63892	-1.20643
727	LIM domain and actin binding 1	LIMA1	217892_s_at	-2.04029	0.0263806	0.638261	-1.21308
728	cytochrome b5 reductase 1	CYB5R1	202263_at	-2.02917	0.026449	0.637839	-1.20562
729	chromosome 1 open reading frame 21	C1orf21	221272_s_at	-2.03813	0.02646	0.637415	-1.65126
730	RNA binding motif protein 5	RBM5	201395_at	-2.04323	0.0265623	0.639188	-1.27952
731	estrogen receptor 2 (ER beta)	ESR2	211119_at	-2.03282	0.0265741	0.638783	-1.58044
732	core-binding factor, runt domain, alpha subunit 2; translocated to, 2	CBFA2T2	207625_s_at	-2.01814	0.0266908	0.640895	-1.14059
733	DENN/MADD domain containing 5A	DENND5A	212561_at	-2.02374	0.0266997	0.64042	-1.12109
734	SIK family kinase 3	SIK3	204155_s_at	-2.02103	0.026746	0.640841	-1.19572
735	calcium/calmodulin-dependent protein kinase II beta	CAMK2B	210404_x_at	-2.02418	0.0268413	0.642432	-1.55467
736	RNA binding motif protein 16	RBM16	203250_at	-2.01883	0.0268426	0.641774	-1.11827
737	thyroid peroxidase	TPO	210342_s_at	-2.00239	0.026875	0.64186	-1.25294
738	ecto-NOX disulfide-thiol exchanger 1	ENOX1	219501_at	-1.98037	0.0269259	0.642388	-1.14694
739	NADH dehydrogenase (ubiquinone) 1 beta subcomplex, 8, 19kDa	NDUFB8	201226_at	-2.03217	0.0270132	0.643094	-1.19061
740	transmembrane protease, serine 3	TMPRSS3	220177_s_at	-2.02755	0.0270512	0.64331	-1.74421
741	coiled-coil domain containing 28A	CCDC28A	209479_at	-2.02654	0.0270695	0.64306	-1.19835
742	cation channel, sperm-associated, gamma	CATSPERG	221316_at	-2.02308	0.0270923	0.642914	-1.50425
743	deoxyhypusine synthase	DHPS	211558_s_at	-2.03034	0.027107	0.642579	-1.25741
744	cancer susceptibility candidate 3	CASC3	207842_s_at	-2.00947	0.0271307	0.642458	-1.22979
745	IKAROS family zinc finger 4 (Eos)	IKZF4	208472_at	-2.04887	0.0271529	0.642302	-1.38834
746	protein kinase, AMP-activated, gamma 1 non-catalytic subunit	PRKAG1	201805_at	-2.02796	0.0271628	0.641854	-1.20067
747	LAG1 homolog, ceramide synthase 6	LASS6	212446_s_at	-2.03497	0.0271681	0.641299	-1.38751
748	required for meiotic nuclear division 1 homolog (S. cerevisiae)	RMND1	220329_s_at	-2.00943	0.027208	0.640883	-1.26806
749	zinc finger protein 768	ZNF768	218916_at	-2.01953	0.0272129	0.640323	-1.1714
750	DnaJ (Hsp40) homolog, subfamily C, member 16	DNAJC16	212911_at	-1.98923	0.0272305	0.640059	-1.1332
751	discs, large homolog 2 (Drosophila)	DLG2	206253_at	-2.02802	0.0273723	0.640019	-1.69469
752	zinc finger protein 434	ZNF434	218937_at	-2.0181	0.0273985	0.639958	-1.12939
753	WD repeat domain 55	WDR55	219809_at	-2.01534	0.0274125	0.639615	-1.16893
754	methylcrotonoyl-CoA carboxylase 2 (beta)	MCCC2	209623_at	-2.03085	0.0274301	0.639357	-1.54543
755	MFNG O-fucosylpeptide 3-beta-N-acetylglucosaminyltransferase	MFNG	213783_at	-2.01965	0.0274812	0.639878	-1.44041
756	nuclear factor of kappa light polypeptide gene enhancer in B-cells 1	NFKB1	209239_at	-2.00775	0.0275195	0.640102	-1.13974
757	prolyl endopeptidase-like	PREPL	212217_at	-2.02196	0.0275689	0.639914	-1.20827
758	exosome component 5	EXOSC5	218481_at	-2.02646	0.0276369	0.640825	-1.21544
759	peptidylprolyl isomerase C (cyclophilin C)	PPIC	204518_s_at	-1.98247	0.0276542	0.640561	-1.17642
760	CDK5 regulatory subunit associated protein 1	CDK5RAP1	218315_s_at	-2.00639	0.0276967	0.640878	-1.1655
761	branched chain amino-acid transaminase 2, mitochondrial	BCAT2	203576_at	-2.0188	0.0277242	0.640849	-1.2435
762	zinc finger and BTB domain containing 40	ZBTB40	203959_s_at	-2.02573	0.0277329	0.640386	-1.30431
763	E74-like factor 2 (ets domain transcription factor)	ELF2	210361_s_at	-2.03214	0.027734	0.639749	-1.2713
764	phosphatidylinositol glycan anchor biosynthesis, class N	PIGN	219048_at	-2.00736	0.0277454	0.63935	-1.25235
765	synaptophysin-like 1	SYPL1	201259_s_at	-2.00288	0.0277592	0.639006	-1.21646
766	chromosome 1 open reading frame 109	C1orf109	218712_at	-1.99863	0.0277695	0.637926	-1.22541
767	transmembrane 9 superfamily protein member 4	TM9SF4	212198_s_at	-2.02366	0.0277764	0.637427	-1.26497
768	SLIT-ROBO Rho GTPase activating protein 3	SRGAP3	209794_at	-2.01894	0.0279021	0.639653	-1.29364
769	tumor necrosis factor (ligand) superfamily, member 10	TNFSF10	202687_s_at	-2.00279	0.0279666	0.640473	-1.37956
770	integrin, beta 5	ITGB5	201125_s_at	-2.01401	0.028021	0.64106	-1.32875
771	glucokinase (hexokinase 4)	GCK	211167_s_at	-1.98889	0.0280539	0.639842	-1.29646
772	inhibitor of kappa light polypeptide gene enhancer in B-cells, kinase beta	IKBKB	209341_s_at	-2.00773	0.0280638	0.639412	-1.31427
773	BRCA1 associated protein-1 (ubiquitin carboxy-terminal hydrolase)	BAP1	201419_at	-2.01617	0.028113	0.639879	-1.18285
774	mitogen-activated protein kinase kinase kinase 13	MAP3K13	206249_at	-2.02238	0.0281733	0.640597	-1.53635
775	tetraspanin 4	TSPAN4	209263_x_at	-2.00488	0.0281758	0.640002	-1.16191
776	tetraspanin 7	TSPAN7	202242_at	-2.0221	0.0282152	0.640243	-1.57039
777	tight junction protein 2 (zona occludens 2)	TJP2	202085_at	-2.00659	0.0282746	0.64094	-1.22664
778	adenylate kinase 1	AK1	202587_s_at	-1.99318	0.0284179	0.642879	-1.18774
779	transcriptional adaptor 3	TADA3	211221_at	-1.98988	0.0284559	0.643085	-1.3433
780	tryptase beta 2 (gene/pseudogene)	TPSB2	207134_x_at	-1.98213	0.0284888	0.643177	-1.512
781	N-ethylmaleimide-sensitive factor attachment protein, alpha	NAPA	206491_s_at	-1.98827	0.0285052	0.642895	-1.18136
782	myosin, heavy chain 3, skeletal muscle, embryonic	MYH3	205940_at	-1.9936	0.0285649	0.643591	-1.50762
783	fucosidase, alpha-L- 1, tissue	FUCA1	202838_at	-2.00808	0.0285966	0.643654	-1.29233
784	snurportin 1	SNUPN	207438_s_at	-2.01341	0.0286254	0.643652	-1.22628
785	annexin A6	ANXA6	200982_s_at	-2.00803	0.0286304	0.643116	-1.31386
786	COP9 constitutive photomorphogenic homolog subunit 8 (Arabidopsis)	COPS8	202143_s_at	-1.98547	0.0286572	0.643069	-1.15679
787	RAB27B, member RAS oncogene family	RAB27B	207017_at	-2.00915	0.0286816	0.642971	-1.84682
788	glutathione S-transferase kappa 1	GSTK1	217751_at	-2.00091	0.0287706	0.644317	-1.21827
789	interleukin 6 signal transducer (gp130, oncostatin M receptor)	IL6ST	212196_at	-1.99045	0.0287937	0.644186	-1.48446
790	delta-like 1 homolog (Drosophila)	DLK1	209560_s_at	-1.98183	0.0288031	0.643751	-1.77846
791	adrenergic, alpha-1B-, receptor	ADRA1B	207589_at	-1.99575	0.02888	0.644822	-1.50034
792	signal-induced proliferation-associated 1 like 3	SIPA1L3	37831_at	-1.99123	0.028883	0.644244	-1.16682
793	chromosome 9 open reading frame 46	C9orf46	218992_at	-1.98577	0.0288841	0.643625	-1.24577
794	jumonji domain containing 7	JMJD7	222256_s_at	-2.0001	0.0288942	0.643207	-1.61921
795	TRAF2 and NCK interacting kinase	TNIK	213109_at	-1.9931	0.0290106	0.645153	-1.28934
796	carbohydrate kinase domain containing	CARKD	217940_s_at	-1.99753	0.0290119	0.644539	-1.25584
797	oxysterol binding protein-like 1A	OSBPL1A	209485_s_at	-1.968	0.0290386	0.643849	-1.20603
798	xeroderma pigmentosum, complementation group A	XPA	205672_at	-1.9845	0.0290665	0.643825	-1.17603
799	propionyl CoA carboxylase, alpha polypeptide	PCCA	203860_at	-1.98795	0.0291351	0.644065	-1.23405
800	esterase D	ESD	209009_at	-1.98374	0.0291748	0.644304	-1.16184
801	RNA binding motif protein 8A	RBM8A	217856_at	-1.98991	0.0291795	0.64377	-1.23564
802	monoamine oxidase A	MAOA	212741_at	-1.9869	0.0292342	0.643701	-1.62625
803	aminoadipate-semialdehyde synthase	AASS	210852_s_at	-1.99116	0.0293003	0.643885	-1.62702
804	NEDD4 binding protein 2-like 1	N4BP2L1	214906_x_at	-1.9985	0.0293364	0.644043	-1.19721
805	galactose-1-phosphate uridylyltransferase	GALT	203179_at	-1.97272	0.0293637	0.644006	-1.12165
806	anaphase promoting complex subunit 5	ANAPC5	211036_x_at	-1.98548	0.029393	0.644016	-1.13032
807	sulfite oxidase	SUOX	204067_at	-1.98872	0.0293992	0.643518	-1.21452
808	growth factor receptor-bound protein 14	GRB14	206204_at	-1.9788	0.0295076	0.645258	-2.19098
809	apolipoprotein B mRNA editing enzyme, catalytic polypeptide-like 3F	APOBEC3F	214995_s_at	-1.98493	0.0295327	0.645174	-1.38337
810	CD33 molecule	CD33	206120_at	-1.96504	0.0295495	0.644908	-1.36716
811	patatin-like phospholipase domain containing 4	PNPLA4	209740_s_at	-1.98322	0.0296517	0.645873	-1.55107
812	laminin, alpha 3	LAMA3	203726_s_at	-1.9858	0.0297114	0.645281	-1.88818
813	potassium voltage-gated channel, Shab-related subfamily, member 2	KCNB2	208172_s_at	-1.98131	0.0297172	0.644779	-1.46538
814	sarcoglycan, delta (35kDa dystrophin-associated glycoprotein)	SGCD	210329_s_at	-1.96878	0.0297988	0.644042	-1.49291
815	trans-golgi network protein 2	TGOLN2	203834_s_at	-1.95618	0.0298273	0.644032	-1.09011
816	calcium channel, voltage-dependent, gamma subunit 1	CACNG1	206612_at	-1.97391	0.0299251	0.645518	-1.5531
817	dedicator of cytokinesis 2	DOCK2	213160_at	-1.99035	0.0300314	0.646559	-1.54828
818	KIAA0495	KIAA0495	213340_s_at	-1.96683	0.0300401	0.646124	-1.13299
819	transforming growth factor, beta 3	TGFB3	209747_at	-1.96668	0.0300723	0.646193	-1.22816
820	sulfide quinone reductase-like (yeast)	SQRDL	217995_at	-1.97803	0.0300726	0.645576	-1.24991
821	cartilage associated protein	CRTAP	201380_at	-1.96406	0.0300947	0.644808	-1.18892
822	TNF receptor-associated factor 5	TRAF5	204352_at	-1.95877	0.0301112	0.643924	-1.2158
823	synovial sarcoma, X breakpoint 1	SSX1	206627_s_at	-1.95376	0.0301228	0.643554	-1.47762
824	topoisomerase I binding, arginine/serine-rich	TOPORS	221979_at	-1.97839	0.030197	0.643903	-1.47708
825	serine threonine kinase 39 (STE20/SPS1 homolog, yeast)	STK39	202786_at	-1.97835	0.0302165	0.643704	-1.36191
826	DAZ associated protein 2	DAZAP2	200794_x_at	-1.96418	0.0302822	0.644487	-1.13542
827	apolipoprotein L, 3	APOL3	221087_s_at	-1.96347	0.0302881	0.643997	-1.16117
828	Rho GTPase activating protein 19	ARHGAP19	37577_at	-1.96709	0.0303367	0.644417	-1.2555
829	ectonucleoside triphosphate diphosphohydrolase 6 (putative function)	ENTPD6	201704_at	-1.97575	0.0304555	0.646324	-1.22569
830	acyl-CoA synthetase medium-chain family member 5	ACSM5	220061_at	-1.96838	0.0304725	0.645455	-1.43681
831	eukaryotic translation initiation factor 3, subunit L	EIF3L	217719_at	-1.96771	0.0305495	0.646471	-1.16222
832	nuclear factor of activated T-cells, cytoplasmic, calcineurin-dependent 1	NFATC1	210161_at	-1.969	0.0305569	0.646014	-1.49477
833	phenylalanyl-tRNA synthetase 2, mitochondrial	FARS2	204282_s_at	-1.9703	0.0305569	0.645402	-1.14415
834	SIL1 homolog, endoplasmic reticulum chaperone (S. cerevisiae)	SIL1	218436_at	-1.97416	0.0305672	0.645009	-1.34398
835	acyl-CoA oxidase 2, branched chain	ACOX2	205364_at	-1.96412	0.0306114	0.64533	-1.70674
836	pleckstrin homology domain containing, family A (phosphoinositide binding specific) member 4	PLEKHA4	219011_at	-1.93379	0.0306265	0.645039	-1.23629
837	ADP-ribosylation factor-like 3	ARL3	202641_at	-1.95842	0.0307116	0.646219	-1.25047
838	hemopexin	HPX	210013_at	-1.95397	0.0307713	0.646255	-1.59563
839	myozenin 2	MYOZ2	211476_at	-1.96005	0.0308044	0.64634	-1.56322
840	adherens junctions associated protein 1	AJAP1	206460_at	-1.96224	0.0308447	0.646577	-1.45535
841	D-aspartate oxidase	DDO	207418_s_at	-1.93432	0.0308646	0.646388	-1.2898
842	ladybird homeobox 1	LBX1	208380_at	-1.93893	0.0309156	0.646848	-1.15251
843	prune homolog (Drosophila)	PRUNE	210988_s_at	-1.95518	0.0310281	0.648593	-1.15206
844	ubiquinol-cytochrome c reductase, complex III subunit VII, 9.5kDa	UQCRQ	201568_at	-1.95575	0.0310313	0.648051	-1.2299
845	WD and tetratricopeptide repeats 1	WDTC1	215497_s_at	-1.97496	0.031041	0.647647	-1.32753
846	YTH domain containing 2	YTHDC2	213077_at	-1.96221	0.0310658	0.647558	-1.28079
847	eukaryotic translation initiation factor 3, subunit D	EIF3D	200005_at	-1.95552	0.0310803	0.647255	-1.18717
848	SNRPN upstream reading frame	SNURF	206042_x_at	-1.94928	0.0310987	0.647033	-1.27326
849	tubby like protein 4	TULP4	218184_at	-1.93862	0.0311051	0.646563	-1.15348
850	ALX homeobox 1	ALX1	206837_at	-1.9359	0.0311229	0.64633	-1.27568
851	growth factor, augmenter of liver regeneration	GFER	204660_at	-1.93502	0.0312416	0.647587	-1.20196
852	glutathione S-transferase theta 2	GSTT2	205439_at	-1.94089	0.0312581	0.647327	-1.65715
853	crooked neck pre-mRNA splicing factor-like 1 (Drosophila)	CRNKL1	219913_s_at	-1.96036	0.0312803	0.647186	-1.21481
854	NHP2 non-histone chromosome protein 2-like 1 (S. cerevisiae)	NHP2L1	201076_at	-1.95026	0.0313314	0.647041	-1.13716
855	low density lipoprotein receptor-related protein 2	LRP2	205710_at	-1.9572	0.031333	0.646475	-1.77504
856	nth endonuclease III-like 1 (E. coli)	NTHL1	209731_at	-1.94906	0.031358	0.646393	-1.23988
857	metallothionein 1 pseudogene 3	MT1P3	78047_s_at	-1.94468	0.0313682	0.646005	-1.14845
858	acetyl-CoA acyltransferase 1	ACAA1	202025_x_at	-1.95925	0.0313803	0.645659	-1.14855
859	furry homolog (Drosophila)	FRY	204072_s_at	-1.95856	0.0314261	0.646004	-1.46177
860	GTP-binding protein 10 (putative)	GTPBP10	216619_at	-1.95088	0.0314629	0.646163	-1.69257
861	melatonin receptor 1B	MTNR1B	208516_at	-1.92381	0.0315375	0.6471	-1.23222
862	ribosomal protein S12	RPS12	217723_x_at	-1.94029	0.0315807	0.646201	-1.12805
863	proline, glutamate and leucine rich protein 1	PELP1	215354_s_at	-1.94882	0.0315974	0.64595	-1.22843
864	ribosomal RNA processing 8, methyltransferase, homolog (yeast)	RRP8	203171_s_at	-1.91839	0.0316136	0.645687	-1.09312
865	G protein-coupled receptor, family C, group 5, member C	GPRC5C	219327_s_at	-1.9549	0.0317559	0.648	-1.59894
866	NEL-like 1 (chicken)	NELL1	206089_at	-1.92246	0.0318629	0.64959	-1.38669
867	GDNF family receptor alpha 1	GFRA1	205696_s_at	-1.94782	0.0318952	0.649654	-1.96368
868	membrane-associated ring finger (C3HC4) 2	2019-03-02	210075_at	-1.94139	0.0319701	0.649991	-1.19744
869	osteoglycin	OGN	218730_s_at	-1.93468	0.031972	0.649436	-1.95194
870	DNA fragmentation factor, 40kDa, beta polypeptide (caspase-activated DNase)	DFFB	206752_s_at	-1.96137	0.0319722	0.648848	-1.43031
871	transient receptor potential cation channel, subfamily C, member 4 associated protein	TRPC4AP	212059_s_at	-1.92678	0.0320012	0.648847	-1.12747
872	sialic acid binding Ig-like lectin 8	SIGLEC8	216327_s_at	-1.95084	0.0320037	0.648307	-1.36589
873	immunoglobulin lambda locus	IGL@	217138_x_at	-1.94078	0.032077	0.648613	-1.6699
874	bromodomain containing 8	BRD8	202227_s_at	-1.95238	0.0320825	0.648135	-1.18861
875	FtsJ homolog 2 (E. coli)	FTSJ2	222130_s_at	-1.93728	0.0322189	0.649714	-1.13919
876	echinoderm microtubule associated protein like 5	EML5	213063_at	-1.93371	0.0322633	0.649434	-1.15916
877	coiled-coil domain containing 88C	CCDC88C	215343_at	-1.94708	0.0323142	0.64987	-1.66992
878	pantothenate kinase 3	PANK3	218433_at	-1.94524	0.0324038	0.651086	-1.23205
879	cytochrome P450, family 2, subfamily E, polypeptide 1	CYP2E1	209975_at	-1.94828	0.0324828	0.652085	-1.62992
880	transmembrane protein 164	TMEM164	220486_x_at	-1.91118	0.0326006	0.653273	-1.21529
881	proline-rich nuclear receptor coactivator 2	PNRC2	217779_s_at	-1.92368	0.0326123	0.652919	-1.15204
882	microtubule associated serine/threonine kinase 3	MAST3	213045_at	-1.93513	0.0326416	0.652334	-1.4254
883	lethal giant larvae homolog 2 (Drosophila)	LLGL2	203713_s_at	-1.92204	0.0326428	0.651774	-1.20987
884	anaphase promoting complex subunit 2	ANAPC2	218555_at	-1.93525	0.0328149	0.652871	-1.1887
885	chromosome 6 open reading frame 108	C6orf108	213871_s_at	-1.92873	0.0328151	0.652292	-1.35171
886	RAB17, member RAS oncogene family	RAB17	218931_at	-1.938	0.032823	0.651867	-1.58029
887	Usher syndrome 1C (autosomal recessive, severe)	USH1C	205137_x_at	-1.93564	0.0328699	0.652218	-1.51083
888	TNFAIP3 interacting protein 1	TNIP1	207196_s_at	-1.89985	0.0328833	0.651902	-1.12416
889	KH homology domain containing 1	KHDC1	220513_at	-1.91553	0.0329034	0.651721	-1.50493
890	Rho/Rac guanine nucleotide exchange factor (GEF) 18	ARHGEF18	213039_at	-1.92273	0.0329042	0.651158	-1.13967
891	golgi-associated, gamma adaptin ear containing, ARF binding protein 2	GGA2	208914_at	-1.92163	0.0329601	0.651687	-1.21476
892	MpV17 mitochondrial inner membrane protein	MPV17	203466_at	-1.92552	0.0330148	0.652188	-1.16985
893	KIAA0090	KIAA0090	215991_s_at	-1.92935	0.0330249	0.651811	-1.66359
894	platelet-activating factor receptor	PTAFR	212491_s_at	-1.91789	0.033088	0.651901	-1.10606
895	chromosome 20 open reading frame 103	C20orf103	219463_at	-1.92178	0.0331293	0.652137	-1.51194
896	leucine rich repeat containing 17	LRRC17	205381_at	-1.91267	0.033138	0.651733	-1.48626
897	zinc finger protein 671	ZNF671	219849_at	-1.93874	0.0332193	0.651034	-1.48908
898	RAB30, member RAS oncogene family	RAB30	206530_at	-1.92959	0.0332878	0.651803	-1.27039
899	GDP-mannose 4,6-dehydratase	GMDS	214106_s_at	-1.93219	0.0333109	0.651682	-1.41241
900	CDV3 homolog (mouse)	CDV3	212010_s_at	-1.90398	0.0333674	0.652215	-1.13503
901	myotubularin related protein 15	MTMR15	203678_at	-1.9205	0.0334788	0.653247	-1.22532
902	PTEN induced putative kinase 1	PINK1	209018_s_at	-1.90779	0.0335895	0.654834	-1.09554
903	mitogen-activated protein kinase kinase 4	MAP2K4	203266_s_at	-1.90055	0.0336123	0.654705	-1.15625
904	cytohesin 3	CYTH3	206523_at	-1.89796	0.0336328	0.654533	-1.27509
905	A kinase (PRKA) anchor protein 8-like	AKAP8L	218064_s_at	-1.9083	0.0336441	0.654182	-1.12375
906	ERGIC and golgi 3	ERGIC3	216032_s_at	-1.9071	0.0337451	0.655002	-1.15264
907	matrix Gla protein	MGP	202291_s_at	-1.91958	0.0338128	0.655745	-1.59946
908	Mdm2 p53 binding protein homolog (mouse)	MDM2	205385_at	-1.9118	0.0338132	0.655182	-1.40913
909	dual specificity phosphatase 4	DUSP4	204014_at	-1.93035	0.0338246	0.654833	-2.34732
910	Fc fragment of IgG binding protein	FCGBP	203240_at	-1.91707	0.033839	0.654545	-1.70275
911	low density lipoprotein receptor adaptor protein 1	LDLRAP1	57082_at	-1.90286	0.0338703	0.65458	-1.17425
912	secretoglobin, family 1D, member 2	SCGB1D2	206799_at	-1.90881	0.0340161	0.656829	-2.9152
913	chromosome 20 open reading frame 30	C20orf30	220477_s_at	-1.91383	0.0340225	0.656383	-1.21265
914	3-hydroxy-3-methylglutaryl-CoA synthase 2 (mitochondrial)	HMGCS2	204607_at	-1.89764	0.0340227	0.655819	-1.94069
915	calcium channel, voltage-dependent, L type, alpha 1D subunit	CACNA1D	207998_s_at	-1.92233	0.0340304	0.655401	-1.50992
916	polymerase (DNA directed), beta	POLB	203616_at	-1.89939	0.0340355	0.654369	-1.22693
917	microsomal triglyceride transfer protein	MTTP	205675_at	-1.90833	0.0340437	0.653962	-1.50245
918	chromosome 12 open reading frame 51	C12orf51	211034_s_at	-1.92289	0.034087	0.65423	-1.25475
919	phosphatidylinositol 4-kinase, catalytic, alpha	PI4KA	207081_s_at	-1.91335	0.0341091	0.654091	-1.18594
920	hematopoietically expressed homeobox	HHEX	215933_s_at	-1.91428	0.0341418	0.654154	-1.30178
921	NIPA-like domain containing 3	NIPAL3	210267_at	-1.90901	0.034223	0.654022	-1.42447
922	mitochondrial ribosomal protein S30	MRPS30	218398_at	-1.90048	0.0342351	0.653694	-1.35629
923	tetraspanin 13	TSPAN13	217979_at	-1.92094	0.0342528	0.653473	-1.44672
924	AF4/FMR2 family, member 1	AFF1	201924_at	-1.91999	0.0342704	0.653248	-1.27006
925	hepsin	HPN	204934_s_at	-1.91156	0.0342934	0.653128	-1.43996
926	KIAA1467	KIAA1467	213234_at	-1.89919	0.0343185	0.653047	-1.31387
927	SP140 nuclear body protein-like	SP140L	214791_at	-1.90284	0.0343674	0.652864	-1.2504
928	S-phase kinase-associated protein 1	SKP1	207974_s_at	-1.90713	0.0344094	0.653104	-1.23307
929	similar to hCG1777210	PP14571	214858_at	-1.9087	0.0344953	0.654179	-2.01617
930	ADAM metallopeptidase domain 28	ADAM28	208269_s_at	-1.91685	0.034503	0.653767	-1.55763
931	mitochondrial ribosomal protein L44	MRPL44	218202_x_at	-1.88982	0.0345229	0.653588	-1.15729
932	neurochondrin	NCDN	209556_at	-1.89226	0.0345381	0.653321	-1.2239
933	oxidative stress induced growth inhibitor family member 2	OSGIN2	41553_at	-1.90948	0.0347003	0.655276	-1.32158
934	PR domain containing 2, with ZNF domain	PRDM2	203057_s_at	-1.89163	0.0348514	0.656461	-1.11222
935	sialic acid binding Ig-like lectin 15	SIGLEC15	215856_at	-1.88558	0.0349162	0.657126	-1.47054
936	cyclin-dependent kinase inhibitor 2B (p15, inhibits CDK4)	CDKN2B	207530_s_at	-1.89845	0.0349841	0.657295	-1.46759
937	glyceraldehyde-3-phosphate dehydrogenase-like 19, pseudogene	GAPDHL19	216575_at*	-1.90179	0.0350685	0.658324	-1.68096
938	chromosome 6 open reading frame 217	C6orf217	216575_at*	-1.90179	0.0350685	0.658324	-1.68096
939	eukaryotic translation initiation factor 4H	EIF4H	206621_s_at	-1.9111	0.0351217	0.658768	-1.17758
940	keratin 36	KRT36	214576_at	-1.88066	0.0351919	0.65953	-1.27422
941	acyl-CoA dehydrogenase, very long chain	ACADVL	200710_at	-1.89787	0.035232	0.659727	-1.19601
942	polo-like kinase 2 (Drosophila)	PLK2	201939_at	-1.89704	0.0352325	0.659181	-1.40176
943	cytochrome c oxidase subunit VIIc pseudogene 1	COX7CP1	217491_x_at	-1.89724	0.0353081	0.660042	-1.19688
944	ATPase, H+ transporting, lysosomal 42kDa, V1 subunit C1	ATP6V1C1	202873_at	-1.913	0.0353162	0.65964	-1.40179
945	ribosomal protein L21	RPL21	200012_x_at	-1.88751	0.0353252	0.659255	-1.13224
946	dynactin 3 (p22)	DCTN3	204246_s_at	-1.8947	0.0353546	0.659252	-1.17346
947	actin binding LIM protein 1	ABLIM1	200965_s_at	-1.88179	0.0354334	0.660169	-1.26039
948	ubiquitin specific peptidase 21	USP21	218367_x_at	-1.89772	0.0354689	0.660279	-1.1848
949	heterogeneous nuclear ribonucleoprotein D-like	HNRPDL	209068_at	-1.87123	0.0354983	0.660275	-1.16077
950	G protein-coupled receptor 143	GPR143	206696_at	-1.88803	0.0355596	0.660863	-1.58434
951	Ewing sarcoma breakpoint region 1	EWSR1	210011_s_at	-1.88343	0.0356656	0.661729	-1.12023
952	eukaryotic translation initiation factor 5	EIF5	208707_at	-1.88784	0.0356926	0.661679	-1.21401
953	nudix (nucleoside diphosphate linked moiety X)-type motif 7	NUDT7	215818_at	-1.89215	0.0357007	0.661279	-1.41747
954	glycophorin B (MNS blood group)	GYPB	207459_x_at	-1.89313	0.0357393	0.661445	-1.43164
955	monoamine oxidase B	MAOB	204041_at	-1.89509	0.0357497	0.661087	-2.41074
956	ribosomal protein L3-like	RPL3L	206768_at	-1.87463	0.0357606	0.660741	-1.31989
957	C2CD2-like	C2CD2L	204758_s_at	-1.87527	0.0357914	0.660762	-1.30441
958	progesterone receptor	PGR	208305_at	-1.88503	0.0358951	0.662128	-2.1669
959	transient receptor potential cation channel, subfamily C, member 7	TRPC7	208589_at	-1.8574	0.0359836	0.662117	-1.10214
960	KH and NYN domain containing	KHNYN	212356_at	-1.88144	0.0360379	0.662569	-1.16569
961	glutamate receptor, ionotropic, N-methyl D-aspartate 1	GRIN1	205914_s_at	-1.87758	0.036043	0.662116	-1.2292
962	transient receptor potential cation channel, subfamily C, member 2, pseudogene	TRPC2	215288_at	-1.86968	0.036048	0.661662	-1.40394
963	ring finger protein 113A	RNF113A	209565_at	-1.87144	0.036235	0.664	-1.1376
964	IMP3, U3 small nucleolar ribonucleoprotein, homolog (yeast)	IMP3	221688_s_at	-1.88425	0.0362739	0.664166	-1.22621
965	SWI/SNF related, matrix associated, actin dependent regulator of chromatin, subfamily c, member 2	SMARCC2	201320_at	-1.8893	0.0364698	0.665567	-1.22045
966	protein phosphatase, Mg2+/Mn2+ dependent, 1H	PPM1H	212686_at	-1.87666	0.0365011	0.665592	-1.2983
967	endosulfine alpha	ENSA	202596_at	-1.8796	0.0365147	0.665296	-1.21492
968	RNA binding motif protein 47	RBM47	218035_s_at	-1.89033	0.0365152	0.664761	-1.44772
969	progesterone receptor membrane component 2	PGRMC2	213227_at	-1.8671	0.0365681	0.664639	-1.22042
970	F-box and leucine-rich repeat protein 18	FBXL18	220896_at	-1.86786	0.0365694	0.664121	-1.29309
971	SAM pointed domain containing ets transcription factor	SPDEF	213441_x_at	-1.87964	0.0366151	0.664409	-1.6916
972	chemokine (C-X3-C motif) receptor 1	CX3CR1	205898_at	-1.86649	0.0366593	0.664669	-1.47295
973	suppression of tumorigenicity 13 (colon carcinoma) (Hsp70 interacting protein)	ST13	207040_s_at	-1.86406	0.0366594	0.664131	-1.12463
974	chromosome 19 open reading frame 56	C19orf56	217780_at	-1.87427	0.0367193	0.664676	-1.14648
975	leucyl-tRNA synthetase	LARS	217810_x_at	-1.87475	0.0367563	0.664805	-1.14529
976	growth regulation by estrogen in breast cancer 1	GREB1	205862_at	-1.87663	0.036765	0.664423	-2.00127
977	CD59 molecule, complement regulatory protein	CD59	200983_x_at	-1.85538	0.036822	0.664914	-1.1947
978	smu-1 suppressor of mec-8 and unc-52 homolog (C. elegans)	SMU1	218393_s_at	-1.83712	0.0369449	0.666593	-1.10507
979	colony stimulating factor 1 (macrophage)	CSF1	209716_at	-1.85344	0.036999	0.667029	-1.18336
980	tripartite motif-containing 14	TRIM14	203148_s_at	-1.87469	0.0370215	0.666358	-1.24657
981	BCL2/adenovirus E1B 19kDa interacting protein 1	BNIP1	204930_s_at	-1.88565	0.0370865	0.666988	-1.40974
982	guanine nucleotide binding protein (G protein), beta 5	GNB5	204000_at	-1.82847	0.0370881	0.666479	-1.14398
983	phosphatidic acid phosphatase type 2A	PPAP2A	209147_s_at	-1.86362	0.0371254	0.666075	-1.20708
984	fatty acid amide hydrolase	FAAH	204231_s_at	-1.85435	0.0371273	0.665573	-1.26347
985	sialic acid binding Ig-like lectin 6	SIGLEC6	206519_x_at	-1.86811	0.0372437	0.666588	-1.53793
986	peptidase D	PEPD	202108_at	-1.87566	0.0372699	0.666522	-1.21809
987	ataxin 3-like	ATXN3L	216539_at	-1.86851	0.0372704	0.665996	-1.51693
988	chemokine (C-X-C motif) ligand 13	CXCL13	205242_at	-1.85763	0.037308	0.666134	-2.01684
989	ubiquinol-cytochrome c reductase complex chaperone	UQCC	217935_s_at	-1.86017	0.0373261	0.665922	-1.15798
990	ring finger protein 10	RNF10	207801_s_at	-1.86728	0.0373372	0.665056	-1.18165
991	thrombospondin, type I, domain containing 1	THSD1	219477_s_at	-1.86774	0.0373547	0.664836	-1.45066
992	caspase recruitment domain family, member 8	CARD8	204950_at	-1.86632	0.0373616	0.664428	-1.16831
993	hedgehog acyltransferase	HHAT	219687_at	-1.88116	0.0374022	0.663033	-1.4896
994	receptor accessory protein 5	REEP5	208872_s_at	-1.86897	0.0374133	0.662704	-1.27782
995	megakaryoblastic leukemia (translocation) 1	MKL1	212748_at	-1.86588	0.0374429	0.662701	-1.18116
996	ribokinase	RBKS	57540_at	-1.86417	0.0374862	0.662941	-1.28732
997	torsin A interacting protein 1	TOR1AIP1	212408_at	-1.86047	0.0374981	0.662624	-1.13085
998	BCL2-associated agonist of cell death	BAD	209364_at	-1.86164	0.0375187	0.662464	-1.15581
999	cadherin 6, type 2, K-cadherin (fetal kidney)	CDH6	210602_s_at	-1.86191	0.0375393	0.662302	-1.56094
1000	ubiquitin-conjugating enzyme E2B (RAD6 homolog)	UBE2B	202334_s_at	-1.85305	0.0375959	0.662777	-1.165
1001	chromosome 7 open reading frame 26	C7orf26	219261_at	-1.87248	0.0376032	0.662382	-1.2921
1002	family with sequence similarity 162, member A	FAM162A	221533_at	-1.86449	0.0376765	0.662102	-1.34833
1003	coiled-coil domain containing 22	CCDC22	214037_s_at	-1.8678	0.0377366	0.662113	-1.34207
1004	CDK5 regulatory subunit associated protein 1-like 1	CDKAL1	220039_s_at	-1.86211	0.0377418	0.661684	-1.58914
1005	neurobeachin	NBEA	221207_s_at	-1.87283	0.037883	0.663638	-1.58505
1006	autism susceptibility candidate 2	AUTS2	212599_at	-1.86253	0.0379369	0.663538	-1.31792
1007	family with sequence similarity 168, member A	FAM168A	212357_at	-1.85975	0.0380141	0.664366	-1.19105
1008	cytochrome c oxidase subunit VIc	COX6C	201754_at	-1.85995	0.0380237	0.664014	-1.29721
1009	cytochrome P450, family 2, subfamily B, polypeptide 6	CYP2B6	217133_x_at	-1.85474	0.0380553	0.663527	-1.37145
1010	MYST/Esa1-associated factor 6	MEAF6	218165_at	-1.8503	0.0380677	0.663223	-1.17452
1011	septin 2	2019-09-02	200015_s_at	-1.83902	0.0380706	0.662756	-1.10469
1012	sorting nexin 24	SNX24	218705_s_at	-1.85863	0.0381225	0.662624	-1.20766
1013	sorting nexin 29	SNX29	215500_at	-1.85757	0.0381988	0.663432	-1.43388
1014	cytochrome P450, family 19, subfamily A, polypeptide 1	CYP19A1	203475_at	-1.8405	0.0382246	0.663363	-1.29472
1015	complement factor D (adipsin)	CFD	205382_s_at	-1.84018	0.0383267	0.664619	-1.39909
1016	synemin, intermediate filament protein	SYNM	214304_x_at	-1.83022	0.0383631	0.664731	-1.18332
1017	serum deprivation response	SDPR	218711_s_at	-1.85662	0.0383903	0.664686	-1.38183
1018	calmodulin-like 3	CALML3	210020_x_at	-1.85667	0.038401	0.664355	-1.42428
1019	solute carrier family 19 (thiamine transporter), member 2	SLC19A2	209681_at	-1.8541	0.0384647	0.664425	-1.41778
1020	chromosome 8 open reading frame 41	C8orf41	219124_at	-1.84605	0.0385264	0.663948	-1.14062
1021	lipase, hormone-sensitive	LIPE	208186_s_at	-1.84428	0.038637	0.664312	-1.41454
1022	molybdenum cofactor synthesis 2	MOCS2	218212_s_at	-1.82799	0.0386911	0.664728	-1.15856
1023	solute carrier family 31 (copper transporters), member 2	SLC31A2	204204_at	-1.85132	0.038702	0.664405	-1.26348
1024	polo-like kinase 1 substrate 1	PLK1S1	219961_s_at	-1.83948	0.0387105	0.664038	-1.16917
1025	NADH dehydrogenase (ubiquinone) Fe-S protein 3, 30kDa (NADH-coenzyme Q reductase)	NDUFS3	201740_at	-1.84233	0.0387728	0.664595	-1.12867
1026	ribosomal protein L29	RPL29	213969_x_at	-1.84466	0.0387889	0.664361	-1.16464
1027	adaptor-related protein complex 2, beta 1 subunit	AP2B1	200612_s_at	-1.85796	0.0387959	0.66397	-1.34135
1028	bleomycin hydrolase	BLMH	202179_at	-1.8511	0.0388387	0.663683	-1.27939
1029	enoyl CoA hydratase 1, peroxisomal	ECH1	200789_at	-1.8496	0.0388918	0.663573	-1.20134
1030	empty spiracles homeobox 1	EMX1	215265_at	-1.84175	0.0388931	0.663088	-1.3129
1031	collagen, type XVI, alpha 1	COL16A1	204345_at	-1.84206	0.0389312	0.663229	-1.23224
1032	Kallmann syndrome 1 sequence	KAL1	205206_at	-1.83329	0.0389515	0.663068	-1.27393
1033	MOCO sulphurase C-terminal domain containing 2	MOSC2	221636_s_at	-1.83507	0.0390154	0.663649	-1.21837
1034	CCR4-NOT transcription complex, subunit 8	CNOT8	202162_s_at	-1.8446	0.0390419	0.663593	-1.18871
1035	KN motif and ankyrin repeat domains 2	KANK2	218418_s_at	-1.83817	0.0391998	0.664756	-1.17825
1036	aldolase B, fructose-bisphosphate	ALDOB	216600_x_at	-1.84808	0.0392453	0.664515	-1.30796
1037	transmembrane protease, serine 15	TMPRSS15	207638_at	-1.84595	0.0392555	0.664185	-1.68599
1038	Notch homolog 2 (Drosophila)	NOTCH2	210756_s_at	-1.82889	0.0392629	0.663805	-1.19706
1039	chromosome 19 open reading frame 36	C19orf36	215734_at	-1.83839	0.039282	0.663624	-1.54617
1040	SCY1-like 3 (S. cerevisiae)	SCYL3	41329_at	-1.8369	0.0393127	0.663137	-1.20199
1041	seven in absentia homolog 2 (Drosophila)	SIAH2	209339_at	-1.84066	0.0393333	0.662482	-1.45466
1042	KIAA1310	KIAA1310	220950_s_at	-1.83135	0.0393335	0.661985	-1.22598
1043	chromobox homolog 6	CBX6	202048_s_at	-1.84248	0.0393392	0.661581	-1.42233
1044	basic leucine zipper transcription factor, ATF-like	BATF	205965_at	-1.84707	0.0393547	0.660845	-1.33392
1045	paired box 8	PAX8	207921_x_at	-1.84886	0.0394026	0.661151	-1.54121
1046	inositol 1,4,5-triphosphate receptor, type 1	ITPR1	203710_at	-1.84173	0.0394261	0.661047	-1.44948
1047	glucuronidase, beta	GUSB	202605_at	-1.84286	0.0394934	0.660684	-1.25092
1048	glucosamine-6-phosphate deaminase 1	GNPDA1	202382_s_at	-1.8367	0.039545	0.660061	-1.13542
1049	keratin associated protein 4-7	KRTAP4-7	216810_at	-1.83962	0.0395592	0.659803	-1.64501
1050	homeobox D12	HOXD12	221411_at	-1.83465	0.0396765	0.66077	-1.21115
1051	ribosomal protein S15	RPS15	200819_s_at	-1.8365	0.0397933	0.662221	-1.14293
1052	Fc fragment of IgA, receptor for	FCAR	207674_at	-1.82354	0.0398559	0.662768	-1.54413
1053	solute carrier family 12 (potassium/chloride transporters), member 4	SLC12A4	211112_at	-1.81497	0.0398608	0.662355	-1.2283
1054	glucosaminyl (N-acetyl) transferase 1, core 2 pseudogene 1	GCNT1P1	217195_at	-1.83859	0.0398825	0.662221	-1.53692
1055	actin binding LIM protein family, member 3	ABLIM3	205730_s_at	-1.82865	0.039931	0.662534	-1.51946
1056	geranylgeranyl diphosphate synthase 1	GGPS1	202321_at	-1.81195	0.0399477	0.662317	-1.16503
1057	DPH1 homolog (S. cerevisiae)	DPH1	202632_at	-1.79699	0.0400291	0.662681	-1.09545
1058	myotubularin related protein 3	MTMR3	202197_at	-1.82894	0.0400534	0.662591	-1.12194
1059	regulator of G-protein signaling 13	RGS13	210258_at	-1.83385	0.0400798	0.662044	-1.87128
1060	msh homeobox 2	MSX2	205555_s_at	-1.82975	0.0400973	0.661843	-1.79086
1061	protein kinase, cAMP-dependent, catalytic, alpha	PRKACA	216234_s_at	-1.83204	0.0400984	0.661371	-1.412
1062	deiodinase, iodothyronine, type I	DIO1	206457_s_at	-1.81738	0.0401185	0.661214	-1.74143
1063	tetraspanin 1	TSPAN1	209114_at	-1.82023	0.0401952	0.661988	-1.78343
1064	mediator complex subunit 23	MED23	218846_at	-1.82267	0.0403384	0.663855	-1.15169
1065	Rho GTPase activating protein 28	ARHGAP28	220382_s_at	-1.82648	0.0403411	0.663411	-1.58157
1066	hairy/enhancer-of-split related with YRPW motif 2	HEY2	219743_at	-1.82468	0.0403641	0.663299	-1.4452
1067	TOX high mobility group box family member 3	TOX3	214774_x_at	-1.83389	0.0404177	0.663689	-2.71259
1068	peroxiredoxin 2	PRDX2	39729_at	-1.83476	0.0404497	0.663727	-1.27087
1069	TSC22 domain family, member 3	TSC22D3	208763_s_at	-1.83562	0.0404568	0.663355	-1.3039
1070	target of myb1-like 2 (chicken)	TOM1L2	214840_at	-1.82631	0.0404774	0.662717	-1.29744
1071	damage-specific DNA binding protein 2, 48kDa	DDB2	203409_at	-1.83021	0.040485	0.662355	-1.24599
1072	MAX dimerization protein 4	MXD4	212346_s_at	-1.82284	0.0404931	0.662001	-1.24029
1073	DEAD (Asp-Glu-Ala-Asp) box polypeptide 23	DDX23	201440_at	-1.82283	0.0405287	0.662098	-1.15881
1074	tight junction protein 1 (zona occludens 1)	TJP1	214168_s_at	-1.82583	0.0405374	0.661754	-1.18852
1075	Rh-associated glycoprotein	RHAG	206145_at	-1.82834	0.0405582	0.661609	-1.66961
1076	protein phosphatase 2, regulatory subunit B, delta isoform	PPP2R2D	221772_s_at	-1.82937	0.0405925	0.661685	-1.40371
1077	protein phosphatase 3, catalytic subunit, gamma isozyme	PPP3CC	209697_at	-1.82508	0.040778	0.664223	-1.44975
1078	chromosome 14 open reading frame 93	C14orf93	219009_at	-1.80657	0.0408393	0.664735	-1.17614
1079	secretoglobin, family 2A, member 2	SCGB2A2	206378_at	-1.81058	0.041041	0.667043	-2.6095
1080	nuclear receptor subfamily 2, group F, member 2	NR2F2	215073_s_at	-1.81541	0.0410807	0.666717	-1.28445
1081	short stature homeobox	SHOX	207570_at	-1.81075	0.0411116	0.666731	-1.21765
1082	tachykinin, precursor 1	TAC1	206552_s_at	-1.81599	0.0411594	0.666053	-1.68634
1083	ankyrin repeat and MYND domain containing 1	ANKMY1	220280_s_at	-1.81533	0.0412245	0.666622	-1.57694
1084	ubiquitin specific peptidase 4 (proto-oncogene)	USP4	211800_s_at	-1.82488	0.0413099	0.667034	-1.16347
1085	dodecenoyl-CoA isomerase	DCI	209759_s_at	-1.82337	0.0413533	0.667252	-1.32723
1086	mannosidase, beta A, lysosomal	MANBA	203778_at	-1.81583	0.0414646	0.668565	-1.1863
1087	activin A receptor, type IB	ACVR1B	208219_at	-1.81748	0.0414671	0.66812	-1.48255
1088	transcription factor 21	TCF21	204931_at	-1.80581	0.0414786	0.667824	-1.4217
1089	interferon regulatory factor 1	IRF1	202531_at	-1.80149	0.0415249	0.668086	-1.1817
1090	kallikrein-related peptidase 3	KLK3	204582_s_at	-1.80319	0.0415469	0.667476	-1.44721
1091	SEC14-like 5 (S. cerevisiae)	SEC14L5	210169_at	-1.78995	0.0416064	0.66795	-1.12268
1092	zinc finger protein 862	ZNF862	213444_at	-1.8059	0.0416418	0.668038	-1.39279
1093	adrenergic, beta, receptor kinase 1	ADRBK1	201402_at	-1.80088	0.0416422	0.667563	-1.22655
1094	KIAA0247	KIAA0247	202181_at	-1.80081	0.0417406	0.667699	-1.13609
1095	T cell receptor delta locus	TRD@	216540_at	-1.80675	0.0417539	0.666955	-1.20942
1096	glycine receptor, beta	GLRB	205280_at	-1.80981	0.0417797	0.666888	-1.70238
1097	transmembrane protein 62	TMEM62	218776_s_at	-1.80328	0.0417852	0.6665	-1.23136
1098	hypothetical protein LOC100288640	LOC100288640	221947_at	-1.81278	0.0418095	0.66641	-1.45191
1099	chromosome 12 open reading frame 10	C12orf10	218220_at	-1.79997	0.041859	0.666245	-1.15194
1100	sex hormone-binding globulin	SHBG	215689_s_at	-1.79669	0.0419782	0.667667	-1.18715
1101	glycerophosphodiester phosphodiesterase domain containing 5	GDPD5	213343_s_at	-1.80786	0.0419796	0.667213	-1.52347
1102	zinc finger protein 764	ZNF764	57516_at	-1.79822	0.0419976	0.667023	-1.15733
1103	TBC1 domain family, member 12	TBC1D12	221858_at	-1.80498	0.0420015	0.66661	-1.14798
1104	NCK-associated protein 1-like	NCKAP1L	209734_at	-1.80328	0.0420135	0.666326	-1.33416
1105	family with sequence similarity 63, member A	FAM63A	221856_s_at	-1.79736	0.0421841	0.66808	-1.25363
1106	microsomal glutathione S-transferase 2	MGST2	204168_at	-1.79788	0.0422268	0.667807	-1.20418
1107	spermatogenesis associated 6	SPATA6	220299_at	-1.7949	0.0423057	0.668579	-1.19294
1108	solute carrier family 9 (sodium/hydrogen exchanger), member 3	SLC9A3	207212_at	-1.79767	0.0424483	0.670359	-1.29731
1109	ATPase, H+ transporting, lysosomal accessory protein 2	ATP6AP2	201444_s_at	-1.79341	0.042506	0.670795	-1.15976
1110	golgi-associated, gamma adaptin ear containing, ARF binding protein 1	GGA1	45572_s_at	-1.77537	0.0425079	0.670349	-1.09981
1111	growth arrest and DNA-damage-inducible, gamma	GADD45G	204121_at	-1.81183	0.0426592	0.672259	-1.65948
1112	hydroxyacyl-CoA dehydrogenase	HADH	211569_s_at	-1.7891	0.042717	0.671744	-1.19455
1113	neural precursor cell expressed, developmentally down-regulated 4-like	NEDD4L	212448_at	-1.80106	0.0427551	0.67187	-1.63024
1114	small nuclear ribonucleoprotein 35kDa (U11/U12)	SNRNP35	205300_s_at	-1.78965	0.0427831	0.671836	-1.15753
1115	histone deacetylase 4	HDAC4	204225_at	-1.80003	0.0428077	0.67175	-1.16261
1116	NAD kinase	NADK	208919_s_at	-1.79984	0.0428561	0.672036	-1.15853
1117	protease, serine, 1 (trypsin 1)	PRSS1	205869_at	-1.77367	0.0428937	0.672152	-1.40919
1118	small nuclear ribonucleoprotein 25kDa (U11/U12)	SNRNP25	218493_at	-1.79377	0.0429688	0.672856	-1.23832
1119	KIAA0528	KIAA0528	212943_at	-1.7857	0.0431292	0.674894	-1.2228
1120	CD22 molecule	CD22	204581_at	-1.7831	0.0434366	0.677325	-1.45898
1121	insulin-like growth factor 2 (somatomedin A)	IGF2	202409_at	-1.77354	0.0434535	0.677115	-1.32845
1122	glutaryl-CoA dehydrogenase	GCDH	208369_s_at	-1.77988	0.0435084	0.67655	-1.13659
1123	zinc finger protein 337	ZNF337	37860_at	-1.78683	0.0436092	0.677173	-1.14597
1124	nudix (nucleoside diphosphate linked moiety X)-type motif 2	NUDT2	218609_s_at	-1.77777	0.0436176	0.676833	-1.21865
1125	endoplasmic reticulum aminopeptidase 1	ERAP1	210385_s_at	-1.78446	0.0437045	0.677237	-1.19695
1126	ribosomal protein S16	RPS16	213890_x_at	-1.7794	0.0437091	0.676838	-1.12807
1127	ADP-ribosylation factor 3	ARF3	200011_s_at	-1.78468	0.043762	0.676717	-1.18681
1128	dynamin 1	DNM1	217341_at	-1.77913	0.0439311	0.67792	-1.36744
1129	exostosin 2	EXT2	202012_s_at	-1.77585	0.0439551	0.677352	-1.13655
1130	ring finger protein 123	RNF123	221063_x_at	-1.77136	0.0440153	0.677812	-1.14306
1131	cleavage stimulation factor, 3' pre-RNA, subunit 2, 64kDa	CSTF2	204459_at	-1.77753	0.0440317	0.677129	-1.12968
1132	carbohydrate sulfotransferase 10	CHST10	204065_at	-1.78234	0.0442106	0.678942	-1.19239
1133	KIAA0232	KIAA0232	212441_at	-1.77141	0.0443103	0.680004	-1.19919
1134	ribosomal protein L6	RPL6	200034_s_at	-1.77171	0.0444469	0.681163	-1.10015
1135	stromal cell derived factor 4	SDF4	217855_x_at	-1.77473	0.044508	0.681631	-1.12879
1136	eukaryotic translation initiation factor 3, subunit I	EIF3I	208756_at	-1.76594	0.0445237	0.681402	-1.13647
1137	nuclear mitotic apparatus protein 1	NUMA1	200747_s_at	-1.7743	0.0446101	0.681788	-1.2327
1138	mitochondrial ribosomal protein S11 pseudogene 1	MRPS11P1	217386_at	-1.78054	0.0446272	0.681582	-1.55952
1139	peptidyl arginine deiminase, type IV	PADI4	211413_s_at	-1.76797	0.044674	0.681829	-1.35655
1140	N-acetylneuraminic acid synthase	NANS	218189_s_at	-1.77304	0.0447234	0.682116	-1.21222
1141	chromosome 16 open reading frame 5	C16orf5	218183_at	-1.77657	0.0447337	0.681807	-1.30431
1142	biphenyl hydrolase-like (serine hydrolase)	BPHL	205750_at	-1.77674	0.0448084	0.682479	-1.19867
1143	nescient helix loop helix 2	NHLH2	214497_s_at	-1.76465	0.0448576	0.682761	-1.15513
1144	tuftelin interacting protein 11	TFIP11	202750_s_at	-1.77226	0.0449401	0.683084	-1.11753
1145	major vault protein	MVP	202180_s_at	-1.77085	0.0449822	0.683257	-1.19045
1146	proteasome (prosome, macropain) 26S subunit, ATPase, 5	PSMC5	209503_s_at	-1.7753	0.0449924	0.682947	-1.24374
1147	zinc finger and BTB domain containing 32	ZBTB32	220118_at	-1.75054	0.045033	0.682633	-1.19547
1148	RWD domain containing 2B	RWDD2B	218377_s_at	-1.77582	0.0451315	0.683661	-1.23642
1149	jumonji, AT rich interactive domain 2	JARID2	203298_s_at	-1.75743	0.0451748	0.683853	-1.13306
1150	actin-like 7B	ACTL7B	220498_at	-1.74961	0.0452051	0.683846	-1.21223
1151	deoxyribonuclease I-like 2	DNASE1L2	207192_at	-1.76559	0.0452541	0.684123	-1.37848
1152	tumor protein p63	TP63	211195_s_at	-1.76541	0.0452878	0.683704	-1.4482
1153	heterogeneous nuclear ribonucleoprotein H2 (H')	HNRNPH2	201132_at	-1.74145	0.0453133	0.683626	-1.11811
1154	small G protein signaling modulator 2	SGSM2	36129_at	-1.75222	0.0453577	0.683833	-1.14886
1155	protease, serine, 21 (testisin)	PRSS21	220051_at	-1.75568	0.0453579	0.683374	-1.47649
1156	mitochondrial ribosomal protein L41	MRPL41	221936_x_at	-1.76542	0.0453906	0.683405	-1.41434
1157	coiled-coil domain containing 48	CCDC48	220006_at	-1.75419	0.0454755	0.683758	-1.48232
1158	lipid phosphate phosphatase-related protein type 2	LPPR2	218509_at	-1.76946	0.0454914	0.683536	-1.30159
1159	alkB, alkylation repair homolog 1 (E. coli)	ALKBH1	205621_at	-1.764	0.0455271	0.683612	-1.12124
1160	glutaredoxin 3	GLRX3	214205_x_at	-1.77435	0.0455748	0.683867	-1.38985
1161	syntaxin binding protein 2	STXBP2	209367_at	-1.7636	0.0455823	0.68352	-1.23171
1162	ubiquitin D	UBD	205890_s_at	-1.74961	0.0456899	0.684673	-1.65018
1163	ATPase, class V, type 10D	ATP10D	213238_at	-1.74764	0.0457333	0.684863	-1.17022
1164	Rtf1, Paf1/RNA polymerase II complex component, homolog (S. cerevisiae)	RTF1	212301_at	-1.75228	0.0457351	0.68443	-1.10271
1165	chromosome 19 open reading frame 54	C19orf54	222052_at	-1.75956	0.0458581	0.68535	-1.17343
1166	proprotein convertase subtilisin/kexin type 6	PCSK6	211263_s_at	-1.76349	0.0459017	0.685542	-1.34926
1167	RAN binding protein 3	RANBP3	202640_s_at	-1.75543	0.0459109	0.68522	-1.14658
1168	basic transcription factor 3	BTF3	208517_x_at	-1.75138	0.04609	0.687432	-1.15753
1169	pleiotrophin	PTN	211737_x_at	-1.75426	0.0461441	0.687319	-1.54807
1170	growth hormone secretagogue receptor	GHSR	221360_s_at	-1.74947	0.0461823	0.687428	-1.39814
1171	phosphatidylinositol glycan anchor biosynthesis, class V	PIGV	219238_at	-1.753	0.0463258	0.688645	-1.1849
1172	leucine rich repeat neuronal 3	LRRN3	209841_s_at	-1.73672	0.0463687	0.688822	-1.2244
1173	ribosomal protein L13	RPL13	214976_at	-1.7582	0.0463783	0.688506	-1.22291
1174	paralemmin	PALM	203859_s_at	-1.74244	0.0465179	0.689659	-1.20272
1175	thyroid hormone receptor, alpha (erythroblastic leukemia viral (v-erb-a) oncogene homolog, avian)	THRA	214883_at	-1.75185	0.0465783	0.68918	-1.33613
1176	immature colon carcinoma transcript 1	ICT1	204868_at	-1.74702	0.0466064	0.689137	-1.24285
1177	peroxisomal biogenesis factor 11 alpha	PEX11A	205160_at	-1.75816	0.0466417	0.689202	-1.37935
1178	ribosomal protein L18	RPL18	200022_at	-1.73837	0.0466864	0.688949	-1.11059
1179	KIAA1009	KIAA1009	206006_s_at	-1.75349	0.046769	0.689711	-1.29053
1180	deoxyribonuclease II beta	DNASE2B	220380_at	-1.74923	0.0467727	0.68931	-1.4762
1181	chordin	CHRD	211248_s_at	-1.74618	0.046836	0.689786	-1.38731
1182	retinol saturase (all-trans-retinol 13,14-reductase)	RETSAT	218124_at	-1.7436	0.0469248	0.689727	-1.16118
1183	phosphodiesterase 4D interacting protein	PDE4DIP	205872_x_at	-1.72627	0.0469548	0.689713	-1.40946
1184	ATP synthase, H+ transporting, mitochondrial F0 complex, subunit C2 (subunit 9) pseudogene 1	ATP5G2P1	217368_at	-1.75816	0.0470047	0.689991	-1.40755
1185	tetratricopeptide repeat domain 39A	TTC39A	210652_s_at	-1.74295	0.0470236	0.689814	-1.48612
1186	DnaJ (Hsp40) homolog, subfamily C, member 11	DNAJC11	215792_s_at	-1.72905	0.0472137	0.691692	-1.09291
1187	misshapen-like kinase 1 (zebrafish)	MINK1	214625_s_at	-1.71864	0.0472163	0.691276	-1.17064
1188	MCF.2 cell line derived transforming sequence-like	MCF2L	35147_at	-1.74662	0.0472356	0.691104	-1.24849
1189	stanniocalcin 2	STC2	203438_at	-1.74721	0.0472381	0.690687	-1.9839
1190	carbonic anhydrase XII	CA12	214164_x_at	-1.74507	0.0473321	0.691154	-1.78283
1191	heat shock 70kDa protein 9 (mortalin)	HSPA9	200692_s_at	-1.74723	0.0474394	0.691815	-1.17733
1192	olfactory receptor, family 7, subfamily E, member 111 pseudogene	OR7E111P	216387_x_at*	-1.74293	0.0475251	0.691707	-1.25544
1193	nucleophosmin pseudogene	LOC390411	216387_x_at*	-1.74293	0.0475251	0.691707	-1.25544
1194	short stature homeobox 2	SHOX2	210134_x_at	-1.73783	0.0475392	0.691008	-1.36167
1195	discs, large homolog 5 (Drosophila)	DLG5	210469_at	-1.74664	0.0475643	0.690922	-1.42955
1196	protein tyrosine phosphatase, non-receptor type 18 (brain-derived)	PTPN18	203555_at	-1.72649	0.0475656	0.690491	-1.11341
1197	isocitrate dehydrogenase 3 (NAD+) alpha	IDH3A	202070_s_at	-1.73797	0.0475731	0.690151	-1.15552
1198	histone deacetylase 9	HDAC9	205659_at	-1.74895	0.047641	0.690236	-1.44819
1199	KIAA0427	KIAA0427	204303_s_at	-1.75175	0.0477122	0.690819	-1.28858
1200	N-terminal EF-hand calcium binding protein 3	NECAB3	210720_s_at	-1.72024	0.0478214	0.691502	-1.13873
1201	eukaryotic translation initiation factor 4E nuclear import factor 1	EIF4ENIF1	218626_at	-1.71954	0.0478351	0.691251	-1.08094
1202	corticotropin releasing hormone receptor 2	CRHR2	211510_s_at	-1.72389	0.0478757	0.69139	-1.30648
1203	ADP-ribosylation-like factor 6 interacting protein 4	ARL6IP4	220597_s_at	-1.73638	0.0479816	0.691574	-1.14389
1204	class II, major histocompatibility complex, transactivator	CIITA	210925_at	-1.73736	0.0480118	0.691563	-1.41421
1205	sorting nexin 11	SNX11	220140_s_at	-1.73667	0.0480554	0.691743	-1.2183
1206	multiple EGF-like-domains 9	MEGF9	212830_at	-1.71774	0.0480853	0.691727	-1.18741
1207	chromosome 21 open reading frame 2	C21orf2	203994_s_at	-1.72797	0.0481532	0.692257	-1.46228
1208	UDP-N-acetyl-alpha-D-galactosamine:polypeptide N-acetylgalactosaminyltransferase 10 (GalNAc-T10)	GALNT10	212256_at	-1.71817	0.0482358	0.692551	-1.22589
1209	membrane-bound transcription factor peptidase, site 1	MBTPS1	201620_at	-1.72647	0.0482431	0.692209	-1.15606
1210	thyrotropin-releasing hormone	TRH	206622_at	-1.69853	0.048252	0.691891	-1.40895
1211	microtubule-associated protein tau	MAPT	203928_x_at	-1.73336	0.0483033	0.692181	-1.66211
1212	keratin associated protein 9-9	KRTAP9-9	220972_s_at	-1.73158	0.04836	0.69166	-1.54843
1213	chromosome 11 open reading frame 2	C11orf2	217969_at	-1.72703	0.0484031	0.691833	-1.15596
1214	ectonucleotide pyrophosphatase/phosphodiesterase 2	ENPP2	210839_s_at	-1.7191	0.0485829	0.693958	-1.25042
1215	ring finger protein 34	RNF34	219035_s_at	-1.73008	0.0488188	0.695544	-1.13159
1216	histone cluster 1, H2bb	HIST1H2BB	208547_at	-1.71953	0.0489257	0.69662	-1.36583
1217	cleavage and polyadenylation specific factor 1, 160kDa	CPSF1	33132_at	-1.73216	0.0489704	0.696811	-1.3184
1218	Mdm1 nuclear protein homolog (mouse)	MDM1	220397_at	-1.73137	0.0490287	0.697196	-1.61727
1219	NIMA (never in mitosis gene a)- related kinase 11	NEK11	219542_at	-1.7227	0.049103	0.697807	-1.14939
1220	protocadherin gamma subfamily C, 3	PCDHGC3	214564_s_at	-1.7272	0.0493191	0.700431	-1.55887
1221	histocompatibility (minor) HA-1	HMHA1	212873_at	-1.72158	0.049377	0.700808	-1.25953
1222	phosphomevalonate kinase	PMVK	203515_s_at	-1.72891	0.0493902	0.700549	-1.27028
1223	KIAA0753	KIAA0753	204711_at	-1.73267	0.0493974	0.700205	-1.26991
1224	caudal type homeobox 2	CDX2	206387_at	-1.72103	0.0494526	0.700541	-1.17295
1225	eukaryotic translation initiation factor 2B, subunit 2 beta, 39kDa	EIF2B2	202461_at	-1.72131	0.0495266	0.701144	-1.14942
1226	ribosomal protein L24	RPL24	200013_at	-1.70657	0.0495633	0.701218	-1.10224
1227	B9 protein domain 2	B9D2	219766_at	-1.71727	0.0496013	0.70131	-1.40849
1228	ribosomal protein S4X pseudogene 2	RPS4XP2	216342_x_at*	-1.71151	0.0497536	0.702127	-1.12965
1229	ribosomal protein L7a pseudogene 12	RPL7AP12	216342_x_at*	-1.71151	0.0497536	0.702127	-1.12965
1230	ubiquilin 3	UBQLN3	220422_at	-1.72025	0.0498215	0.70264	-1.51183
1231	glutamate receptor, ionotropic, N-methyl D-aspartate 2B	GRIN2B	210411_s_at	-1.70818	0.0498403	0.702461	-1.32368
1232	transmembrane protein 41B	TMEM41B	212622_at	-1.71072	0.0498422	0.702043	-1.14546
1233	ATP synthase, H+ transporting, mitochondrial F0 complex, subunit d	ATP5H	210149_s_at	-1.71407	0.0498424	0.701604	-1.18148
1234	cell division cycle 42 (GTP binding protein, 25kDa)	CDC42	208728_s_at	-1.70537	0.0498738	0.701602	-1.10375
1235	low density lipoprotein receptor-related protein 1B	LRP1B	219643_at	-1.70845	0.0499486	0.701769	-1.70425
1236	c-fos induced growth factor (vascular endothelial growth factor D)	FIGF	206742_at	-1.71348	0.049992	0.701494	-1.56402
1237	PR domain containing 13	PRDM13	221168_at	-1.71775	0.0500534	0.701913	-1.63984
1238	protein O-fucosyltransferase 2	POFUT2	207448_at	-1.70359	0.0500721	0.701734	-1.21624
1239	cyclin-dependent kinase 17	CDK17	221918_at	-1.70587	0.0501274	0.702067	-1.1829
1240	deoxyribonuclease I-like 3	DNASE1L3	205554_s_at	-1.7034	0.050163	0.701683	-1.21825
1241	oxidase (cytochrome c) assembly 1-like	OXA1L	208717_at	-1.70974	0.0502471	0.702419	-1.13312
1242	PDZ and LIM domain 7 (enigma)	PDLIM7	203369_x_at	-1.70999	0.0502577	0.702128	-1.38894
1243	ATP-binding cassette, sub-family B (MDR/TAP), member 8	ABCB8	206317_s_at	-1.70796	0.0503101	0.701979	-1.46365
1244	NCK interacting protein with SH3 domain	NCKIPSD	216116_at	-1.70775	0.0503329	0.701858	-1.2168
1245	sperm associated antigen 1	SPAG1	210117_at	-1.70167	0.0503488	0.70164	-1.21674
1246	haloacid dehalogenase-like hydrolase domain containing 1A	HDHD1A	203974_at	-1.71538	0.0504132	0.701221	-1.2106
1247	testis-specific kinase 2	TESK2	205486_at	-1.71601	0.0504248	0.700946	-1.24642
1248	suppression of tumorigenicity 7	ST7	207871_s_at	-1.70006	0.0505647	0.702015	-1.13874
1249	KIAA0564	KIAA0564	212946_at	-1.69626	0.050576	0.701733	-1.13834
1250	calneuron 1	CALN1	216380_x_at*	-1.70249	0.0505861	0.701438	-1.15798
1251	ribosomal protein S28 pseudogene 6	RPS28P6	216380_x_at*	-1.70249	0.0505861	0.701438	-1.15798
1252	cyclin I	CCNI	208656_s_at	-1.707	0.0506033	0.70124	-1.13868
1253	ubiquitin specific peptidase 19	USP19	214674_at	-1.70579	0.0506515	0.701035	-1.1943
1254	myosin regulatory light chain interacting protein	MYLIP	220319_s_at	-1.70867	0.0507297	0.701683	-1.25054
1255	MYST histone acetyltransferase (monocytic leukemia) 4	MYST4	212462_at	-1.70793	0.0507946	0.702143	-1.24808
1256	solute carrier family 7 (amino acid transporter, L-type), member 8	SLC7A8	202752_x_at	-1.71116	0.0508239	0.702113	-1.47745
1257	rhomboid, veinlet-like 1 (Drosophila)	RHBDL1	207383_s_at	-1.69208	0.0508842	0.702511	-1.33308
1258	docking protein 4	DOK4	207747_s_at	-1.71409	0.0509129	0.702471	-1.46579
1259	ankyrin repeat domain 5	ANKRD5	220144_s_at	-1.71324	0.050919	0.702121	-1.40048
1260	regulator of G-protein signaling 10	RGS10	204319_s_at	-1.7018	0.0509238	0.701753	-1.22759
1261	troponin T type 3 (skeletal, fast)	TNNT3	205693_at	-1.70349	0.0509761	0.70204	-1.37909
1262	inositol polyphosphate-4-phosphatase, type II, 105kDa	INPP4B	205376_at	-1.70429	0.0510072	0.702034	-1.41711
1263	hydroxy-delta-5-steroid dehydrogenase, 3 beta- and steroid delta-isomerase 2	HSD3B2	206294_at	-1.69922	0.0510982	0.702852	-1.40753
1264	cyclin-dependent kinase-like 5	CDKL5	206575_at	-1.68902	0.0511701	0.703408	-1.24039
1265	nuclear receptor co-repressor 1	NCOR1	200854_at	-1.68133	0.0511924	0.703281	-1.11774
1266	sphingomyelin phosphodiesterase 2, neutral membrane (neutral sphingomyelinase)	SMPD2	205622_at	-1.69726	0.051235	0.703432	-1.26438
1267	phosphatidylinositol 4-kinase, catalytic, alpha pseudogene 1	PI4KAP1	213408_s_at	-1.70358	0.0512642	0.703399	-1.1894
1268	threonyl-tRNA synthetase 2, mitochondrial (putative)	TARS2	221189_s_at	-1.69444	0.0512918	0.703345	-1.12849
1269	tankyrase, TRF1-interacting ankyrin-related ADP-ribose polymerase	TNKS	202561_at	-1.70145	0.0513024	0.703057	-1.17208
1270	tudor domain containing 3	TDRD3	208089_s_at	-1.6888	0.051314	0.702785	-1.1448
1271	peroxisomal biogenesis factor 3	PEX3	203970_s_at	-1.68281	0.05141	0.703234	-1.11912
1272	TBC1 domain family, member 13	TBC1D13	44696_at	-1.69351	0.051504	0.703656	-1.11882
1273	sel-1 suppressor of lin-12-like (C. elegans)	SEL1L	202063_s_at	-1.69751	0.0515698	0.703693	-1.51297
1274	zinc finger protein 185 (LIM domain)	ZNF185	203585_at	-1.69347	0.0517219	0.705336	-1.22349
1275	glutamate-rich WD repeat containing 1	GRWD1	221549_at	-1.69791	0.0518764	0.706578	-1.13227
1276	dickkopf homolog 2 (Xenopus laevis)	DKK2	219908_at	-1.69242	0.0518886	0.706313	-1.57789
1277	dCMP deaminase	DCTD	201572_x_at	-1.66451	0.0519882	0.706805	-1.10014
1278	contactin associated protein-like 2	CNTNAP2	219300_s_at	-1.69753	0.0520268	0.706898	-1.9815
1279	centrosomal protein 68kDa	CEP68	212675_s_at	-1.67406	0.0521823	0.70858	-1.13215
1280	transportin 2	TNPO2	210585_s_at	-1.68461	0.0521988	0.708372	-1.33216
1281	F-box and leucine-rich repeat protein 14	FBXL14	213145_at	-1.68697	0.0522137	0.707711	-1.13865
1282	sperm adhesion molecule 1 (PH-20 hyaluronidase, zona pellucida binding)	SPAM1	210536_s_at	-1.68641	0.0522884	0.707864	-1.33125
1283	ribosomal protein S3A	RPS3A	201257_x_at	-1.68905	0.0523031	0.707632	-1.10757
1284	interleukin enhancer binding factor 3, 90kDa	ILF3	217804_s_at	-1.69259	0.0523053	0.707232	-1.12951
1285	myosin, heavy chain 11, smooth muscle	MYH11	201496_x_at	-1.69233	0.0523948	0.708012	-1.65025
1286	IQ motif containing with AAA domain 1	IQCA1	220274_at	-1.68953	0.052414	0.707843	-1.37794
1287	Ral GTPase activating protein, beta subunit (non-catalytic)	RALGAPB	221736_at	-1.69369	0.0524263	0.70758	-1.15033
1288	Ras association (RalGDS/AF-6) domain family (N-terminal) member 9	RASSF9	210335_at	-1.69233	0.0524486	0.707452	-1.52831
1289	protein (peptidylprolyl cis/trans isomerase) NIMA-interacting, 4 (parvulin)	PIN4	204571_x_at	-1.67381	0.0525351	0.708191	-1.10535
1290	hepatic leukemia factor	HLF	204755_x_at	-1.68684	0.0526427	0.708356	-1.64804
1291	neuron navigator 3	NAV3	204823_at	-1.67798	0.0528986	0.71137	-1.51632
1292	zinc finger and BTB domain containing 3	ZBTB3	220391_at	-1.67534	0.0529087	0.711077	-1.18345
1293	CD46 molecule, complement regulatory protein	CD46	211574_s_at	-1.67275	0.0530017	0.711467	-1.1302
1294	caudal type homeobox 1	CDX1	206430_at	-1.67992	0.0530257	0.710933	-1.18989
1295	SNW domain containing 1	SNW1	215424_s_at	-1.68222	0.0530573	0.71093	-1.10461
1296	brain-specific angiogenesis inhibitor 2	BAI2	204966_at	-1.67671	0.0530935	0.71056	-1.4091
1297	potassium voltage-gated channel, Shal-related subfamily, member 3	KCND3	211827_s_at	-1.67424	0.0531495	0.710883	-1.35006
1298	hydroxyacyl-CoA dehydrogenase/3-ketoacyl-CoA thiolase/enoyl-CoA hydratase (trifunctional protein), alpha subunit	HADHA	208631_s_at	-1.684	0.0531754	0.710802	-1.13909
1299	tousled-like kinase 1	TLK1	211077_s_at	-1.68498	0.0532376	0.710781	-1.37557
1300	mitochondrial ribosomal protein S7	MRPS7	217932_at	-1.67588	0.0533796	0.71225	-1.19177
1301	Janus kinase 1	JAK1	201648_at	-1.66811	0.0535201	0.712844	-1.11191
1302	selenocysteine lyase	SCLY	221575_at	-1.67158	0.0536246	0.71381	-1.10858
1303	fucosyltransferase 7 (alpha (1,3) fucosyltransferase)	FUT7	217696_at	-1.67744	0.0536492	0.71371	-1.36553
1304	NADH dehydrogenase (ubiquinone) 1 beta subcomplex, 11, 17.3kDa	NDUFB11	218320_s_at	-1.67489	0.0536496	0.71329	-1.1512
1305	zinc finger, CCHC domain containing 10	ZCCHC10	221193_s_at	-1.67871	0.0536796	0.713264	-1.19747
1306	ATP-binding cassette, sub-family C (CFTR/MRP), member 3	ABCC3	209641_s_at	-1.66744	0.0538034	0.714483	-1.43622
1307	Rap guanine nucleotide exchange factor (GEF) 5	RAPGEF5	204681_s_at	-1.67084	0.0538311	0.714424	-1.18164
1308	RAS p21 protein activator 3	RASA3	206221_at	-1.65997	0.053955	0.715643	-1.24119
1309	glycerol-3-phosphate dehydrogenase 1-like	GPD1L	212510_at	-1.67769	0.0540069	0.715905	-1.39049
1310	mutated in colorectal cancers	MCC	206132_at	-1.66859	0.0540122	0.715549	-1.1395
1311	rabaptin, RAB GTPase binding effector protein 1	RABEP1	203223_at	-1.67416	0.054091	0.716168	-1.34565
1312	thrombomodulin	THBD	203888_at	-1.67274	0.0541438	0.71644	-1.37025
1313	luteinizing hormone beta polypeptide	LHB	214471_x_at	-1.67313	0.054228	0.717129	-1.30396
1314	retinoblastoma binding protein 7	RBBP7	201092_at	-1.66144	0.0543309	0.717638	-1.12846
1315	casein kinase 1, delta	CSNK1D	208774_at	-1.67683	0.0543625	0.71763	-1.23288
1316	olfactomedin 1	OLFM1	205591_at	-1.67287	0.0543668	0.717262	-1.85419
1317	calmin (calponin-like, transmembrane)	CLMN	213839_at	-1.66905	0.0543899	0.717142	-1.27657
1318	somatostatin receptor 2	SSTR2	217455_s_at	-1.661	0.0544444	0.717437	-1.41572
1319	polymerase (RNA) II (DNA directed) polypeptide G	POLR2G	202306_at	-1.66497	0.0544802	0.717484	-1.16713
1320	non-SMC element 4 homolog A (S. cerevisiae)	NSMCE4A	211376_s_at	-1.66113	0.0547437	0.720528	-1.18684
1321	polymerase (DNA directed), alpha 1, catalytic subunit	POLA1	204835_at	-1.66662	0.0547726	0.720483	-1.15703
1322	DEP domain containing 6	DEPDC6	218858_at	-1.66701	0.0548311	0.720827	-1.37217
1323	chromosome 6 open reading frame 97	C6orf97	220581_at	-1.66159	0.0549022	0.721335	-1.45852
1324	potassium channel tetramerisation domain containing 2	KCTD2	34858_at	-1.66315	0.0549243	0.720777	-1.15627
1325	aldo-keto reductase family 7, member A3 (aflatoxin aldehyde reductase)	AKR7A3	206469_x_at	-1.66225	0.0549507	0.720274	-1.4478
1326	potassium voltage-gated channel, subfamily G, member 2	KCNG2	208550_x_at	-1.65663	0.0549848	0.720298	-1.2272
1327	RNA binding motif protein 10	RBM10	217221_x_at	-1.66598	0.0550385	0.720577	-1.19845
1328	solute carrier organic anion transporter family, member 1C1	SLCO1C1	220460_at	-1.66602	0.0551142	0.721145	-1.45887
1329	l(3)mbt-like (Drosophila)	L3MBTL	206823_at	-1.6573	0.0551223	0.720827	-1.29918
1330	UDP-N-acetyl-alpha-D-galactosamine:polypeptide N-acetylgalactosaminyltransferase 2 (GalNAc-T2)	GALNT2	217788_s_at	-1.65734	0.0551829	0.721197	-1.15688
1331	calcium homeostasis modulator 2	CALHM2	221565_s_at	-1.65386	0.0552889	0.722159	-1.15788
1332	kazrin	KAZ	213752_at	-1.66048	0.0552938	0.7218	-1.34377
1333	ectonucleoside triphosphate diphosphohydrolase 3	ENTPD3	206191_at	-1.65872	0.0553122	0.721617	-1.43774
1334	proline rich 14	PRR14	45687_at	-1.65061	0.0553333	0.72147	-1.10526
1335	RNA binding motif protein 39	RBM39	208720_s_at	-1.65956	0.0553517	0.721288	-1.11964
1336	zinc finger, CCHC domain containing 24	ZCCHC24	212419_at	-1.65495	0.055449	0.722133	-1.21867
1337	trafficking protein particle complex 2	TRAPPC2	219351_at	-1.65571	0.0554748	0.721626	-1.14165
1338	translocase of inner mitochondrial membrane 22 homolog (yeast)	TIMM22	219184_x_at	-1.66659	0.0554923	0.721011	-1.38439
1339	breast carcinoma amplified sequence 4	BCAS4	220588_at	-1.65295	0.0555075	0.720789	-1.4016
1340	tRNA-yW synthesizing protein 1 homolog (S. cerevisiae)	TYW1	218347_at	-1.65963	0.0556726	0.722092	-1.122
1341	coiled-coil domain containing 25	CCDC25	218125_s_at	-1.63253	0.0556922	0.721926	-1.1243
1342	regulator of G-protein signaling 12	RGS12	205823_at	-1.64344	0.0558166	0.722696	-1.15124
1343	peroxisomal biogenesis factor 5-like	PEX5L	219642_s_at	-1.64189	0.0558369	0.72254	-1.30428
1344	agrin	AGRN	212283_at	-1.6496	0.0558498	0.722287	-1.28092
1345	hairy/enhancer-of-split related with YRPW motif 1	HEY1	44783_s_at	-1.64494	0.0558873	0.722353	-1.23677
1346	C-type lectin domain family 3, member B	CLEC3B	205200_at	-1.64532	0.056031	0.723372	-1.38169
1347	signal transducing adaptor family member 2	STAP2	221610_s_at	-1.64917	0.0560331	0.72298	-1.16803
1348	carcinoembryonic antigen-related cell adhesion molecule 5	CEACAM5	201884_at	-1.63972	0.0560762	0.723117	-1.47022
1349	non-metastatic cells 3, protein expressed in	NME3	204862_s_at	-1.66244	0.0560919	0.722901	-1.4526
1350	GCN1 general control of amino-acid synthesis 1-like 1 (yeast)	GCN1L1	216232_s_at	-1.65056	0.0561513	0.723248	-1.12677
1351	transmembrane protein 156	TMEM156	220169_at	-1.65383	0.0561559	0.722472	-1.60346
1352	chromosome 6 open reading frame 120	C6orf120	221786_at	-1.65431	0.0561617	0.72213	-1.1607
1353	protein kinase C, alpha	PRKCA	215194_at	-1.64423	0.0562322	0.72262	-1.25749
1354	ribosomal protein L27a	RPL27A	203034_s_at	-1.64077	0.0562402	0.722306	-1.07936
1355	zinc finger protein 562	ZNF562	219163_at	-1.6502	0.0562455	0.721958	-1.155
1356	cytochrome b5 type A (microsomal) pseudogene 4	CYB5AP4	217021_at	-1.64526	0.0562858	0.722058	-1.47471
1357	homeobox D10	HOXD10	207373_at	-1.6459	0.0563098	0.721952	-1.24833
1358	paraoxonase 3	PON3	213695_at	-1.64466	0.0563437	0.721971	-1.811
1359	ribosomal L1 domain containing 1	RSL1D1	213750_at	-1.64302	0.0563778	0.721578	-1.19012
1360	carboxypeptidase B1 (tissue)	CPB1	205509_at	-1.64342	0.0563918	0.721342	-2.25719
1361	stathmin-like 4	STMN4	221236_s_at	-1.64762	0.0564035	0.721078	-1.27417
1362	ST8 alpha-N-acetyl-neuraminide alpha-2,8-sialyltransferase 4	ST8SIA4	206925_at	-1.65053	0.0564868	0.721729	-1.47505
1363	RALBP1 associated Eps domain containing 2	REPS2	205645_at	-1.6482	0.0565246	0.721798	-1.47318
1364	tenascin N	TNN	215271_at	-1.63951	0.0565523	0.721326	-1.32919
1365	strawberry notch homolog 2 (Drosophila)	SBNO2	215760_s_at*	-1.64911	0.0566093	0.721639	-1.22873
1366	glutathione peroxidase 4 (phospholipid hydroperoxidase)	GPX4	215760_s_at*	-1.64911	0.0566093	0.721639	-1.22873
1367	ubiquitin-conjugating enzyme E2G 1 (UBC7 homolog, yeast)	UBE2G1	209141_at	-1.64202	0.0566982	0.72236	-1.09943
1368	B-box and SPRY domain containing	BSPRY	218792_s_at	-1.62907	0.0567477	0.722577	-1.25623
1369	pleckstrin homology domain containing, family F (with FYVE domain) member 2	PLEKHF2	218640_s_at	-1.64981	0.0567626	0.721941	-1.32114
1370	thiopurine S-methyltransferase	TPMT	203671_at	-1.64255	0.0568141	0.722185	-1.16353
1371	autophagy/beclin-1 regulator 1	AMBRA1	52731_at	-1.63374	0.0568296	0.721969	-1.09725
1372	insulin-like growth factor 1 (somatomedin C)	IGF1	211577_s_at	-1.63893	0.0568391	0.721678	-1.37038
1373	interleukin 3 receptor, alpha (low affinity)	IL3RA	206148_at	-1.62288	0.0569206	0.722302	-1.18173
1374	mannosidase, alpha, class 1A, member 1	MAN1A1	208116_s_at	-1.63594	0.0570312	0.723293	-1.26405
1375	Morf4 family associated protein 1-like 1	MRFAP1L1	212199_at	-1.6361	0.0570995	0.723337	-1.14933
1376	KIAA0556	KIAA0556	213185_at	-1.63889	0.0571052	0.722998	-1.11407
1377	mediator complex subunit 25	MED25	208110_x_at	-1.63979	0.0571121	0.722674	-1.3682
1378	peptidylprolyl cis/trans isomerase, NIMA-interacting 1	PIN1	202927_at	-1.6387	0.057211	0.723514	-1.19121
1379	N(alpha)-acetyltransferase 40, NatD catalytic subunit, homolog (S. cerevisiae)	NAA40	222369_at	-1.6291	0.0572514	0.723615	-1.14418
1380	DiGeorge syndrome critical region gene 6-like	DGCR6L	214024_s_at	-1.63866	0.0573791	0.723587	-1.33687
1381	chromosome 1 open reading frame 77	C1orf77	209927_s_at	-1.64373	0.0574227	0.723728	-1.1762
1382	uromodulin	UMOD	206716_at	-1.63443	0.0574249	0.723346	-1.36652
1383	aconitase 2, mitochondrial	ACO2	200793_s_at	-1.6322	0.0574356	0.722664	-1.14541
1384	trophoblast glycoprotein	TPBG	203476_at	-1.63901	0.0574629	0.722599	-1.27718
1385	coiled-coil domain containing 93	CCDC93	209688_s_at	-1.64092	0.0574813	0.722015	-1.15776
1386	phosphoglucomutase 5	PGM5	208491_s_at	-1.6284	0.0575721	0.722341	-1.25298
1387	chromosome 1 open reading frame 89	C1orf89	220963_s_at	-1.61774	0.057591	0.722172	-1.14199
1388	tyrosine aminotransferase	TAT	206916_x_at	-1.6337	0.0579324	0.724415	-1.67749
1389	NAD(P)H dehydrogenase, quinone 2	NQO2	203814_s_at	-1.64016	0.0581384	0.725769	-1.34004
1390	kelch repeat and BTB (POZ) domain containing 4	KBTBD4	218569_s_at	-1.6345	0.0582094	0.726248	-1.32672
1391	proline-rich protein HaeIII subfamily 1	PRH1	205272_s_at	-1.61307	0.058249	0.726336	-1.10199
1392	zinc finger protein 177	ZNF177	207417_s_at	-1.63508	0.058424	0.727704	-1.39252
1393	UDP-glucose ceramide glucosyltransferase	UGCG	221765_at	-1.63082	0.0584752	0.727529	-1.43156
1394	junctional adhesion molecule 3	JAM3	212813_at	-1.62752	0.0585968	0.728228	-1.17543
1395	laminin, alpha 2	LAMA2	205116_at	-1.61226	0.058607	0.727948	-1.2009
1396	pentatricopeptide repeat domain 1	PTCD1	218956_s_at	-1.63106	0.0586185	0.727686	-1.1402
1397	F-box protein 9	FBXO9	212987_at*	-1.62655	0.0586908	0.728177	-1.13944
1398	intestinal cell (MAK-like) kinase	ICK	212987_at*	-1.62655	0.0586908	0.728177	-1.13944
1399	asparagine-linked glycosylation 8, alpha-1,3-glucosyltransferase homolog (S. cerevisiae)	ALG8	203545_at	-1.61903	0.0588018	0.729149	-1.18242
1400	insulin-like growth factor binding protein 2, 36kDa	IGFBP2	202718_at	-1.628	0.0588284	0.728667	-1.57963
1401	synuclein, beta	SNCB	207853_s_at	-1.6229	0.0588372	0.728372	-1.16539
1402	solute carrier family 29 (nucleoside transporters), member 3	SLC29A3	219344_at	-1.6273	0.0588464	0.728081	-1.22815
1403	tachykinin receptor 3	TACR3	208183_at	-1.62003	0.0588799	0.728092	-1.40053
1404	zinc finger protein 174	ZNF174	205252_at	-1.62924	0.0588832	0.727325	-1.13169
1405	latent transforming growth factor beta binding protein 4	LTBP4	213176_s_at	-1.6171	0.0589171	0.727341	-1.29337
1406	Berardinelli-Seip congenital lipodystrophy 2 (seipin)	BSCL2	208906_at	-1.62573	0.0589208	0.726984	-1.203
1407	FK506 binding protein 1B, 12.6 kDa	FKBP1B	206857_s_at	-1.62485	0.0590056	0.727627	-1.31117
1408	pantothenate kinase 4	PANK4	218771_at	-1.62473	0.0590551	0.727835	-1.12342
1409	eukaryotic translation initiation factor 1A, Y-linked	EIF1AY	204409_s_at	-1.62536	0.0592123	0.728563	-1.71727
1410	GDNF family receptor alpha 3	GFRA3	214479_at	-1.61235	0.0592722	0.728094	-1.26252
1411	sorting and assembly machinery component 50 homolog (S. cerevisiae)	SAMM50	201570_at	-1.61136	0.0593167	0.728239	-1.1126
1412	IQ motif containing H	IQCH	220361_at	-1.62205	0.0593522	0.728274	-1.60517
1413	autoimmune regulator	AIRE	208090_s_at	-1.61896	0.0594117	0.728603	-1.34361
1414	UDP-Gal:betaGlcNAc beta 1,3-galactosyltransferase, polypeptide 5	B3GALT5	206947_at	-1.61914	0.0594317	0.728447	-1.39549
1415	zinc finger (CCCH type), RNA-binding motif and serine/arginine rich 2	ZRSR2	208174_x_at	-1.60862	0.0594662	0.728069	-1.07288
1416	immunoglobulin superfamily, member 9B	IGSF9B	215255_at	-1.62318	0.0594829	0.727873	-1.41551
1417	SMAD family member 3	SMAD3	205397_x_at	-1.59041	0.0595482	0.728273	-1.18727
1418	collagen, type XIV, alpha 1	COL14A1	212865_s_at	-1.60824	0.0595579	0.727992	-1.38527
1419	karyopherin (importin) beta 1	KPNB1	213573_at	-1.6125	0.0596068	0.728189	-1.13149
1420	eukaryotic translation initiation factor 2B, subunit 4 delta, 67kDa	EIF2B4	215482_s_at	-1.62069	0.0596281	0.728051	-1.11554
1421	ADAM metallopeptidase domain 30	ADAM30	221446_at	-1.62345	0.0597141	0.728701	-1.3757
1422	tectonic family member 1	TCTN1	218584_at	-1.61848	0.0597958	0.729299	-1.23351
1423	filamin B, beta	FLNB	208614_s_at	-1.62151	0.0598061	0.729026	-1.3607
1424	potassium inwardly-rectifying channel, subfamily J, member 6	KCNJ6	210454_s_at	-1.61424	0.0598817	0.729549	-1.35583
1425	maltase-glucoamylase (alpha-glucosidase)	MGAM	206522_at	-1.60377	0.0598971	0.729337	-1.39889
1426	paired-like homeodomain 2	PITX2	207558_s_at	-1.62488	0.0599807	0.72916	-1.90917
1427	basic charge, Y-linked, 2	BPY2	208331_at	-1.60518	0.0600095	0.729112	-1.23081
1428	sulfatase 2	SULF2	216562_at*	-1.61538	0.06018	0.730785	-1.4223
1429	spermidine synthase pseudogene 1	SRMP1	216562_at*	-1.61538	0.06018	0.730785	-1.4223
1430	erythropoietin receptor	EPOR	209962_at	-1.61393	0.0602357	0.731063	-1.31427
1431	cytochrome c oxidase subunit VIIIA (ubiquitous)	COX8A	201119_s_at	-1.6147	0.0602424	0.730747	-1.18342
1432	sepiapterin reductase (7,8-dihydrobiopterin:NADP+ oxidoreductase)	SPR	203458_at	-1.61073	0.060297	0.73101	-1.24578
1433	attractin	ATRN	211852_s_at	-1.61157	0.0603427	0.730373	-1.16605
1434	fused in sarcoma	FUS	200959_at	-1.61447	0.0603946	0.730604	-1.1416
1435	butyrophilin, subfamily 2, member A2	BTN2A2	205298_s_at	-1.5869	0.0604356	0.730704	-1.09411
1436	translocase of outer mitochondrial membrane 20 homolog (yeast)	TOMM20	200662_s_at	-1.60624	0.0605631	0.731451	-1.13681
1437	brain protein 44-like	BRP44L	218024_at	-1.61319	0.0605917	0.731004	-1.18733
1438	SCO cytochrome oxidase deficient homolog 2 (yeast)	SCO2	205241_at	-1.59656	0.0605975	0.730679	-1.15319
1439	heme binding protein 1	HEBP1	218450_at	-1.60908	0.0606115	0.730452	-1.25402
1440	AT rich interactive domain 5A (MRF1-like)	ARID5A	213138_at	-1.60872	0.0607895	0.732201	-1.23324
1441	gamma-aminobutyric acid (GABA) A receptor, gamma 2	GABRG2	206849_at	-1.60048	0.0607913	0.731827	-1.38224
1442	meningioma (disrupted in balanced translocation) 1	MN1	205330_at	-1.6105	0.0608152	0.73172	-1.34488
1443	chromosome 9 open reading frame 7	C9orf7	219223_at	-1.60241	0.0608555	0.73181	-1.15464
1444	septin 11	2019-09-11	214293_at	-1.59531	0.0609947	0.733088	-1.16457
1445	aryl-hydrocarbon receptor nuclear translocator 2	ARNT2	202986_at	-1.60616	0.0610003	0.73276	-1.48262
1446	phosphodiesterase 12	PDE12	214826_at	-1.60176	0.0612941	0.735496	-1.371
1447	linker for activation of T cells	LAT	209881_s_at	-1.60341	0.061325	0.735471	-1.42024
1448	HEAT repeat containing 2	HEATR2	218460_at	-1.60884	0.0613255	0.735082	-1.14635
1449	cathepsin W	CTSW	214450_at	-1.59347	0.0613351	0.734801	-1.45386
1450	cytochrome c oxidase subunit VIb polypeptide 1 (ubiquitous)	COX6B1	201441_at	-1.60258	0.0613872	0.734635	-1.1498
1451	claudin 5	CLDN5	204482_at	-1.59437	0.0613904	0.734279	-1.35694
1452	insulin-like growth factor 2 antisense	IGF2AS	220561_at	-1.59392	0.0614435	0.73452	-1.17674
1453	microtubule-associated protein 4	MAP4	200836_s_at	-1.59022	0.0614595	0.733924	-1.09133
1454	coiled-coil domain containing 94	CCDC94	204335_at	-1.59826	0.0614629	0.733571	-1.16736
1455	calcium/calmodulin-dependent protein kinase IG	CAMK1G	217128_s_at	-1.59692	0.0614689	0.73325	-1.23753
1456	SMAD family member 5	SMAD5	205188_s_at	-1.59432	0.0614977	0.733202	-1.19773
1457	PHD finger protein 20	PHF20	206567_s_at	-1.60219	0.0615989	0.733623	-1.13803
1458	seizure related 6 homolog (mouse)-like	SEZ6L	207873_x_at	-1.60007	0.0616278	0.733184	-1.31949
1459	chemokine (C-X-C motif) receptor 6	CXCR6	211469_s_at	-1.5988	0.0616817	0.733433	-1.43531
1460	colony stimulating factor 2 receptor, alpha, low-affinity (granulocyte-macrophage)	CSF2RA	211286_x_at	-1.60464	0.0617068	0.73334	-1.51703
1461	N-acylsphingosine amidohydrolase (acid ceramidase) 1	ASAH1	210980_s_at	-1.58863	0.0617101	0.732988	-1.19024
1462	LFNG O-fucosylpeptide 3-beta-N-acetylglucosaminyltransferase	LFNG	215270_at	-1.60263	0.0617601	0.733191	-1.49679
1463	GTPase activating protein and VPS9 domains 1	GAPVD1	212802_s_at	-1.58788	0.0618088	0.733379	-1.09137
1464	BTG family, member 2	BTG2	201236_s_at	-1.60497	0.0618263	0.733196	-1.32237
1465	chromosome 1 open reading frame 123	C1orf123	203197_s_at	-1.58928	0.0618839	0.733489	-1.11624
1466	Bardet-Biedl syndrome 1	BBS1	218471_s_at	-1.59905	0.061989	0.734344	-1.16961
1467	protein tyrosine phosphatase, receptor type, A	PTPRA	213799_s_at	-1.5983	0.0619949	0.733634	-1.28677
1468	myogenin (myogenic factor 4)	MYOG	207282_s_at	-1.58985	0.0619996	0.733299	-1.22713
1469	Wiskott-Aldrich syndrome (eczema-thrombocytopenia)	WAS	205400_at	-1.59139	0.0621899	0.73516	-1.27828
1470	solute carrier family 35 (UDP-glucuronic acid/UDP-N-acetylgalactosamine dual transporter), member D1	SLC35D1	209712_at	-1.6031	0.0622564	0.735556	-1.24659
1471	integral membrane protein 2A	ITM2A	202747_s_at	-1.59582	0.0622644	0.735261	-1.48793
1472	SEC31 homolog B (S. cerevisiae)	SEC31B	209889_at	-1.58823	0.0622782	0.735035	-1.23235
1473	PDZ and LIM domain 1	PDLIM1	208690_s_at	-1.5818	0.0626251	0.738346	-1.16521
1474	phosphatidylinositol-4-phosphate 5-kinase, type I, beta	PIP5K1B	205632_s_at	-1.58577	0.0626386	0.738115	-1.22103
1475	SH2 domain containing 1A	SH2D1A	211209_x_at	-1.58778	0.0626973	0.738416	-1.42472
1476	advanced glycosylation end product-specific receptor	AGER	217046_s_at	-1.56468	0.0627366	0.738489	-1.12559
1477	transmembrane protein 180	TMEM180	219745_at	-1.59333	0.0627988	0.738441	-1.48837
1478	carbonic anhydrase III, muscle specific	CA3	204865_at	-1.58407	0.0628532	0.738691	-1.49372
1479	NADH dehydrogenase (ubiquinone) Fe-S protein 7, 20kDa (NADH-coenzyme Q reductase)	NDUFS7	211752_s_at	-1.59421	0.0629183	0.738676	-1.21605
1480	neurofilament, light polypeptide	NEFL	221805_at	-1.58322	0.0631147	0.739813	-1.48368
1481	selenium binding protein 1	SELENBP1	214433_s_at	-1.58884	0.0631587	0.739939	-1.33567
1482	TAF10 RNA polymerase II, TATA box binding protein (TBP)-associated factor, 30kDa	TAF10	200055_at	-1.564	0.0634498	0.742179	-1.09644
1483	asteroid homolog 1 (Drosophila)	ASTE1	221135_s_at	-1.59274	0.0634632	0.741947	-1.22303
1484	leucine rich repeat containing 14	LRRC14	32062_at	-1.58369	0.0635072	0.742072	-1.21802
1485	N-acetyltransferase 8B (GCN5-related, putative, gene/pseudogene)	NAT8B	206963_s_at	-1.58038	0.0636385	0.742826	-1.37413
1486	syntaxin 5	STX5	203330_s_at	-1.58009	0.0636882	0.743018	-1.11822
1487	MYC associated factor X	MAX	209332_s_at	-1.57001	0.0636896	0.742645	-1.0847
1488	hepatocellular carcinoma-related HCRP1	HCRP1	216176_at	-1.5833	0.0637572	0.743044	-1.35689
1489	adaptor-related protein complex 1, mu 2 subunit	AP1M2	218261_at	-1.5859	0.0637898	0.743036	-1.41101
1490	post-GPI attachment to proteins 2	PGAP2	215293_s_at	-1.58002	0.0637939	0.742695	-1.13628
1491	Sp1 transcription factor	SP1	214732_at	-1.58893	0.0638273	0.742696	-1.3532
1492	zinc finger protein 214	ZNF214	220497_at	-1.58689	0.0638389	0.742443	-1.55021
1493	diacylglycerol O-acyltransferase homolog 1 (mouse)	DGAT1	203669_s_at	-1.58004	0.0638973	0.742348	-1.22537
1494	immunity-related GTPase family, Q	IRGQ	64488_at	-1.58318	0.0639515	0.74259	-1.17603
1495	mitochondrial translational release factor 1-like	MTRF1L	217204_at	-1.58278	0.0639685	0.742401	-1.71667
1496	ribosomal protein, large, P0	RPLP0	211972_x_at	-1.57734	0.0639795	0.741756	-1.10004
1497	plexin B1	PLXNB1	215807_s_at	-1.58335	0.0640592	0.741909	-1.52274
1498	crystallin, beta B2	CRYBB2	206777_s_at	-1.57548	0.0640722	0.741673	-1.36028
1499	solute carrier family 12 (potassium/chloride transporters), member 9	SLC12A9	220371_s_at	-1.58383	0.0641217	0.74186	-1.12116
1500	RNA binding motif protein, X-linked	RBMX	213762_x_at	-1.57578	0.0641578	0.741893	-1.09987
1501	kelch-like 18 (Drosophila)	KLHL18	212882_at	-1.58006	0.0642324	0.742371	-1.1108
1502	transcription elongation factor A (SII)-like 1	TCEAL1	204045_at	-1.57371	0.064305	0.742824	-1.24291
1503	T-cell, immune regulator 1, ATPase, H+ transporting, lysosomal V0 subunit A3	TCIRG1	204158_s_at	-1.57611	0.0644191	0.743372	-1.34456
1504	phosphatidylinositol 4-kinase, catalytic, beta	PI4KB	206138_s_at	-1.56743	0.0644522	0.742984	-1.08554
1505	forkhead box J2	FOXJ2	203734_at	-1.56077	0.0644576	0.742662	-1.09485
1506	component of oligomeric golgi complex 5	COG5	203629_s_at	-1.58357	0.0645249	0.743053	-1.21068
1507	pleckstrin and Sec7 domain containing 4	PSD4	203317_at	-1.56922	0.0645261	0.742683	-1.11902
1508	WD repeat domain 11	WDR11	218090_s_at	-1.56867	0.0647658	0.744289	-1.15493
1509	elaC homolog 2 (E. coli)	ELAC2	201766_at	-1.57479	0.0648098	0.744027	-1.48027
1510	apolipoprotein L, 2	APOL2	221653_x_at	-1.57968	0.0648108	0.743655	-1.25047
1511	TBC1 domain family, member 9B (with GRAM domain)	TBC1D9B	215994_x_at	-1.57452	0.0648296	0.743488	-1.12575
1512	chromosome 11 open reading frame 16	C11orf16	220344_at	-1.56555	0.0649501	0.74334	-1.23668
1513	eukaryotic translation initiation factor 2-alpha kinase 1	EIF2AK1	217736_s_at	-1.57777	0.065057	0.744182	-1.17511
1514	kinase D-interacting substrate, 220kDa	KIDINS220	214932_at	-1.57014	0.0650664	0.743526	-1.46813
1515	guanine nucleotide binding protein (G protein) alpha 12	GNA12	221737_at	-1.57338	0.0650963	0.743486	-1.14521
1516	solute carrier family 25 (mitochondrial carrier; phosphate carrier), member 23	SLC25A23	220182_at	-1.5637	0.0651518	0.743358	-1.23648
1517	DIM1 dimethyladenosine transferase 1-like (S. cerevisiae)	DIMT1L	210801_at	-1.57503	0.0651942	0.743461	-1.69872
1518	engulfment and cell motility 2	ELMO2	55692_at	-1.56378	0.0652222	0.743019	-1.11842
1519	protease, serine, 3	PRSS3	213421_x_at	-1.56306	0.0652892	0.743403	-1.28642
1520	myosin VIIA	MYO7A	211104_s_at	-1.5696	0.065309	0.743249	-1.39775
1521	Vac14 homolog (S. cerevisiae)	VAC14	216407_at	-1.57183	0.0653816	0.743695	-1.45527
1522	N-6 adenine-specific DNA methyltransferase 1 (putative)	N6AMT1	220311_at	-1.57235	0.0653847	0.742971	-1.51309
1523	protein tyrosine phosphatase, receptor type, E	PTPRE	221840_at	-1.55552	0.0654013	0.742403	-1.11302
1524	serine/threonine kinase 19	STK19	204090_at	-1.57402	0.0654665	0.742765	-1.24529
1525	ras homolog gene family, member T2	RHOT2	65770_at	-1.56147	0.0655025	0.742796	-1.13299
1526	ATPase, class II, type 9B	ATP9B	214010_s_at	-1.55177	0.0655308	0.742738	-1.14411
1527	ubiquitously transcribed tetratricopeptide repeat gene, Y-linked	UTY	208067_x_at	-1.56677	0.0656558	0.743776	-1.41138
1528	leucine rich repeat containing 3	LRRC3	221017_s_at	-1.56027	0.0657856	0.744868	-1.30091
1529	kelch domain containing 10	KLHDC10	209255_at	-1.55511	0.0657989	0.74464	-1.15074
1530	tissue factor pathway inhibitor (lipoprotein-associated coagulation inhibitor)	TFPI	209676_at	-1.53968	0.0658327	0.744645	-1.18261
1531	adenylate cyclase 6	ADCY6	209195_s_at	-1.55728	0.0659088	0.744749	-1.12718
1532	myeloid zinc finger 1	MZF1	210336_x_at	-1.57018	0.065974	0.745108	-1.39091
1533	laminin, beta 2 (laminin S)	LAMB2	216264_s_at	-1.55737	0.066035	0.745042	-1.22746
1534	chromosome 17 open reading frame 68	C17orf68	219435_at	-1.54854	0.0660352	0.744667	-1.16716
1535	ankyrin repeat and SOCS box-containing 13	ASB13	218862_at	-1.56363	0.0660788	0.744782	-1.24622
1536	similar to L antigen family, member 3	LOC646808	222338_x_at	-1.55762	0.0661083	0.744362	-1.11638
1537	tudor domain containing 7	TDRD7	213361_at	-1.56007	0.0661407	0.743974	-1.15464
1538	alpha-fetoprotein	AFP	204694_at	-1.56079	0.0661416	0.743609	-1.39657
1539	chromosome 1 open reading frame 115	C1orf115	218546_at	-1.56515	0.0661588	0.743428	-1.4231
1540	hypothetical LOC92249	LOC92249	216838_at	-1.56295	0.0662347	0.743905	-1.28579
1541	cytochrome P450, family 2, subfamily C, polypeptide 8	CYP2C8	219903_s_at	-1.55496	0.0662523	0.743728	-1.33051
1542	lectin, galactoside-binding, soluble, 9	LGALS9	203236_s_at	-1.55941	0.0663181	0.744092	-1.22604
1543	discs, large homolog 3 (Drosophila)	DLG3	212727_at	-1.55573	0.0664158	0.74369	-1.13612
1544	biliverdin reductase A	BLVRA	203771_s_at	-1.56584	0.0664428	0.743619	-1.38479
1545	prostate collagen triple helix	PCOTH	222277_at	-1.55848	0.0666296	0.744961	-1.34135
1546	glutamate receptor, ionotropic, AMPA 1	GRIA1	209793_at	-1.53999	0.0668642	0.746835	-1.27022
1547	taspase, threonine aspartase, 1	TASP1	219443_at	-1.55981	0.0668809	0.746646	-1.17531
1548	chromosome X open reading frame 40A	CXorf40A	213315_x_at	-1.54547	0.0670266	0.747524	-1.18451
1549	WW domain containing E3 ubiquitin protein ligase 1	WWP1	212637_s_at	-1.55321	0.0670796	0.747367	-1.28203
1550	lipoic acid synthetase	LIAS	214045_at	-1.55	0.0670878	0.747086	-1.34982
1551	glutaminase 2 (liver, mitochondrial)	GLS2	205531_s_at	-1.55353	0.0671183	0.747051	-1.40085
1552	ATPase, Na+/K+ transporting, beta 1 polypeptide	ATP1B1	201243_s_at	-1.55163	0.0671368	0.746885	-1.24216
1553	zinc finger protein 552	ZNF552	219741_x_at	-1.54991	0.067249	0.747759	-1.28014
1554	kinesin family member 4C pseudogene	KIF4CP	202746_at*	-1.55403	0.0673078	0.74804	-1.39451
1555	mitogen-activated protein kinase 11	MAPK11	206040_s_at	-1.55123	0.0673309	0.747551	-1.14334
1556	neural cell adhesion molecule 1	NCAM1	214952_at	-1.54667	0.0675598	0.749718	-1.34391
1557	deleted in lung and esophageal cancer 1	DLEC1	207896_s_at	-1.54179	0.0675902	0.749683	-1.16613
1558	eukaryotic translation initiation factor 3, subunit F	EIF3F	200023_s_at	-1.54104	0.0676047	0.749471	-1.10327
1559	WD repeat domain 25	WDR25	219609_at	-1.54767	0.067684	0.749604	-1.36394
1560	F-box and WD repeat domain containing 2	FBXW2	209630_s_at	-1.54257	0.0677233	0.749666	-1.13032
1561	granzyme H (cathepsin G-like 2, protein h-CCPX)	GZMH	210321_at	-1.54692	0.067839	0.750574	-1.61642
1562	interleukin 11 receptor, alpha	IL11RA	204773_at	-1.54711	0.0679115	0.751003	-1.39224
1563	RIO kinase 2 (yeast)	RIOK2	218535_s_at	-1.54429	0.0679649	0.751221	-1.14669
1564	coenzyme Q4 homolog (S. cerevisiae)	COQ4	218328_at	-1.53677	0.0680176	0.75143	-1.18187
1565	diaphanous homolog 1 (Drosophila)	DIAPH1	213514_s_at	-1.54885	0.0680444	0.751355	-1.21244
1566	presenilin 2 (Alzheimer disease 4)	PSEN2	204262_s_at	-1.53241	0.0680465	0.751005	-1.1088
1567	vacuolar protein sorting 37 homolog C (S. cerevisiae)	VPS37C	219053_s_at	-1.54059	0.0682035	0.752366	-1.15749
1568	lipase maturation factor 1	LMF1	219135_s_at	-1.54855	0.0682882	0.752555	-1.43745
1569	insulin-like growth factor binding protein, acid labile subunit	IGFALS	215712_s_at	-1.54845	0.068293	0.752236	-1.25614
1570	missing oocyte, meiosis regulator, homolog (Drosophila)	MIOS	206860_s_at	-1.54039	0.068309	0.75204	-1.11559
1571	carnitine palmitoyltransferase 1B (muscle)	CPT1B	210069_at	-1.52743	0.0683174	0.751761	-1.19686
1572	sphingosine-1-phosphate receptor 2	S1PR2	208537_at	-1.53236	0.0683868	0.752153	-1.18693
1573	surfeit 1	SURF1	204295_at	-1.53555	0.0685105	0.752771	-1.15364
1574	attractin-like 1	ATRNL1	213745_at	-1.53512	0.0685285	0.752597	-1.59321
1575	sprouty-related, EVH1 domain containing 2	SPRED2	212458_at	-1.54166	0.0685702	0.752685	-1.25515
1576	vacuolar protein sorting 13 homolog D (S. cerevisiae)	VPS13D	212326_at	-1.54751	0.0685971	0.75261	-1.30989
1577	solute carrier family 7 (cationic amino acid transporter, y+ system), member 2	SLC7A2	207626_s_at	-1.5434	0.068603	0.752303	-1.5989
1578	integrin, beta 7	ITGB7	205718_at	-1.54169	0.0687213	0.75286	-1.48104
1579	malic enzyme 3, NADP(+)-dependent, mitochondrial	ME3	204663_at	-1.50781	0.0687534	0.752841	-1.14966
1580	cytochrome P450, family 4, subfamily F, polypeptide 11	CYP4F11	206153_at	-1.53003	0.0687927	0.752532	-1.42182
1581	prolactin receptor	PRLR	210476_s_at	-1.54341	0.0688528	0.752451	-1.50042
1582	tetraspanin 9	TSPAN9	205665_at	-1.54111	0.0688659	0.751856	-1.31522
1583	zinc finger protein 467	ZNF467	214746_s_at	-1.5382	0.068936	0.752253	-1.19399
1584	splicing factor, arginine/serine-rich 1	SFRS1	208863_s_at	-1.53769	0.0689511	0.75205	-1.16184
1585	GTPase, IMAP family member 5	GIMAP5	215352_at	-1.52333	0.0691358	0.752958	-1.27606
1586	cyclin M3	CNNM3	220739_s_at	-1.52951	0.0692257	0.753569	-1.13242
1587	ribosomal protein L7a	RPL7A	217740_x_at	-1.52436	0.0693136	0.753422	-1.09554
1588	family with sequence similarity 5, member B	FAM5B	214822_at	-1.5258	0.0694429	0.75446	-1.43439
1589	solute carrier family 6 (neutral amino acid transporter), member 15	SLC6A15	206376_at	-1.51166	0.0694478	0.754145	-1.26834
1590	solute carrier family 43, member 1	SLC43A1	204394_at	-1.53563	0.0694491	0.753791	-1.16238
1591	FAT tumor suppressor homolog 4 (Drosophila)	FAT4	219427_at	-1.53431	0.0694762	0.753718	-1.21145
1592	coiled-coil domain containing 130	CCDC130	208094_s_at	-1.53046	0.0695168	0.753792	-1.10669
1593	sorcin	SRI	208920_at	-1.52262	0.0695296	0.753564	-1.18559
1594	guanine nucleotide binding protein (G protein), alpha 14	GNA14	220108_at	-1.52276	0.0695502	0.753421	-1.32551
1595	myosin, light chain 5, regulatory	MYL5	205144_at	-1.52399	0.069663	0.75391	-1.11247
1596	calpain, small subunit 1	CAPNS1	200001_at	-1.53209	0.0697383	0.753992	-1.1423
1597	family with sequence similarity 105, member A	FAM105A	219694_at	-1.53679	0.0698097	0.754399	-1.39926
1598	acetyl-CoA acetyltransferase 1	ACAT1	205412_at	-1.52946	0.0698394	0.754353	-1.17526
1599	LIM and calponin homology domains 1	LIMCH1	212327_at	-1.52558	0.0698673	0.754289	-1.29756
1600	UDP-N-acetyl-alpha-D-galactosamine:polypeptide N-acetylgalactosaminyltransferase 11 (GalNAc-T11)	GALNT11	219013_at	-1.52124	0.0700588	0.755991	-1.12532
1601	runt-related transcription factor 1	RUNX1	209360_s_at	-1.5255	0.0701025	0.756096	-1.18923
1602	ornithine decarboxylase antizyme 3	OAZ3	222075_s_at	-1.53508	0.070114	0.755854	-1.43267
1603	endothelin receptor type B	EDNRB	204271_s_at	-1.52198	0.0701928	0.756338	-1.18767
1604	aldo-keto reductase family 7, member A2 (aflatoxin aldehyde reductase)	AKR7A2	202139_at	-1.51998	0.0702337	0.756047	-1.1664
1605	astrotactin 2	ASTN2	215407_s_at	-1.52311	0.0702467	0.755822	-1.30508
1606	family with sequence similarity 153, member A	FAM153A	211166_at	-1.52349	0.0702547	0.755543	-1.25084
1607	chromosome 10 open reading frame 26	C10orf26	202808_at	-1.51087	0.0702876	0.755532	-1.08514
1608	hematological and neurological expressed 1-like	HN1L	212109_at	-1.52636	0.0703013	0.755315	-1.19636
1609	endothelin converting enzyme 1	ECE1	201750_s_at	-1.52628	0.0703097	0.755042	-1.28252
1610	catenin (cadherin-associated protein), alpha 1 pseudogene 1	CTNNA1P1	217366_at	-1.5153	0.0703286	0.754517	-1.16013
1611	RAN binding protein 1	RANBP1	202482_x_at	-1.52974	0.0703498	0.754381	-1.37169
1612	chitinase 1 (chitotriosidase)	CHIT1	208168_s_at	-1.51932	0.0704032	0.754228	-1.39625
1613	secretin receptor	SCTR	210382_at	-1.52573	0.0704164	0.754007	-1.40103
1614	TAF6-like RNA polymerase II, p300/CBP-associated factor (PCAF)-associated factor, 65kDa	TAF6L	213210_at	-1.51819	0.0704751	0.754274	-1.25116
1615	mitochondrial ribosomal protein L22	MRPL22	218339_at	-1.52405	0.0705637	0.754496	-1.15494
1616	cleavage stimulation factor, 3' pre-RNA, subunit 3, 77kDa	CSTF3	203947_at	-1.51686	0.0706685	0.754893	-1.10423
1617	ribosomal protein SA pseudogene 44	RPSAP44	216815_at*	-1.51394	0.0707018	0.754886	-1.23164
1618	ribosomal protein L10 pseudogene 10	RPL10P10	216815_at*	-1.51394	0.0707018	0.754886	-1.23164
1619	ferredoxin reductase	FDXR	207813_s_at	-1.52518	0.0707572	0.755116	-1.3965
1620	ubiquitin related modifier 1 homolog (S. cerevisiae)	URM1	208101_s_at	-1.52393	0.0708049	0.755263	-1.12492
1621	chromosome 11 open reading frame 48	C11orf48	221637_s_at	-1.52256	0.0708328	0.7552	-1.15959
1622	beta-transducin repeat containing	BTRC	216091_s_at	-1.52455	0.0709308	0.755522	-1.13892
1623	v-kit Hardy-Zuckerman 4 feline sarcoma viral oncogene homolog	KIT	205051_s_at	-1.52175	0.0709349	0.755204	-1.38865
1624	eukaryotic translation initiation factor 3, subunit K	EIF3K	221494_x_at	-1.51911	0.071036	0.755558	-1.14103
1625	tumor susceptibility gene 101	TSG101	201758_at	-1.51827	0.0711047	0.755928	-1.14297
1626	dedicator of cytokinesis 9	DOCK9	212538_at	-1.5197	0.0711705	0.755907	-1.16983
1627	SAPS domain family, member 3	SAPS3	217928_s_at	-1.51148	0.0712673	0.756574	-1.09775
1628	hyaluronan binding protein 2	HABP2	206010_at	-1.51864	0.0712819	0.756369	-1.2191
1629	ATP-binding cassette, sub-family D (ALD), member 2	ABCD2	207583_at	-1.51699	0.0714439	0.757366	-1.45282
1630	heat shock transcription factor family, X linked 1	HSFX1	220314_at	-1.51642	0.0715166	0.757777	-1.42369
1631	IKAROS family zinc finger 3 (Aiolos)	IKZF3	221092_at	-1.51541	0.0715256	0.757512	-1.43386
1632	transcobalamin I (vitamin B12 binding protein, R binder family)	TCN1	205513_at	-1.50227	0.0715298	0.757197	-1.50295
1633	ribosomal protein L30	RPL30	200062_s_at	-1.51447	0.0716619	0.758234	-1.10486
1634	calcium activated nucleotidase 1	CANT1	46323_at	-1.51761	0.0716999	0.758276	-1.23705
1635	DEAH (Asp-Glu-Ala-His) box polypeptide 35	DHX35	218579_s_at	-1.5186	0.0717434	0.758017	-1.27782
1636	solute carrier family 25 (mitochondrial carrier: glutamate), member 22	SLC25A22	218725_at	-1.50774	0.0717627	0.757503	-1.09737
1637	zinc finger and BTB domain containing 7C	ZBTB7C	217675_at	-1.51021	0.0717672	0.757191	-1.32895
1638	chromosome 18 open reading frame 22	C18orf22	219419_at	-1.51529	0.0718398	0.756882	-1.12731
1639	Kv channel interacting protein 2	KCNIP2	221321_s_at	-1.51813	0.0718494	0.756625	-1.41266
1640	potassium voltage-gated channel, shaker-related subfamily, beta member 1	KCNAB1	210471_s_at	-1.50703	0.0718522	0.756297	-1.2081
1641	Janus kinase 2	JAK2	205841_at	-1.51819	0.0718633	0.756057	-1.46261
1642	T-cell leukemia homeobox 2	TLX2	207410_s_at	-1.51563	0.0719687	0.756809	-1.28781
1643	active BCR-related gene	ABR	214671_s_at	-1.51309	0.0720327	0.756411	-1.32
1644	ras-related C3 botulinum toxin substrate 2 (rho family, small GTP binding protein Rac2)	RAC2	207419_s_at	-1.51065	0.0720342	0.756071	-1.42502
1645	acyloxyacyl hydrolase (neutrophil)	AOAH	205639_at	-1.50606	0.0722082	0.756827	-1.27923
1646	tubulin tyrosine ligase-like family, member 12	TTLL12	216251_s_at	-1.50439	0.0722784	0.757207	-1.17367
1647	blocked early in transport 1 homolog (S. cerevisiae)	BET1	202710_at	-1.51131	0.0723357	0.757451	-1.14392
1648	leucine carboxyl methyltransferase 1	LCMT1	221515_s_at	-1.50448	0.0724501	0.758293	-1.13568
1649	adaptor-related protein complex 3, beta 1 subunit	AP3B1	203142_s_at	-1.50394	0.0724624	0.758066	-1.07247
1650	calcium channel, voltage-dependent, T type, alpha 1G subunit	CACNA1G	207869_s_at	-1.50615	0.0725639	0.757705	-1.4538
1651	interleukin 1 receptor-like 1	IL1RL1	210442_at	-1.51243	0.0725664	0.757376	-1.33077
1652	fuzzy homolog (Drosophila)	FUZ	221187_s_at	-1.51097	0.072571	0.75707	-1.31799
1653	tumor necrosis factor (ligand) superfamily, member 11	TNFSF11	210643_at	-1.49154	0.0726234	0.756907	-1.40348
1654	potassium voltage-gated channel, Shal-related subfamily, member 1	KCND1	206842_at	-1.50338	0.0726335	0.756658	-1.28344
1655	COMM domain containing 10	COMMD10	218439_s_at	-1.51231	0.0726439	0.756413	-1.21334
1656	ATPase, H+ transporting V0 subunit e2	ATP6V0E2	213587_s_at	-1.49963	0.0726642	0.756271	-1.18751
1657	dynein, cytoplasmic 1, light intermediate chain 1	DYNC1LI1	217976_s_at	-1.50385	0.0728623	0.757272	-1.17418
1658	SECIS binding protein 2	SECISBP2	218265_at	-1.51013	0.0728991	0.757301	-1.17404
1659	mannosidase, alpha, class 2B, member 1	MAN2B1	209166_s_at	-1.50899	0.072974	0.757726	-1.17779
1660	vestigial like 1 (Drosophila)	VGLL1	215730_at	-1.50329	0.073008	0.757373	-1.33615
1661	peroxisomal biogenesis factor 11 beta	PEX11B	202658_at	-1.49471	0.0730194	0.757139	-1.11966
1662	death associated protein 3	DAP3	208822_s_at	-1.50414	0.0731147	0.757422	-1.13344
1663	neurotrophic tyrosine kinase, receptor, type 2	NTRK2	221796_at	-1.49363	0.0732288	0.757899	-1.45309
1664	chromosome 10 open reading frame 116	C10orf116	203571_s_at	-1.49193	0.07323	0.75756	-1.43122
1665	natriuretic peptide receptor B/guanylate cyclase B (atrionatriuretic peptide receptor B)	NPR2	214066_x_at	-1.50499	0.0733522	0.75812	-1.25782
1666	erythroblast membrane-associated protein (Scianna blood group)	ERMAP	219905_at	-1.50462	0.0733674	0.757926	-1.4387
1667	growth hormone releasing hormone	GHRH	214524_at	-1.50226	0.073371	0.757611	-1.40489
1668	intercellular adhesion molecule 2	ICAM2	213620_s_at	-1.50001	0.0733795	0.757349	-1.22914
1669	UDP-GlcNAc:betaGal beta-1,3-N-acetylglucosaminyltransferase-like 1	B3GNTL1	213589_s_at	-1.50081	0.0734085	0.756946	-1.42645
1670	prolactin-induced protein	PIP	206509_at	-1.49974	0.0734295	0.756813	-2.13446
1671	glypican 5	GPC5	207174_at	-1.49351	0.0734918	0.756755	-1.43582
1672	pogo transposable element with ZNF domain	POGZ	212153_at	-1.49312	0.0735023	0.756513	-1.1069
1673	glycogenin 1	GYG1	201554_x_at	-1.49795	0.0736231	0.757407	-1.13622
1674	Rac/Cdc42 guanine nucleotide exchange factor (GEF) 6	ARHGEF6	209539_at	-1.4992	0.0736555	0.757391	-1.20642
1675	SET and MYND domain containing 3	SMYD3	218788_s_at	-1.49304	0.0736567	0.757054	-1.19853
1676	peptidase (mitochondrial processing) beta	PMPCB	201682_at	-1.49836	0.0736857	0.757003	-1.15116
1677	eosinophil granule ontogeny transcript (non-protein coding)	EGOT	222314_x_at	-1.49138	0.0737437	0.757249	-1.38619
1678	mitochondrial translation optimization 1 homolog (S. cerevisiae)	MTO1	222014_x_at	-1.5031	0.0737734	0.756509	-1.15537
1679	small G protein signaling modulator 3	SGSM3	215519_x_at	-1.50276	0.073776	0.756187	-1.15769
1680	chromosome 1 open reading frame 95	C1orf95	213925_at	-1.50053	0.0738162	0.756251	-1.36589
1681	TIMP metallopeptidase inhibitor 4	TIMP4	206243_at	-1.49817	0.0738689	0.756444	-1.60782
1682	chloride channel 4	CLCN4	217556_at	-1.4961	0.0739138	0.755861	-1.43034
1683	thioredoxin domain containing 3 (spermatozoa)	TXNDC3	220384_at	-1.48805	0.0739762	0.756152	-1.30645
1684	ATP/GTP binding protein-like 2	AGBL2	220390_at	-1.50136	0.0739769	0.755813	-1.29193
1685	melan-A	MLANA	206426_at	-1.49983	0.0740517	0.75623	-1.48338
1686	forkhead box B1	FOXB1	208513_at	-1.49762	0.0740608	0.755977	-1.33175
1687	nuclear transcription factor Y, gamma	NFYC	202216_x_at	-1.49378	0.0740664	0.755688	-1.10182
1688	LMBR1 domain containing 1	LMBRD1	218191_s_at	-1.4901	0.0741129	0.755816	-1.11731
1689	GABA(A) receptor-associated protein-like 2	GABARAPL2	209046_s_at	-1.49032	0.0741135	0.755476	-1.1103
1690	ABO blood group (transferase A, alpha 1-3-N-acetylgalactosaminyltransferase; transferase B, alpha 1-3-galactosyltransferase)	ABO	216716_at	-1.49186	0.0741481	0.755484	-1.29007
1691	SAPS domain family, member 1	SAPS1	209229_s_at	-1.49673	0.0741692	0.755353	-1.10943
1692	ribosomal protein L9	RPL9	200032_s_at	-1.48902	0.0742235	0.755216	-1.07943
1693	carbonic anhydrase II	CA2	209301_at	-1.48503	0.0743019	0.755668	-1.43916
1694	lectin, mannose-binding 2	LMAN2	200805_at	-1.50133	0.0743829	0.756147	-1.19026
1695	aspartate beta-hydroxylase	ASPH	210896_s_at	-1.48497	0.0744156	0.756135	-1.21776
1696	coiled-coil domain containing 47	CCDC47	217814_at	-1.48828	0.0744247	0.755882	-1.18026
1697	acyl-CoA synthetase long-chain family member 5	ACSL5	218322_s_at	-1.48945	0.0744507	0.755802	-1.16224
1698	MAP kinase interacting serine/threonine kinase 1	MKNK1	209467_s_at	-1.49157	0.0744776	0.755731	-1.09962
1699	dynein, light chain, roadblock-type 1	DYNLRB1	217917_s_at	-1.48433	0.0745815	0.756096	-1.09499
1700	serpin peptidase inhibitor, clade A (alpha-1 antiproteinase, antitrypsin), member 3	SERPINA3	202376_at	-1.49071	0.0746643	0.756248	-1.74734
1701	sphingomyelin phosphodiesterase 1, acid lysosomal	SMPD1	209420_s_at	-1.49395	0.0746946	0.75621	-1.14378
1702	proteasomal ATPase-associated factor 1	PAAF1	218957_s_at	-1.48983	0.074797	0.756217	-1.18139
1703	E74-like factor 1 (ets domain transcription factor)	ELF1	212418_at	-1.48306	0.0748217	0.756124	-1.13371
1704	T cell receptor alpha locus	TRA@	209671_x_at	-1.48883	0.0748555	0.756122	-1.45753
1705	synaptotagmin XIII	SYT13	221859_at	-1.49256	0.0748769	0.755995	-1.26055
1706	stomatin	STOM	201062_at	-1.48857	0.0749727	0.75662	-1.44605
1707	zinc finger, RAN-binding domain containing 1	ZRANB1	201219_at	-1.47426	0.0750902	0.75712	-1.11918
1708	killer cell lectin-like receptor subfamily G, member 1	KLRG1	210288_at	-1.4767	0.0751346	0.757225	-1.08926
1709	rhodopsin	RHO	206455_s_at	-1.48889	0.0752952	0.757815	-1.26346
1710	DEAH (Asp-Glu-Ala-His) box polypeptide 30	DHX30	212674_s_at	-1.49127	0.0754113	0.758641	-1.14273
1711	ELAV (embryonic lethal, abnormal vision, Drosophila)-like 4 (Hu antigen D)	ELAVL4	206051_at	-1.48896	0.0754574	0.75842	-1.37592
1712	solute carrier family 16, member 7 (monocarboxylic acid transporter 2)	SLC16A7	210807_s_at	-1.48208	0.0757006	0.759495	-1.18586
1713	nuclear transcription factor, X-box binding 1	NFX1	202584_at	-1.4892	0.075731	0.759457	-1.14329
1714	leukemia inhibitory factor receptor alpha	LIFR	205876_at	-1.48624	0.0758267	0.760075	-1.54809
1715	Lck interacting transmembrane adaptor 1	LIME1	57539_at	-1.47816	0.075847	0.759936	-1.12786
1716	HMG box domain containing 3	HMGXB3	212431_at	-1.48779	0.0758613	0.759738	-1.18651
1717	telomeric repeat binding factor (NIMA-interacting) 1	TERF1	203449_s_at	-1.47642	0.0758918	0.759702	-1.13079
1718	tumor suppressing subtransferable candidate 4	TSSC4	218612_s_at	-1.47334	0.0758941	0.759384	-1.12842
1719	family with sequence similarity 69, member A	FAM69A	210035_s_at	-1.48403	0.0759141	0.758902	-1.56209
1720	tripartite motif-containing 10	TRIM10	210579_s_at	-1.4807	0.0759613	0.758694	-1.26546
1721	carbonic anhydrase XI	CA11	209726_at	-1.48588	0.0760043	0.758443	-1.39832
1722	ATX1 antioxidant protein 1 homolog (yeast)	ATOX1	203454_s_at	-1.47734	0.0761401	0.759458	-1.16123
1723	WD repeat and SOCS box-containing 2	WSB2	201760_s_at	-1.47298	0.0761726	0.759443	-1.12351
1724	hypothetical LOC100130107	LOC100130107	212391_x_at	-1.47903	0.0762067	0.759103	-1.08373
1725	cholecystokinin A receptor	CCKAR	211173_at	-1.4732	0.0762147	0.758844	-1.23616
1726	ribosomal protein L14	RPL14	213588_x_at	-1.48024	0.0762476	0.758832	-1.12266
1727	tetraspanin 8	TSPAN8	203824_at	-1.47753	0.0762489	0.758506	-1.6054
1728	Rho GTPase activating protein 15	ARHGAP15	218870_at	-1.47473	0.0762507	0.758186	-1.24002
1729	keratocan	KERA	220504_at	-1.48157	0.0762712	0.758051	-1.53225
1730	cytidine deaminase	CDA	205627_at	-1.47601	0.0762795	0.757796	-1.33047
1731	slingshot homolog 3 (Drosophila)	SSH3	51192_at	-1.4614	0.0762942	0.757604	-1.12314
1732	Cbp/p300-interacting transactivator, with Glu/Asp-rich carboxy-terminal domain, 1	CITED1	207144_s_at	-1.47165	0.0763487	0.757808	-1.49854
1733	solute carrier organic anion transporter family, member 1A2	SLCO1A2	211480_s_at	-1.47622	0.076428	0.758257	-1.44665
1734	cholinergic receptor, nicotinic, alpha 4	CHRNA4	206736_x_at	-1.47841	0.0764298	0.757938	-1.3716
1735	adducin 1 (alpha)	ADD1	208030_s_at	-1.47097	0.0764369	0.757671	-1.13259
1736	amyloid beta precursor protein (cytoplasmic tail) binding protein 2	APPBP2	215402_at	-1.47597	0.0765426	0.758381	-1.39156
1737	glyceronephosphate O-acyltransferase	GNPAT	201956_s_at	-1.48055	0.0765564	0.758181	-1.14038
1738	glutathione synthetase	GSS	201415_at	-1.48145	0.076667	0.758602	-1.19504
1739	sortilin-related VPS10 domain containing receptor 3	SORCS3	215522_at	-1.47044	0.0766703	0.758297	-1.35143
1740	RAS p21 protein activator 4	RASA4	208534_s_at	-1.47624	0.0767264	0.758516	-1.479
1741	M-phase phosphoprotein 9	MPHOSPH9	215731_s_at	-1.47049	0.0767499	0.75774	-1.29057
1742	COMM domain containing 3	COMMD3	218048_at	-1.4738	0.0767977	0.757876	-1.1778
1743	aspartylglucosaminidase	AGA	216064_s_at	-1.46936	0.0768142	0.757703	-1.16501
1744	ras responsive element binding protein 1	RREB1	203704_s_at	-1.47398	0.0768256	0.75748	-1.11494
1745	WD repeat domain 60	WDR60	219251_s_at	-1.47334	0.0768569	0.757454	-1.27948
1746	cryptochrome 2 (photolyase-like)	CRY2	212695_at	-1.47463	0.0768574	0.757124	-1.30517
1747	testis expressed 12	TEX12	221438_s_at	-1.47757	0.0768761	0.756973	-1.49125
1748	glutathione reductase	GSR	205770_at	-1.47542	0.0770345	0.757528	-1.42107
1749	glucocorticoid modulatory element binding protein 2	GMEB2	222251_s_at	-1.4619	0.0770685	0.757529	-1.09503
1750	tectonic family member 2	TCTN2	206438_x_at	-1.47905	0.0770805	0.757313	-1.23492
1751	carbonyl reductase 4	CBR4	213626_at	-1.47608	0.0770841	0.757014	-1.23845
1752	zinc finger protein 639	ZNF639	218413_s_at	-1.46924	0.0771436	0.757264	-1.35121
1753	transcription factor AP-2 alpha (activating enhancer binding protein 2 alpha)	TFAP2A	204653_at	-1.47024	0.0772215	0.757696	-1.2814
1754	family with sequence similarity 110, member B	FAM110B	221959_at	-1.46742	0.0772556	0.757697	-1.3367
1755	chromosome 19 open reading frame 22	C19orf22	221764_at	-1.47242	0.0772805	0.757274	-1.15736
1756	B-cell linker	BLNK	207655_s_at	-1.47358	0.0773979	0.757758	-1.27768
1757	chromosome 5 open reading frame 30	C5orf30	221823_at	-1.4723	0.0774382	0.75782	-1.27664
1758	prostaglandin E receptor 3 (subtype EP3)	PTGER3	210832_x_at	-1.47142	0.0774825	0.75792	-1.29624
1759	WSC domain containing 1	WSCD1	213155_at	-1.46628	0.0774833	0.757595	-1.30012
1760	succinate dehydrogenase complex assembly factor 1	SDHAF1	221855_at	-1.46834	0.0775251	0.756676	-1.09857
1761	ERO1-like beta (S. cerevisiae)	ERO1LB	220012_at	-1.46904	0.0775351	0.756443	-1.43212
1762	cathepsin O	CTSO	203758_at	-1.46609	0.077598	0.756394	-1.12911
1763	solute carrier family 2 (facilitated glucose transporter), member 10	SLC2A10	221024_s_at	-1.46574	0.0776534	0.756272	-1.30431
1764	myosin XVA	MYO15A	220288_at	-1.47151	0.0777572	0.756291	-1.26015
1765	immunoglobulin heavy constant gamma 1 (G1m marker)	IGHG1	211648_at	-1.46473	0.0778021	0.756398	-1.34697
1766	Wolfram syndrome 1 (wolframin)	WFS1	202908_at	-1.46758	0.0778595	0.756296	-1.1962
1767	acyl-CoA dehydrogenase, short/branched chain	ACADSB	205355_at	-1.46524	0.0779388	0.756736	-1.39657
1768	ATPase, H+ transporting, lysosomal 50/57kDa, V1 subunit H	ATP6V1H	221504_s_at	-1.46184	0.0779765	0.756444	-1.13425
1769	replication protein A2, 32kDa	RPA2	201756_at	-1.46281	0.0779809	0.755828	-1.10414
1770	dynein, axonemal, heavy chain 7	DNAH7	214222_at	-1.46628	0.078094	0.756266	-1.25551
1771	family with sequence similarity 175, member B	FAM175B	212837_at	-1.46453	0.0781003	0.755999	-1.09959
1772	DNA (cytosine-5-)-methyltransferase 3-like	DNMT3L	220139_at	-1.45445	0.0781838	0.755822	-1.24558
1773	ribonuclease H2, subunit B	RNASEH2B	219056_at	-1.46043	0.0781851	0.755506	-1.14335
1774	solute carrier family 9 (sodium/hydrogen exchanger), member 3 regulator 1	SLC9A3R1	201349_at	-1.46801	0.0783092	0.75605	-1.42169
1775	synuclein, alpha (non A4 component of amyloid precursor)	SNCA	204466_s_at	-1.46635	0.07831	0.755731	-1.21047
1776	zer-1 homolog (C. elegans)	ZER1	202456_s_at	-1.45974	0.0783205	0.755505	-1.29298
1777	transmembrane 7 superfamily member 2	TM7SF2	210130_s_at	-1.4608	0.0783464	0.755427	-1.37897
1778	myeloid/lymphoid or mixed-lineage leukemia 5 (trithorax homolog, Drosophila)	MLL5	214931_s_at*	-1.46519	0.0783615	0.755246	-1.1308
1779	SFRS protein kinase 2	SRPK2	214931_s_at*	-1.46519	0.0783615	0.755246	-1.1308
1780	lysophosphatidic acid receptor 1	LPAR1	204037_at	-1.45463	0.0784826	0.755433	-1.13708
1781	synaptopodin	SYNPO	202796_at	-1.46382	0.0785412	0.755671	-1.2053
1782	piccolo (presynaptic cytomatrix protein)	PCLO	210650_s_at	-1.46568	0.0787071	0.75694	-1.53532
1783	H3 histone, family 3B (H3.3B)	H3F3B	211998_at	-1.46433	0.078713	0.75667	-1.27127
1784	proteasome (prosome, macropain) inhibitor subunit 1 (PI31)	PSMF1	201053_s_at	-1.46552	0.0787385	0.756589	-1.18492
1785	chromosome 19 open reading frame 50	C19orf50	218054_s_at	-1.45852	0.0787463	0.756338	-1.29623
1786	chromosome 5 open reading frame 15	C5orf15	203024_s_at	-1.46461	0.07875	0.756047	-1.12327
1787	elongation of very long chain fatty acids (FEN1/Elo2, SUR4/Elo3, yeast)-like 2	ELOVL2	213712_at	-1.45877	0.0787768	0.755653	-1.61204
1788	transformer 2 alpha homolog (Drosophila)	TRA2A	204658_at	-1.46016	0.0787788	0.755348	-1.13811
1789	phosphodiesterase 5A, cGMP-specific	PDE5A	206757_at	-1.46153	0.0787898	0.755128	-1.46902
1790	DnaJ (Hsp40) homolog, subfamily B, member 12	DNAJB12	214338_at	-1.46623	0.07884	0.755285	-1.31226
1791	family with sequence similarity 128, member B	FAM128B	212995_x_at	-1.4526	0.0788573	0.754801	-1.16003
1792	NIMA (never in mitosis gene a)-related kinase 3	NEK3	213116_at	-1.46627	0.0789841	0.75569	-1.29582
1793	cytochrome b-561 domain containing 2	CYB561D2	209665_at	-1.44914	0.0790729	0.755567	-1.11299
1794	connector enhancer of kinase suppressor of Ras 1	CNKSR1	204740_at	-1.46697	0.0791034	0.755534	-1.31956
1795	adenylate cyclase 9	ADCY9	204497_at	-1.45739	0.0791381	0.755541	-1.22528
1796	CWF19-like 1, cell cycle control (S. pombe)	CWF19L1	218787_x_at	-1.46335	0.0792801	0.75625	-1.25961
1797	translin-associated factor X interacting protein 1	TSNAXIP1	222220_s_at	-1.46147	0.0792907	0.756026	-1.23029
1798	G protein-coupled receptor 162	GPR162	205056_s_at	-1.45138	0.0793399	0.756172	-1.25522
1799	chromosome 11 open reading frame 63	C11orf63	220141_at	-1.46006	0.079368	0.756116	-1.47097
1800	MYST histone acetyltransferase 1	MYST1	221820_s_at	-1.45399	0.0794378	0.756136	-1.15304
1801	polymerase (RNA) I polypeptide D, 16kDa	POLR1D	218258_at	-1.45189	0.0794963	0.755723	-1.15368
1802	neuronal PAS domain protein 3	NPAS3	220316_at	-1.45153	0.0795959	0.756025	-1.26137
1803	ubiquitin-conjugating enzyme E2D 3 (UBC4/5 homolog, yeast)	UBE2D3	200667_at	-1.45261	0.079645	0.756169	-1.09601
1804	aprataxin	APTX	218527_at	-1.45173	0.0797331	0.756683	-1.1181
1805	phospholipase C-like 2	PLCL2	213309_at	-1.45785	0.0797634	0.756649	-1.31351
1806	chromosome 1 open reading frame 68	C1orf68	217087_at	-1.45171	0.079778	0.756465	-1.2157
1807	G protein-coupled receptor 124	GPR124	65718_at	-1.45701	0.0797997	0.756349	-1.15491
1808	pericentriolar material 1	PCM1	214118_x_at	-1.43605	0.0798114	0.756139	-1.12047
1809	guanine nucleotide binding protein (G protein), beta polypeptide 2	GNB2	200852_x_at	-1.44882	0.0798294	0.755988	-1.1103
1810	transient receptor potential cation channel, subfamily M, member 2	TRPM2	205708_s_at	-1.45518	0.0798512	0.755873	-1.18675
1811	G protein-coupled receptor 137B	GPR137B	204137_at	-1.43571	0.0798767	0.755472	-1.17566
1812	glycerol-3-phosphate dehydrogenase 1 (soluble)	GPD1	204997_at	-1.42327	0.0799358	0.755711	-1.18177
1813	collagen, type IV, alpha 6	COL4A6	211473_s_at	-1.44455	0.0799366	0.755397	-1.30054
1814	ligatin	LGTN	218253_s_at	-1.45269	0.0800641	0.755961	-1.20017
1815	KIAA1539	KIAA1539	211433_x_at	-1.44665	0.080154	0.75553	-1.08827
1816	R3H domain and coiled-coil containing 1	R3HCC1	35156_at	-1.44608	0.0801934	0.755581	-1.11916
1817	zinc finger, FYVE domain containing 26	ZFYVE26	213073_at	-1.44407	0.0803272	0.756202	-1.10971
1818	zinc finger and BTB domain containing 16	ZBTB16	205883_at	-1.44861	0.080343	0.756032	-1.48062
1819	ankyrin repeat and MYND domain containing 2	ANKMY2	212798_s_at	-1.45004	0.0803937	0.75619	-1.1685
1820	Ras and Rab interactor 2	RIN2	209684_at	-1.44281	0.0804419	0.756324	-1.13467
1821	phosphoribosyl pyrophosphate synthetase-associated protein 1	PRPSAP1	202529_at	-1.44515	0.0805938	0.757432	-1.11876
1822	neuro-oncological ventral antigen 1	NOVA1	205794_s_at	-1.45064	0.0806102	0.757267	-1.48175
1823	insulin-like growth factor binding protein 4	IGFBP4	201508_at	-1.44066	0.0807615	0.758369	-1.24942
1824	chromosome 11 open reading frame 67	C11orf67	221600_s_at	-1.44302	0.0808027	0.758436	-1.17048
1825	kinesin family member 16B	KIF16B	219570_at	-1.44364	0.0809055	0.758762	-1.16847
1826	histocompatibility (minor) HB-1	HMHB1	208302_at	-1.43874	0.0809334	0.757748	-1.21516
1827	calcium channel, voltage-dependent, alpha 2/delta subunit 1	CACNA2D1	207050_at	-1.44738	0.0809703	0.757775	-1.32139
1828	F-box and leucine-rich repeat protein 12	FBXL12	220127_s_at	-1.44337	0.0809895	0.757636	-1.06563
1829	mesenchyme homeobox 1	MEOX1	205619_s_at	-1.44444	0.0810058	0.757471	-1.2834
1830	ribosome binding protein 1 homolog 180kDa (dog)	RRBP1	201206_s_at	-1.45	0.0810881	0.757605	-1.33516
1831	DEAD (Asp-Glu-Ala-Asp) box polypeptide 3, Y-linked	DDX3Y	205001_s_at	-1.43798	0.0811836	0.757861	-1.3131
1832	ribosomal protein L38	RPL38	202029_x_at	-1.43675	0.0812234	0.757915	-1.0827
1833	malectin	MLEC	200617_at	-1.44175	0.0813018	0.758329	-1.1139
1834	ribosomal protein L31	RPL31	221593_s_at	-1.44164	0.0813471	0.758434	-1.18749
1835	polyglutamine binding protein 1	PQBP1	210499_s_at	-1.44259	0.08139	0.758517	-1.12329
1836	CD6 molecule	CD6	211893_x_at	-1.43932	0.0813959	0.758254	-1.30487
1837	family with sequence similarity 198, member B	FAM198B	219872_at	-1.43099	0.081473	0.758656	-1.29166
1838	interleukin 23, alpha subunit p19	IL23A	220054_at	-1.43	0.0815938	0.759146	-1.20114
1839	cytidine and dCMP deaminase domain containing 1	CDADC1	221015_s_at	-1.44338	0.0816013	0.758899	-1.44022
1840	laminin, beta 4	LAMB4	215516_at	-1.44093	0.0816485	0.759021	-1.5062
1841	cylindromatosis (turban tumor syndrome)	CYLD	214272_at	-1.44108	0.0816834	0.759029	-1.24984
1842	carcinoembryonic antigen-related cell adhesion molecule 6 (non-specific cross reacting antigen)	CEACAM6	203757_s_at	-1.43911	0.0817252	0.758784	-2.05869
1843	cathepsin G	CTSG	205653_at	-1.43844	0.0817533	0.758413	-1.29305
1844	ferritin, heavy polypeptide 1	FTH1	214211_at	-1.44391	0.0818215	0.758414	-1.22975
1845	KIAA1797	KIAA1797	218503_at	-1.43538	0.0818422	0.758291	-1.14359
1846	DIX domain containing 1	DIXDC1	214724_at	-1.42575	0.0818918	0.75812	-1.15039
1847	protein tyrosine phosphatase, non-receptor type 6	PTPN6	206687_s_at	-1.43239	0.0819047	0.757925	-1.10308
1848	vascular endothelial zinc finger 1	VEZF1	202172_at	-1.43689	0.0819492	0.757707	-1.15192
1849	WAS/WASL interacting protein family, member 2	WIPF2	212051_at	-1.43115	0.0819614	0.757506	-1.17291
1850	potassium inwardly-rectifying channel, subfamily J, member 3	KCNJ3	207142_at	-1.42882	0.0819831	0.756451	-1.58519
1851	titin-cap (telethonin)	TCAP	205766_at	-1.4257	0.0820104	0.756389	-1.17959
1852	3-oxoacid CoA transferase 2	OXCT2	220256_s_at	-1.43646	0.082156	0.756793	-1.26478
1853	ubiquitin-like 3	UBL3	201535_at	-1.42383	0.0822569	0.75741	-1.12048
1854	dicer 1, ribonuclease type III	DICER1	216281_at	-1.43419	0.082266	0.756868	-1.25656
1855	ubiquitin-conjugating enzyme E2H (UBC8 homolog, yeast)	UBE2H	217799_x_at	-1.4321	0.0823656	0.757471	-1.15036
1856	destrin (actin depolymerizing factor)	DSTN	201022_s_at	-1.42352	0.0824412	0.757541	-1.09704
1857	carbohydrate (chondroitin 4) sulfotransferase 12	CHST12	218927_s_at	-1.43245	0.0824432	0.757247	-1.13609
1858	ribosomal protein L28	RPL28	213223_at	-1.43082	0.0826099	0.758153	-1.11246
1859	postmeiotic segregation increased 2-like 3	PMS2L3	217488_x_at	-1.4276	0.0828121	0.758759	-1.18457
1860	tumor necrosis factor receptor superfamily, member 25	TNFRSF25	211282_x_at	-1.43201	0.0828561	0.758538	-1.35682
1861	aurora kinase C	AURKC	211107_s_at	-1.4245	0.0829127	0.758433	-1.16777
1862	NLR family, pyrin domain containing 3	NLRP3	207075_at	-1.42462	0.0829369	0.758343	-1.30244
1863	chromosome 19 open reading frame 53	C19orf53	217926_at	-1.43039	0.0829954	0.758256	-1.12321
1864	plexin A2	PLXNA2	207290_at	-1.4319	0.0830848	0.758762	-1.36082
1865	microtubule associated monoxygenase, calponin and LIM domain containing 1	MICAL1	218376_s_at	-1.43476	0.0830886	0.758486	-1.3876
1866	transmembrane protein 53	TMEM53	219462_at	-1.42947	0.0831	0.758279	-1.13012
1867	pro-melanin-concentrating hormone-like 1	PMCHL1	217123_x_at	-1.42348	0.0831289	0.757922	-1.29389
1868	ribosomal protein L10a	RPL10A	200036_s_at	-1.42878	0.0831424	0.757735	-1.13878
1869	protein kinase, cGMP-dependent, type I	PRKG1	211380_s_at	-1.42721	0.083193	0.757886	-1.34422
1870	solute carrier family 1 (glutamate/neutral amino acid transporter), member 4	SLC1A4	212810_s_at	-1.43411	0.0832296	0.75791	-1.33106
1871	histone deacetylase 3	HDAC3	216326_s_at	-1.42569	0.0832382	0.757678	-1.0826
1872	serpin peptidase inhibitor, clade A (alpha-1 antiproteinase, antitrypsin), member 6	SERPINA6	206325_at	-1.4278	0.0833307	0.758211	-1.81835
1873	EF-hand domain (C-terminal) containing 2	EFHC2	220591_s_at	-1.42424	0.0833406	0.757992	-1.18326
1874	splicing factor 3a, subunit 3, 60kDa	SF3A3	203818_s_at	-1.42284	0.0835835	0.759271	-1.09549
1875	O-sialoglycoprotein endopeptidase-like 1	OSGEPL1	220631_at	-1.42798	0.0836028	0.759137	-1.21902
1876	glutamate decarboxylase 2 (pancreatic islets and brain, 65kDa)	GAD2	211264_at	-1.42397	0.0836037	0.758836	-1.37914
1877	family with sequence similarity 55, member C	FAM55C	217540_at	-1.43312	0.0836877	0.759288	-1.35431
1878	N-acylaminoacyl-peptide hydrolase	APEH	201284_s_at	-1.42468	0.0837504	0.759548	-1.14319
1879	zinc finger protein 143	ZNF143	221873_at	-1.4195	0.0837875	0.759576	-1.07237
1880	lectin, galactoside-binding, soluble, 8	LGALS8	208936_x_at	-1.42422	0.0838039	0.759415	-1.15375
1881	UDP glucuronosyltransferase 2 family, polypeptide B17	UGT2B17	207245_at	-1.4209	0.0838093	0.759156	-1.54849
1882	sema domain, immunoglobulin domain (Ig), transmembrane domain (TM) and short cytoplasmic domain, (semaphorin) 4D	SEMA4D	203528_at	-1.40962	0.0838517	0.759231	-1.1257
1883	retinoic acid induced 1	RAI1	219830_at	-1.42242	0.0839945	0.759907	-1.37059
1884	vaccinia related kinase 3	VRK3	218022_at	-1.41913	0.0840024	0.759669	-1.10498
1885	nephrosis 1, congenital, Finnish type (nephrin)	NPHS1	207673_at	-1.41061	0.0840363	0.75936	-1.19699
1886	thioredoxin 2	TXN2	209078_s_at	-1.42151	0.084104	0.759355	-1.13046
1887	KiSS-1 metastasis-suppressor	KISS1	205563_at	-1.41681	0.084119	0.759183	-1.18015
1888	glycerophosphodiester phosphodiesterase 1	GDE1	202593_s_at	-1.42274	0.0841241	0.758922	-1.16184
1889	required for meiotic nuclear division 5 homolog A (S. cerevisiae)	RMND5A	212482_at	-1.41013	0.0841385	0.758744	-1.09214
1890	calcium channel, voltage-dependent, N type, alpha 1B subunit	CACNA1B	207162_s_at	-1.41515	0.0841799	0.758811	-1.16359
1891	small nuclear ribonucleoprotein 40kDa (U5)	SNRNP40	215905_s_at	-1.42294	0.0841867	0.758565	-1.13566
1892	guanylate cyclase 2D, membrane (retina-specific)	GUCY2D	207884_at	-1.42156	0.0842062	0.758128	-1.28783
1893	ectonucleotide pyrophosphatase/phosphodiesterase 4 (putative function)	ENPP4	204160_s_at	-1.42072	0.084237	0.758099	-1.29325
1894	EH-domain containing 2	EHD2	205341_at	-1.41744	0.0843094	0.758138	-1.27956
1895	protein phosphatase 1, catalytic subunit, gamma isozyme	PPP1CC	200726_at	-1.41964	0.0843327	0.757736	-1.08667
1896	TAO kinase 3	TAOK3	221508_at	-1.41913	0.0843536	0.757618	-1.08532
1897	Fas ligand (TNF superfamily, member 6)	FASLG	211333_s_at	-1.42223	0.0843657	0.757421	-1.31745
1898	cytokine inducible SH2-containing protein	CISH	221223_x_at	-1.39656	0.0843977	0.757404	-1.12665
1899	heterogeneous nuclear ribonucleoprotein C (C1/C2)	HNRNPC	200014_s_at	-1.41914	0.0844108	0.757216	-1.09226
1900	nudix (nucleoside diphosphate linked moiety X)-type motif 9	NUDT9	218375_at	-1.42014	0.084453	0.75729	-1.1615
1901	pterin-4 alpha-carbinolamine dehydratase/dimerization cofactor of hepatocyte nuclear factor 1 alpha	PCBD1	203557_s_at	-1.42135	0.0844992	0.757095	-1.22741
1902	ubiquitin protein ligase E3A	UBE3A	213128_s_at	-1.4151	0.0845609	0.757039	-1.11397
1903	RAP2C, member of RAS oncogene family	RAP2C	218669_at	-1.41488	0.0845748	0.756859	-1.16404
1904	PHD finger protein 7	PHF7	215622_x_at	-1.41388	0.0845882	0.756676	-1.12314
1905	leucine zipper transcription factor-like 1	LZTFL1	218437_s_at	-1.41958	0.0846147	0.756609	-1.21717
1906	neuroligin 4, Y-linked	NLGN4Y	207703_at	-1.4175	0.0847599	0.756996	-1.4473
1907	isocitrate dehydrogenase 3 (NAD+) beta	IDH3B	201509_at	-1.42087	0.0847834	0.756902	-1.12122
1908	FtsJ methyltransferase domain containing 2	FTSJD2	212380_at	-1.41528	0.0848877	0.75753	-1.12284
1909	transmembrane BAX inhibitor motif containing 6	TMBIM6	200804_at	-1.41807	0.084924	0.75755	-1.13873
1910	myoferlin	MYOF	211864_s_at	-1.41464	0.0850853	0.758382	-1.1893
1911	kallikrein-related peptidase 13	KLK13	205783_at	-1.39399	0.0852124	0.758605	-1.09931
1912	leucine-rich repeats and calponin homology (CH) domain containing 4	LRCH4	221956_at	-1.41541	0.0852303	0.758461	-1.21282
1913	Sp3 transcription factor pseudogene	SP3P	216403_at	-1.41411	0.0852323	0.758176	-1.33462
1914	hect (homologous to the E6-AP (UBE3A) carboxyl terminus) domain and RCC1 (CHC1)-like domain (RLD) 1	HERC1	218306_s_at	-1.40396	0.0854632	0.758414	-1.09865
1915	deoxyribonuclease I-like 1	DNASE1L1	203912_s_at	-1.41352	0.0854719	0.757887	-1.13702
1916	nuclear receptor subfamily 1, group I, member 3	NR1I3	207007_at	-1.41491	0.08558	0.758544	-1.3555
1917	bromodomain adjacent to zinc finger domain, 1B	BAZ1B	213336_at	-1.39923	0.085595	0.758375	-1.11059
1918	zinc finger protein 226	ZNF226	219603_s_at	-1.41562	0.0856247	0.758337	-1.22079
1919	leukocyte immunoglobulin-like receptor, subfamily B (with TM and ITIM domains), member 2	LILRB2	210146_x_at	-1.41723	0.0856871	0.758588	-1.44587
1920	fructosamine 3 kinase related protein	FN3KRP	218210_at	-1.40532	0.0857535	0.758874	-1.09324
1921	Fas-activated serine/threonine kinase	FASTK	202676_x_at	-1.41657	0.0857812	0.758216	-1.24352
1922	nuclear factor (erythroid-derived 2), 45kDa	NFE2	209930_s_at	-1.40599	0.0857844	0.757944	-1.2993
1923	pyridoxal-dependent decarboxylase domain containing 1	PDXDC1	212053_at	-1.4075	0.0858155	0.757918	-1.11132
1924	galactosidase, alpha	GLA	214430_at	-1.40247	0.0860749	0.759607	-1.21243
1925	insulin-degrading enzyme	IDE	203327_at	-1.40183	0.0861061	0.759581	-1.10381
1926	resistance to inhibitors of cholinesterase 8 homolog B (C. elegans)	RIC8B	219446_at	-1.40947	0.0861814	0.759343	-1.11169
1927	family with sequence similarity 155, member A	FAM155A	214825_at	-1.40724	0.086198	0.75919	-1.3638
1928	proteasome (prosome, macropain) subunit, beta type, 10	PSMB10	202659_at	-1.40463	0.0862005	0.758912	-1.1776
1929	solute carrier family 25 (mitochondrial carrier; ornithine transporter) member 15	SLC25A15	218653_at	-1.40856	0.0862161	0.75845	-1.20882
1930	interleukin 17 receptor B	IL17RB	219255_x_at	-1.41131	0.0862431	0.758388	-1.46587
1931	lectin, galactoside-binding, soluble, 3 binding protein	LGALS3BP	200923_at	-1.40861	0.0863394	0.758636	-1.30959
1932	eukaryotic translation initiation factor 4 gamma, 3	EIF4G3	201936_s_at	-1.40093	0.086534	0.759448	-1.18349
1933	guanine nucleotide binding protein (G protein), gamma 12	GNG12	212294_at	-1.40105	0.0866217	0.75932	-1.16
1934	adaptor-related protein complex 3, sigma 2 subunit	AP3S2	213215_at	-1.406	0.0866904	0.759623	-1.14372
1935	BMX non-receptor tyrosine kinase	BMX	206464_at	-1.39653	0.0867007	0.759415	-1.2614
1936	ATPase, Ca++ transporting, ubiquitous	ATP2A3	213036_x_at	-1.41175	0.0867868	0.759572	-1.74159
1937	tubulin, beta 2A	TUBB2A	204141_at	-1.39098	0.0867965	0.759359	-1.15986
1938	translocase of outer mitochondrial membrane 7 homolog (yeast)	TOMM7	201812_s_at	-1.39982	0.0869	0.759667	-1.12876
1939	PRKR interacting protein 1 (IL11 inducible)	PRKRIP1	218378_s_at	-1.40491	0.0869636	0.759926	-1.1557
1940	replication protein A1, 70kDa	RPA1	201529_s_at	-1.40355	0.0870462	0.760051	-1.1469
1941	glutamate receptor, ionotrophic, AMPA 3	GRIA3	217565_at	-1.39945	0.0871257	0.760447	-1.31744
1942	glycophorin A (MNS blood group)	GYPA	211821_x_at	-1.39188	0.0872287	0.761048	-1.22829
1943	myosin VI	MYO6	203216_s_at	-1.39429	0.0872346	0.760802	-1.17312
1944	ubiquitin-conjugating enzyme E2, J1 (UBC6 homolog, yeast)	UBE2J1	217825_s_at	-1.39589	0.087238	0.760533	-1.11785
1945	PHD finger protein 17	PHF17	218517_at	-1.40393	0.087248	0.760323	-1.15228
1946	oviductal glycoprotein 1, 120kDa	OVGP1	205432_at	-1.40212	0.0872901	0.760393	-1.25315
1947	nicotinamide nucleotide transhydrogenase	NNT	202784_s_at	-1.40186	0.0872935	0.760125	-1.21404
1948	zinc finger protein 574	ZNF574	218762_at	-1.4002	0.0873064	0.759941	-1.22938
1949	heterogeneous nuclear ribonucleoprotein L	HNRNPL	35201_at	-1.39086	0.0874056	0.76021	-1.08125
1950	CD151 molecule (Raph blood group)	CD151	204306_s_at	-1.3944	0.087495	0.760394	-1.17586
1951	nascent polypeptide-associated complex alpha subunit	NACA	200735_x_at	-1.392	0.0875095	0.760224	-1.08129
1952	Wilms tumor 1 associated protein	WTAP	214759_at	-1.40459	0.0875164	0.759987	-1.22245
1953	zinc fingers and homeoboxes 2	ZHX2	203556_at	-1.38879	0.0875217	0.759737	-1.11764
1954	glutathione S-transferase mu 3 (brain)	GSTM3	202554_s_at	-1.40301	0.0875379	0.759582	-1.55359
1955	leucine-rich repeats and death domain containing	LRDD	219019_at	-1.39404	0.0875561	0.759445	-1.20524
1956	olfactory receptor, family 6, subfamily A, member 2	OR6A2	221465_at	-1.39668	0.0875659	0.759234	-1.26292
1957	T-cell acute lymphocytic leukemia 1	TAL1	206283_s_at	-1.3949	0.0875761	0.759027	-1.11961
1958	iduronidase, alpha-L-	IDUA	205057_s_at	-1.39225	0.0875975	0.758917	-1.17664
1959	glycoprotein 2 (zymogen granule membrane)	GP2	206681_x_at	-1.39253	0.0877163	0.759651	-1.343
1960	CTD (carboxy-terminal domain, RNA polymerase II, polypeptide A) small phosphatase-like	CTDSPL	201906_s_at	-1.39016	0.0878057	0.76013	-1.14266
1961	zinc finger protein 415	ZNF415	205514_at	-1.3959	0.087876	0.760444	-1.23499
1962	xylulokinase homolog (H. influenzae)	XYLB	214776_x_at	-1.39061	0.088187	0.762542	-1.46352
1963	leukocyte specific transcript 1	LST1	211581_x_at	-1.40024	0.0882272	0.762594	-1.29154
1964	acyl-CoA binding domain containing 4	ACBD4	219413_at	-1.39449	0.0882445	0.762447	-1.22098
1965	serine peptidase inhibitor, Kunitz type, 2	SPINT2	210715_s_at	-1.38842	0.0882637	0.762318	-1.18812
1966	UDP glucuronosyltransferase 2 family, polypeptide B4	UGT2B4	206505_at	-1.38656	0.0882764	0.762132	-1.58738
1967	BSD domain containing 1	BSDC1	218004_at	-1.39626	0.0883183	0.762199	-1.14139
1968	TOX high mobility group box family member 4	TOX4	201685_s_at	-1.39112	0.0883984	0.762594	-1.10306
1969	MMS19 nucleotide excision repair homolog (S. cerevisiae)	MMS19	202167_s_at	-1.39744	0.0884122	0.762419	-1.1288
1970	family with sequence similarity 50, member A	FAM50A	203262_s_at	-1.39679	0.0884322	0.762296	-1.13024
1971	dystrobrevin, beta	DTNB	215565_at	-1.39364	0.0884968	0.762557	-1.59048
1972	cadherin 7, type 2	CDH7	220679_s_at	-1.38599	0.0885003	0.762293	-1.24595
1973	cytochrome b reductase 1	CYBRD1	217889_s_at	-1.38955	0.0885765	0.762654	-1.50898
1974	brain-specific angiogenesis inhibitor 3	BAI3	205638_at	-1.39572	0.0885855	0.762437	-1.53583
1975	Src homology 3 domain-containing guanine nucleotide exchange factor	SGEF	222121_at	-1.39654	0.088776	0.763488	-1.56735
1976	nucleoporin 188kDa	NUP188	217601_at	-1.3898	0.0888766	0.764057	-1.29661
1977	CGG triplet repeat binding protein 1	CGGBP1	214050_at	-1.38865	0.0888883	0.763863	-1.33744
1978	Kazal-type serine peptidase inhibitor domain 1	KAZALD1	221000_s_at	-1.39103	0.0890074	0.764592	-1.47082
1979	ankyrin 3, node of Ranvier (ankyrin G)	ANK3	206385_s_at	-1.38932	0.0890348	0.764532	-1.25792
1980	cytochrome P450, family 2, subfamily C, polypeptide 18	CYP2C18	215103_at	-1.38592	0.0891242	0.764711	-1.36772
1981	RNA binding motif protein, Y-linked, family 1, member A1	RBMY1A1	208307_at	-1.38639	0.0892883	0.765529	-1.23748
1982	ELAV (embryonic lethal, abnormal vision, Drosophila)-like 3 (Hu antigen C)	ELAVL3	206338_at	-1.38635	0.0893316	0.765312	-1.18466
1983	ubiquitin-like modifier activating enzyme 1	UBA1	200964_at	-1.37586	0.0893504	0.765178	-1.09643
1984	E2F transcription factor 5, p130-binding	E2F5	221586_s_at	-1.38549	0.0893638	0.764999	-1.27119
1985	zinc finger protein 16	ZNF16	219548_at	-1.38506	0.089413	0.765127	-1.10163
1986	purinergic receptor P2X, ligand-gated ion channel, 5	P2RX5	210448_s_at	-1.38445	0.0894977	0.765264	-1.43775
1987	cytochrome P450, family 26, subfamily A, polypeptide 1	CYP26A1	206424_at	-1.38741	0.0895432	0.765359	-1.40621
1988	syncoilin, intermediate filament protein	SYNC	221276_s_at	-1.37789	0.0896383	0.765878	-1.17148
1989	cytochrome P450, family 2, subfamily B, polypeptide 7 pseudogene 1	CYP2B7P1	210272_at	-1.38357	0.089667	0.76583	-1.54899
1990	sirtuin (silent mating type information regulation 2 homolog) 4 (S. cerevisiae)	SIRT4	220047_at	-1.38633	0.0896755	0.765609	-1.3779
1991	apolipoprotein B mRNA editing enzyme, catalytic polypeptide 1	APOBEC1	207158_at	-1.38158	0.0896778	0.765335	-1.27734
1992	chromosome X open reading frame 40B	CXorf40B	212961_x_at	-1.3784	0.0896986	0.765219	-1.16035
1993	interleukin-1 receptor-associated kinase 3	IRAK3	220034_at	-1.3838	0.0897668	0.765509	-1.38681
1994	mitogen-activated protein kinase-activated protein kinase 3	MAPKAPK3	202788_at	-1.38334	0.0897747	0.765283	-1.11078
1995	solute carrier family 23 (nucleobase transporters), member 2	SLC23A2	209236_at	-1.38473	0.0898607	0.765723	-1.20967
1996	PAX interacting (with transcription-activation domain) protein 1	PAXIP1	212825_at	-1.38238	0.0899714	0.766374	-1.12235
1997	glutathione peroxidase 1	GPX1	200736_s_at	-1.3839	0.0900037	0.766356	-1.17629
1998	osteosarcoma amplified 9, endoplasmic reticulum lectin	OS9	200714_x_at	-1.3811	0.0900145	0.766155	-1.10662
1999	OTU domain, ubiquitin aldehyde binding 2	OTUB2	219369_s_at	-1.38644	0.0901108	0.766389	-1.34288
[truncated: 10,625 more rows]

## Sheet: Hatzis Breast_UE
Gene Rank	Gene Name	Gene Symbol	Reporter ID	t-Test	P-value	Q-value	Fold Change
1	acyl-CoA thioesterase 2	ACOT2	202982_s_at	-8.80196	7.53607e-17	1.67926e-12	-1.55439
2	4-aminobutyrate aminotransferase	ABAT	209460_at	-8.37691	1.48302e-15	1.65231e-11	-2.12496
3	growth regulation by estrogen in breast cancer 1	GREB1	205862_at	-8.14796	4.78305e-15	3.55269e-11	-1.95352
4	GATA binding protein 3	GATA3	209603_at	-8.27398	5.79605e-15	3.22884e-11	-2.6393
5	lysine (K)-specific demethylase 4B	KDM4B	212495_at	-8.0244	1.77359e-14	7.9042e-11	-1.29049
6	rabaptin, RAB GTPase binding effector protein 1	RABEP1	214552_s_at	-7.762	8.93905e-14	2.84555e-10	-1.51608
7	interleukin 6 signal transducer (gp130, oncostatin M receptor)	IL6ST	212196_at	-7.66909	1.39858e-13	3.89556e-10	-1.87201
8	KIAA1324	KIAA1324	221874_at	-7.69329	2.13251e-13	5.27985e-10	-1.63938
9	dynein, axonemal, light intermediate chain 1	DNALI1	205186_at	-7.62304	2.15088e-13	4.7928e-10	-1.53364
10	N-acetyltransferase 1 (arylamine N-acetyltransferase)	NAT1	214440_at	-7.46061	7.09867e-13	1.438e-09	-2.97498
11	TBC1 domain family, member 9 (with GRAM domain)	TBC1D9	212960_at	-7.41832	8.26434e-13	1.53462e-09	-1.65362
12	microtubule-associated protein tau	MAPT	203929_s_at	-7.35029	1.28412e-12	2.04387e-09	-1.94378
13	cold inducible RNA binding protein	CIRBP	200810_s_at	-7.41898	1.35647e-12	2.01508e-09	-1.71822
14	solute carrier family 39 (zinc transporter), member 6	SLC39A6	202089_s_at	-7.44734	1.39328e-12	1.82626e-09	-2.87942
15	melanoregulin	MREG	219648_at	-7.31691	2.17065e-12	2.54572e-09	-1.78132
16	Enah/Vasp-like	EVL	217838_s_at	-7.29193	2.30997e-12	2.57365e-09	-1.92445
17	melanoma antigen family D, 2	MAGED2	208682_s_at	-7.33787	2.49644e-12	2.64896e-09	-1.84688
18	dachshund homolog 1 (Drosophila)	DACH1	205471_s_at	-6.83519	2.14678e-11	1.77173e-08	-1.43551
19	fructose-1,6-bisphosphatase 1	FBP1	209696_at	-6.88931	3.25781e-11	2.50323e-08	-1.74878
20	serpin peptidase inhibitor, clade A (alpha-1 antiproteinase, antitrypsin), member 5	SERPINA5	209443_at	-6.73451	4.67832e-11	3.3628e-08	-1.74728
21	methylcrotonoyl-CoA carboxylase 2 (beta)	MCCC2	209623_at	-6.73213	5.41346e-11	3.76963e-08	-1.45168
22	solute carrier family 44, member 4	SLC44A4	205597_at	-6.68991	7.09824e-11	4.65206e-08	-1.63934
23	MYST histone acetyltransferase (monocytic leukemia) 4	MYST4	214496_x_at	-6.65949	7.95469e-11	5.06441e-08	-1.32834
24	chromosome 5 open reading frame 30	C5orf30	221823_at	-6.67397	8.17911e-11	4.92582e-08	-1.33442
25	melanophilin	MLPH	218211_s_at	-6.71809	8.52447e-11	4.87053e-08	-2.07862
26	basic transcription factor 3	BTF3	208517_x_at	-6.69441	1.27908e-10	6.78614e-08	-1.38242
27	non-metastatic cells 3, protein expressed in	NME3	204862_s_at	-6.67706	1.31803e-10	6.67492e-08	-1.56404
28	elongation of very long chain fatty acids (FEN1/Elo2, SUR4/Elo3, yeast)-like 2	ELOVL2	213712_at	-6.50264	1.52105e-10	7.53188e-08	-1.50328
29	signal peptide, CUB domain, EGF-like 2	SCUBE2	219197_s_at	-6.56635	1.54609e-10	7.48948e-08	-2.55779
30	AF4/FMR2 family, member 3	AFF3	205734_s_at	-6.55111	1.59085e-10	7.54234e-08	-1.35341
31	inositol polyphosphate-5-phosphatase J	INPP5J	213651_at	-6.49273	1.7656e-10	8.02914e-08	-1.23997
32	ADP-ribosylation factor-like 3	ARL3	202641_at	-6.52284	2.64269e-10	1.15465e-07	-1.52837
33	DnaJ (Hsp40) homolog, subfamily C, member 12	DNAJC12	218976_at	-6.46431	2.68624e-10	1.15111e-07	-2.00981
34	X-box binding protein 1	XBP1	200670_at	-6.53121	2.701e-10	1.13559e-07	-2.08464
35	carbonic anhydrase XII	CA12	203963_at	-6.50145	2.79906e-10	1.15503e-07	-2.28408
36	stanniocalcin 2	STC2	203439_s_at	-6.42883	3.08169e-10	1.22624e-07	-1.73938
37	isovaleryl-CoA dehydrogenase	IVD	216958_s_at	-6.43799	3.66138e-10	1.40666e-07	-1.30189
38	androgen receptor	AR	211621_at	-6.41582	3.85601e-10	1.45633e-07	-1.34378
39	myeloid zinc finger 1	MZF1	204139_x_at	-6.38751	3.98808e-10	1.48111e-07	-1.2314
40	ATP synthase, H+ transporting, mitochondrial F0 complex, subunit C2 (subunit 9)	ATP5G2	208764_s_at	-6.5119	4.01311e-10	1.46597e-07	-1.49814
41	similar to hCG1777210	PP14571	214858_at	-6.33185	4.11552e-10	1.45565e-07	-1.33438
42	PDZ domain containing 1	PDZK1	205380_at	-6.33756	4.1341e-10	1.43938e-07	-1.7828
43	seven in absentia homolog 2 (Drosophila)	SIAH2	209339_at	-6.41302	4.19676e-10	1.43871e-07	-1.45961
44	lectin, galactoside-binding, soluble, 8	LGALS8	208935_s_at	-6.33831	4.3576e-10	1.47122e-07	-1.33217
45	aldehyde dehydrogenase 6 family, member A1	ALDH6A1	204290_s_at	-6.37372	4.40246e-10	1.46418e-07	-1.34532
46	DnaJ (Hsp40) homolog, subfamily C, member 17	DNAJC17	219861_at	-6.35465	4.79481e-10	1.57122e-07	-1.18466
47	synaptojanin 2 binding protein	SYNJ2BP	219156_at	-6.32357	4.82735e-10	1.55895e-07	-1.18047
48	cyclin G2	CCNG2	202770_s_at	-6.33997	5.1392e-10	1.63595e-07	-1.42753
49	purinergic receptor P2X, ligand-gated ion channel, 4	P2RX4	204088_at	-6.34354	5.37047e-10	1.6855e-07	-1.30707
50	guanidinoacetate N-methyltransferase	GAMT	205354_at	-6.36678	5.63263e-10	1.74322e-07	-1.38453
51	Meis homeobox 3 pseudogene 1	MEIS3P1	214077_x_at	-6.2973	5.91781e-10	1.80639e-07	-1.36798
52	glycerol-3-phosphate dehydrogenase 1-like	GPD1L	212510_at	-6.36259	5.93157e-10	1.78612e-07	-1.46663
53	prolactin receptor	PRLR	210476_s_at	-6.29547	6.34506e-10	1.88516e-07	-1.22101
54	insulin receptor substrate 1	IRS1	204686_at	-6.33579	6.68577e-10	1.93479e-07	-1.60391
55	aldo-keto reductase family 7, member A3 (aflatoxin aldehyde reductase)	AKR7A3	206469_x_at	-6.27306	6.96339e-10	1.9893e-07	-1.50737
56	GDNF family receptor alpha 1	GFRA1	205696_s_at	-6.26752	7.1513e-10	2.01712e-07	-1.71737
57	plasminogen activator, tissue	PLAT	201860_s_at	-6.22543	8.40525e-10	2.34118e-07	-2.01897
58	acyl-CoA dehydrogenase, short/branched chain	ACADSB	205355_at	-6.2131	9.22922e-10	2.53895e-07	-1.31029
59	neuropeptide Y receptor Y1	NPY1R	205440_s_at	-6.24515	9.73587e-10	2.64566e-07	-2.62027
60	ADP-ribosylation-like factor 6 interacting protein 4	ARL6IP4	220597_s_at	-6.24752	1.01619e-09	2.72817e-07	-1.24973
61	sorting nexin 1	SNX1	201716_at	-6.24704	1.11226e-09	2.95054e-07	-1.21654
62	ELOVL family member 5, elongation of long chain fatty acids (FEN1/Elo2, SUR4/Elo3-like, yeast)	ELOVL5	208788_at	-6.22986	1.15396e-09	3.02514e-07	-1.7116
63	modulator of apoptosis 1	MOAP1	212508_at	-6.24822	1.15936e-09	3.00395e-07	-1.4711
64	forkhead box A1	FOXA1	204667_at	-6.25162	1.18114e-09	3.02522e-07	-1.88373
65	estrogen receptor 1	ESR1	205225_at	-6.25216	1.20483e-09	3.05082e-07	-2.87879
66	complement component 4A (Rodgers blood group)	C4A	214428_x_at	-6.2011	1.20901e-09	3.02701e-07	-2.00315
67	B-cell CLL/lymphoma 2	BCL2	203685_at	-6.22976	1.2109e-09	2.99806e-07	-1.63769
68	spermatogenesis associated 20	SPATA20	218164_at	-6.20555	1.21935e-09	2.98579e-07	-1.4126
69	fucosyltransferase 8 (alpha (1,6) fucosyltransferase)	FUT8	203988_s_at	-6.16608	1.26551e-09	3.06515e-07	-1.41166
70	carboxypeptidase B1 (tissue)	CPB1	205509_at	-6.13549	1.29234e-09	3.06354e-07	-2.84414
71	SAM pointed domain containing ets transcription factor	SPDEF	220192_x_at	-6.24678	1.46135e-09	3.392e-07	-1.80281
72	family with sequence similarity 176, member B	FAM176B	220134_x_at	-6.13779	1.55888e-09	3.58109e-07	-1.40128
73	UDP-glucose ceramide glucosyltransferase	UGCG	221765_at	-6.14166	1.57898e-09	3.59025e-07	-1.75757
74	cytochrome P450, family 2, subfamily B, polypeptide 6	CYP2B6	206754_s_at	-6.11257	1.67385e-09	3.76751e-07	-1.9449
75	kinesin family member 13B	KIF13B	202962_at	-6.07311	1.95311e-09	4.30903e-07	-1.29099
76	v-erb-a erythroblastic leukemia viral oncogene homolog 4 (avian)	ERBB4	214053_at	-6.0903	2.28514e-09	4.94366e-07	-1.54936
77	vascular endothelial zinc finger 1	VEZF1	202173_s_at	-6.07077	2.33366e-09	5.0001e-07	-1.4029
78	LAG1 homolog, ceramide synthase 4	LASS4	218922_s_at	-6.07939	2.35955e-09	5.00742e-07	-1.36438
79	LAG1 homolog, ceramide synthase 6	LASS6	212442_s_at	-6.12875	2.35988e-09	4.96088e-07	-1.5624
80	cell growth regulator with ring finger domain 1	CGRRF1	204605_at	-6.08861	2.37225e-09	4.94027e-07	-1.26135
81	cystatin C	CST3	201360_at	-6.11933	2.46508e-09	5.08606e-07	-1.80089
82	v-myb myeloblastosis viral oncogene homolog (avian)	MYB	204798_at	-6.09781	2.89716e-09	5.92271e-07	-1.87428
83	inositol polyphosphate-4-phosphatase, type II, 105kDa	INPP4B	205376_at	-5.98336	3.44708e-09	6.91993e-07	-1.44748
84	trafficking protein, kinesin binding 1	TRAK1	214924_s_at	-6.02128	3.53436e-09	7.0318e-07	-1.24931
85	jumonji domain containing 7	JMJD7	222256_s_at	-6.01256	3.64467e-09	7.12405e-07	-1.16304
86	solute carrier family 16, member 6 (monocarboxylic acid transporter 7)	SLC16A6	207038_at	-5.92632	4.1372e-09	7.94735e-07	-1.40698
87	A kinase (PRKA) anchor protein 8-like	AKAP8L	218064_s_at	-5.96381	4.33124e-09	8.24898e-07	-1.28016
88	zinc finger protein 45	ZNF45	207304_at	-5.94163	4.46046e-09	8.42309e-07	-1.1131
89	BTG family, member 2	BTG2	201236_s_at	-6.00533	4.80827e-09	8.92856e-07	-1.38847
90	DALR anticodon binding domain containing 3	DALRD3	221934_s_at	-5.92851	4.81413e-09	8.86556e-07	-1.24871
91	spastic paraplegia 11 (autosomal recessive)	SPG11	203513_at	-5.96773	5.17366e-09	9.37273e-07	-1.32935
92	family with sequence similarity 179, member B	FAM179B	213304_at	-5.89439	5.42762e-09	9.75353e-07	-1.27139
93	syntabulin (syntaxin-interacting)	SYBU	218692_at	-5.8865	6.92096e-09	1.20484e-06	-1.54193
94	progesterone receptor membrane component 2	PGRMC2	213227_at	-5.86207	7.14501e-09	1.2342e-06	-1.3761
95	cysteine-rich protein 1 (intestinal)	CRIP1	205081_at	-5.90723	7.33177e-09	1.25672e-06	-2.28719
96	family with sequence similarity 128, member B	FAM128B	212995_x_at	-5.9084	7.42529e-09	1.26304e-06	-1.39935
97	programmed cell death 4 (neoplastic transformation inhibitor)	PDCD4	202731_at	-5.87262	7.62064e-09	1.28644e-06	-1.7838
98	protein phosphatase 1, regulatory (inhibitor) subunit 3C	PPP1R3C	204284_at	-5.82456	8.00615e-09	1.33135e-06	-1.44712
99	xeroderma pigmentosum, complementation group A	XPA	205672_at	-5.82613	8.89611e-09	1.45759e-06	-1.19892
100	astrotactin 2	ASTN2	209693_at	-5.79065	8.96995e-09	1.45896e-06	-1.14523
101	chromosome 6 open reading frame 211	C6orf211	218195_at	-5.84467	9.27732e-09	1.48724e-06	-2.08551
102	family with sequence similarity 134, member B	FAM134B	218532_s_at	-5.7944	9.53412e-09	1.51749e-06	-1.49149
103	non-metastatic cells 5, protein expressed in (nucleoside-diphosphate kinase)	NME5	206197_at	-5.80493	9.68537e-09	1.53063e-06	-1.30436
[truncated: 12,521 more rows]

## Sheet: Kao Breast_UE
Gene Rank	Gene Name	Gene Symbol	Reporter ID	t-Test	P-value	Q-value	Fold Change
[truncated: 19,574 more rows]

## Sheet: Loi Breast 3_UE
Gene Rank	Gene Name	Gene Symbol	Reporter ID	t-Test	P-value	Q-value	Fold Change
[truncated: 19,574 more rows]

[truncated: 7 more sheets: Loi Breast_UE, Minn Breast 2_UE, Schmidt Breast_UE, Symmans Breast 2_UE, Symmans Breast_UE, vandeVijver Breast_UE, Vantveer Breast_UE]
